# Supplementary material for: Proteomic analysis of tumor cell nuclear expulsion reveals significant cell adhesion and RNA binding programs in extracellular chromatin
Source: Sci Rep. 2025 Aug 1;15:28054. doi: 10.1038/s41598-025-11807-z (PMC12317086; doi:10.1038/s41598-025-11807-z)
Supplement: Supplementary file 1 — Supplementary Material 1 [file 41598_2025_11807_MOESM1_ESM.xlsx]

## Sheet: Fig5c
Figure 5c	Vehicle	TC-15-I (1mM)	TC-15-I (10mM)	TC-15-I (20mM)	SP (1mM)	SP (10mM)	SP (20mM)	MDA-MB-231 Par
individual Spheres	961027	780799	97761.6	186398	2.2055e+06	1.28668e+06	113054	454415
	2.15984e+06	780799	89633.1	49744.9	2.38143e+06	1.53681e+06	167457	277526
	2.31315e+06	768959	98022.2	576809	1.05908e+06	561553	140612	512705
	2.56064e+06	496489	83708.2			960299		437820
	1.78769e+06	586350				655072		448266
	2.15025e+06	577714
	2.15984e+06	860740
		276438
		690435

## Sheet: Fig5d
Figure 5d	Vehicle	1mM TC	10mM TC	20mM TC	1mM SP	10mM SP	20mM SP
individual Spheres	454415	208507	319787	341137	321812	119564	671009
	277526	358629	109132	512705	553791	734163	248071
	512705	355739	452198	133485	267656	149664	397497
	437820	251358			427428		366250
	448266	304266					410184
							167197

## Sheet: Fig5e
Luciferase assay (CTG)		Figure 5e
		0d	2d x	NEPs	NEP+TCI	NEP+SP	ApoDBs	APO+TCI	APO+SP
Biological replication	Rep 1	3239	1954	44928	26851	20277	15453	9018	3997
	Rep 2	3674	1974	44432.3	28800	21760	15212	10851	5317
	Rep 3	3891	3014	35517	26080	23958	14010.7	11201	5107
