# Supplementary material for: Proteomic analysis of tumor cell nuclear expulsion reveals significant cell adhesion and RNA binding programs in extracellular chromatin
Source: Sci Rep. 2025 Aug 1;15:28054. doi: 10.1038/s41598-025-11807-z (PMC12317086; doi:10.1038/s41598-025-11807-z)
Supplement: Supplementary file 2 — Supplementary Material 2 [file 41598_2025_11807_MOESM2_ESM.xlsx]

## Sheet: Proteins_6+Samples_Log2FC>0.6
				8198	27160	7293		PSMs>2	1241															(PC9) / (PC9-PBS)			Abundances (Grouped) CV [%]:		Normalized Abundances PD2.4 (Total Peptide)							Raw Abundances PD2.4
Accession	Description	Gene	Coverage [%]	# Peptides	# PSMs	# Unique Peptides	# AAs	MW [kDa]	calc. pI	Score Sequest HT: Sequest HT	Exp. q-value: Combined	Sum PEP Score	Biological Process	Cellular Component	Molecular Function	Pfam IDs	Entrez Gene ID	Ensembl Gene ID	Chromosome	KEGG Pathways	Reactome Pathways	WikiPathways	# Protein Pathway Groups	Log2FC	pvalue	Adj. pvalue	PC9-PBS	PC9-Parental	PC9-PBS_Rapt_1	PC9-PBS_Rapt_2	PC9-PBS_Rapt_3	PC9_1	PC9_2	PC9_3	Samples w/Quan	PC9-PBS_Rapt_1	PC9-PBS_Rapt_2	PC9-PBS_Rapt_3	PC9_1	PC9_2	PC9_3	Modifications
P55327	Tumor protein D52	TPD52	8	1	2	1	224	24.3	4.83	0	0.007	2.43	cell differentiation;transport	cytoplasm;endoplasmic reticulum	metal ion binding;protein binding	Pf04201	7163	ENSG00000076554.15	8		Golgi Associated Vesicle Biogenesis		5	6.64				18.8	0	0	0	9346.89	11832.6	13705.6	3	0	0	0	3530.33	11832.6	7793.09
Q9H0X4	Protein FAM234A	FAM234A	3	1	2	1	552	59.6	6.28	0	0.036	1.42		cell surface;membrane			83986	ENSG00000167930.15	16				0	6.64				69.33	0	0	0	11247.2	6548.82	25915.4	3	0	0	0	4248.08	6548.82	14735.6
P68431	Histone H3.1	H3C1	65	15	99	3	136	15.4	11.12	171.22	0	142.331	cell organization and biogenesis;coagulation;metabolic process;regulation of biological process;response to stimulus	chromosome;extracellular;membrane;nucleus	catalytic activity;DNA binding;protein binding	Pf00125, Pf15630	8968; 8352; 8351; 8355; 8357; 8358; 8350; 8353; 8354; 8356	ENSG00000197153.4; ENSG00000275379.1; ENSG00000278272.1; ENSG00000277775.1; ENSG00000273983.1; ENSG00000274750.2; ENSG00000274267.1; ENSG00000197409.7; ENSG00000275714.1; ENSG00000278828.1	6	Transcriptional misregulation in cancer; Systemic lupus erythematosus; Alcoholism	SIRT1 negatively regulates rRNA expression; RMTs methylate histone arginines; Activation of anterior HOX genes in hindbrain development during early embryogenesis; NoRC negatively regulates rRNA expression; Interleukin-7 signaling; Factors involved in megakaryocyte development and platelet production; Transcriptional regulation by small RNAs; Meiotic recombination; PRC2 methylates histones and DN…	Histone Modifications	64	3.62	0.00537392	0.125273	76.8	40.63	1.88144e+07	3.89762e+06	7.61829e+06	1.06216e+08	4.3819e+07	9.37009e+07	6	1.34947e+07	1.99459e+06	4.79825e+06	4.0118e+07	4.3819e+07	5.32788e+07
P0DPK5	Putative histone H3.X	5 SV	5	1	2	1	147	16.5	11.39	4.38	0.02	1.848											0	3.13	0.0048811	0.125273	67	42.72	141580	32299.4	73293.1	703992	276313	640793	6	101549	16529.1	46162.4	265899	276313	364359
Q7L7L0	Histone H2A type 3	HIST3H2A	65	12	79	5	130	14.1	11.05	147.58	0	75.952	cell organization and biogenesis;metabolic process;regulation of biological process;response to stimulus	chromosome;nucleus	DNA binding;protein binding	Pf00125, Pf00808	92815	ENSG00000181218.5	1	Systemic lupus erythematosus; Alcoholism	HDACs deacetylate histones; HATs acetylate histones; UCH proteinases; Ub-specific processing proteases; RMTs methylate histone arginines; Metalloprotease DUBs		13	3.09	0.00498287	0.125273	90.49	29.37	2.85334e+07	3.50271e+06	1.06911e+07	1.07362e+08	5.80823e+07	9.13048e+07	6	2.04658e+07	1.7925e+06	6.73364e+06	4.05509e+07	5.80823e+07	5.19164e+07
P62244	40S ribosomal protein S15a	RPS15A	15	1	1	1	130	14.8	10.13	0	0.01	2.186	cell organization and biogenesis;metabolic process;regulation of biological process;response to stimulus;transport	cytoplasm;cytosol;membrane;mitochondrion;ribosome	protein binding;RNA binding;structural molecule activity	Pf00410	6210	ENSG00000134419.15	16	Ribosome	Peptide chain elongation; Eukaryotic Translation Termination; Viral mRNA Translation; Formation of the ternary complex, and subsequently, the 43S complex; L13a-mediated translational silencing of Ceruloplasmin expression; Selenocysteine synthesis; Nonsense Mediated Decay (NMD) independent of the Exon Junction Complex (EJC); Nonsense Mediated Decay (NMD) enhanced by the Exon Junction Complex (EJC)…	Cytoplasmic Ribosomal Proteins	38	2.94	0.00987483	0.157645	18.02	21.65	11967.6	16045.4	17099.2	160843	105939	122852	6	8583.84	8211.14	10769.7	60750.5	105939	69854.1
Q9NUP9	Protein lin-7 homolog C	LIN7C	19	2	2	2	197	21.8	8.43	0	0.002	3.817	cell organization and biogenesis;transport	cytoplasm;membrane	protein binding	Pf00595, Pf02828, Pf09829	55327	ENSG00000148943.11	11		Dopamine Neurotransmitter Release Cycle; Neurexins and neuroligins		6	2.93	0.029219	0.240754	67.54	4.15	6651.46	6787.8	19605	51891.2	54890.7	50655.9	6	4770.8	3473.63	12347.9	19599.4	54890.7	28803.2
O60814	Histone H2B type 1-K	H2BC12	75	26	358	2	126	13.9	10.32	652.16	0	257.361	cell organization and biogenesis;defense response;metabolic process;response to stimulus	chromosome;cytosol;nucleus	DNA binding;protein binding	Pf00125, Pf00808	85236	ENSG00000197903.7	6	Viral carcinogenesis; Systemic lupus erythematosus; Alcoholism	SIRT1 negatively regulates rRNA expression; Nonhomologous End-Joining (NHEJ); Activation of anterior HOX genes in hindbrain development during early embryogenesis; NoRC negatively regulates rRNA expression; Meiotic synapsis; Transcriptional regulation by small RNAs; Meiotic recombination; PRC2 methylates histones and DNA; Recruitment and ATM-mediated phosphorylation of repair and signaling protei…		77	2.93	0.00247148	0.110475	62.91	30.17	2.24611e+07	6.35916e+06	1.0823e+07	9.09614e+07	4.87215e+07	8.24634e+07	6	1.61103e+07	3.25427e+06	6.81667e+06	3.43562e+07	4.87215e+07	4.68891e+07	Deamidated [R73(98.1)]
P16104	Histone H2AX	H2AFX	60	8	78	2	143	15.1	10.74	152.37	0	67.918	cell organization and biogenesis;metabolic process;regulation of biological process;response to stimulus	chromosome;nucleus	DNA binding;protein binding	Pf00125, Pf00808	3014	ENSG00000188486.3	11	Systemic lupus erythematosus; Alcoholism	SIRT1 negatively regulates rRNA expression; RMTs methylate histone arginines; Nonhomologous End-Joining (NHEJ); Activation of anterior HOX genes in hindbrain development during early embryogenesis; NoRC negatively regulates rRNA expression; Meiotic synapsis; Transcriptional regulation by small RNAs; Meiotic recombination; PRC2 methylates histones and DNA; Recruitment and ATM-mediated phosphorylat…	miRNA Regulation of DNA Damage Response; miRNAs involved in DNA damage response; Proteasome Degradation; ATM Signaling Network in Development and Disease; DNA Damage Response	75	2.88	0.000761329	0.059185	46.36	30.61	112510	50383.1	57350.8	422377	233033	425822	6	80698.4	25783.3	36121.4	159532	233033	242125
P49450	Histone H3-like centromeric protein A	CENPA	5	1	1	1	140	16	11.71	0	0.029	1.567	cell division;cell organization and biogenesis	chromosome;cytosol;nucleus	DNA binding;protein binding	Pf00125	1058	ENSG00000115163.14	2		Amplification of signal from unattached kinetochores via a MAD2 inhibitory signal; Separation of Sister Chromatids; Resolution of Sister Chromatid Cohesion; RHO GTPases Activate Formins; Deposition of new CENPA-containing nucleosomes at the centromere		19	2.79	0.0058123	0.126737	12.92	23.92	7372.47	0	6138.43	48374	30258.4	46580	5	5287.94	0	3866.19	18270.9	30258.4	26485.6
Q71UI9	Histone H2A.V	H2AFV	56	6	76	4	128	13.5	10.58	141.34	0	53.242	regulation of biological process	chromosome;nucleus	DNA binding;protein binding	Pf00125	94239	ENSG00000105968.18	7	Systemic lupus erythematosus; Alcoholism	SIRT1 negatively regulates rRNA expression; RMTs methylate histone arginines; Activation of anterior HOX genes in hindbrain development during early embryogenesis; NoRC negatively regulates rRNA expression; Meiotic synapsis; Transcriptional regulation by small RNAs; Meiotic recombination; PRC2 methylates histones and DNA; Formation of the beta-catenin:TCF transactivating complex; DNA methylation;…		57	2.73	0.0378027	0.265425	21.85	44.36	389982	273622	270672	2.16892e+06	804445	1.81949e+06	6	279717	140025	170478	819204	804445	1.03457e+06
Q16778	Histone H2B type 2-E	HIST2H2BE	75	25	343	1	126	13.9	10.32	631.65	0	237.585	cell organization and biogenesis;defense response;response to stimulus	chromosome;cytosol;nucleus	DNA binding;protein binding	Pf00125, Pf00808	8349	ENSG00000184678.10	1	Viral carcinogenesis; Systemic lupus erythematosus; Alcoholism	SIRT1 negatively regulates rRNA expression; Nonhomologous End-Joining (NHEJ); Activation of anterior HOX genes in hindbrain development during early embryogenesis; NoRC negatively regulates rRNA expression; Meiotic synapsis; Transcriptional regulation by small RNAs; Meiotic recombination; PRC2 methylates histones and DNA; Recruitment and ATM-mediated phosphorylation of repair and signaling protei…		75	2.6	0.00443938	0.122117	59.34	33.39	1.95737e+06	623742	941090	6.24956e+06	3.11076e+06	5.69747e+06	6	1.40394e+06	319197	592730	2.36047e+06	3.11076e+06	3.23961e+06	Deamidated [R73(98.1)]
P60903	Protein S100-A10	S100A10	26	3	7	3	97	11.2	7.37	6.77	0	18.162	cell organization and biogenesis;regulation of biological process;response to stimulus	endoplasmic reticulum;extracellular;membrane	metal ion binding;protein binding	Pf01023	6281	ENSG00000197747.8	1		Dissolution of Fibrin Clot	Prostaglandin Synthesis and Regulation	3	2.47	0.0546867	0.302723	5.29	34.96	309300	280099	304970	2.32459e+06	1.12589e+06	1.69451e+06	6	221847	143340	192080	877999	1.12589e+06	963507
Q03154	Aminoacylase-1	ACY1	3	1	3	1	408	45.9	6.18	0	0.022	1.775	metabolic process	cytoplasm;cytosol	catalytic activity;metal ion binding;protein binding	Pf01546, Pf07687	95	ENSG00000243989.8	3	Arginine biosynthesis; Biosynthesis of amino acids; 2-Oxocarboxylic acid metabolism; Metabolic pathways	Defective ACY1 causes encephalopathy; Aflatoxin activation and detoxification	Urea cycle and metabolism of amino groups	12	2.38				47.52	5209.46	0	0	49828.3	27205.8	20352.2	4	3736.51	0	0	18820.2	27205.8	11572.4
O75367	Core histone macro-H2A.1	H2AFY	19	6	23	6	372	39.6	9.79	48.36	0	51.117	cell organization and biogenesis;regulation of biological process	chromosome;nucleus	DNA binding;enzyme regulator activity;protein binding	Pf00125, Pf01661	9555	ENSG00000113648.16	5	Systemic lupus erythematosus; Alcoholism		H19 action Rb-E2F1 signaling and CDK-beta-catenin activity	3	2.2	0.00427794	0.122117	42.41	26.1	1.53148e+06	659438	950057	4.57452e+06	2.72226e+06	4.36571e+06	6	1.09846e+06	337465	598377	1.7278e+06	2.72226e+06	2.48237e+06
P08195	4F2 cell-surface antigen heavy chain	SLC3A2	20	10	43	10	630	68	5.01	72.41	0	82.485	cell growth;cellular component movement;metabolic process;response to stimulus;transport	cell surface;cytosol;membrane;nucleus	catalytic activity;protein binding;RNA binding;transporter activity	Pf00128	6520	ENSG00000168003.16	11	Protein digestion and absorption; mTOR signaling pathway	Tryptophan catabolism; Basigin interactions; Amino acid transport across the plasma membrane		13	2.2	0.00118342	0.0783688	16.82	27.83	1.33923e+06	1.05834e+06	1.48697e+06	6.35406e+06	3.66309e+06	6.15938e+06	6	960571	541601	936542	2.39994e+06	3.66309e+06	3.50226e+06	Deamidated [R625(100)]
P62805	Histone H4	H4C1	69	18	154	18	103	11.4	11.36	181.48	0	157.827	cell organization and biogenesis;metabolic process;regulation of biological process;response to stimulus	chromosome;extracellular;membrane;nucleus	DNA binding;protein binding;RNA binding	Pf00125, Pf02969, Pf15630	8359; 8361; 8360; 8363; 8370; 554313; 8365; 8364; 121504; 8367; 8294; 8366; 8362; 8368	ENSG00000197061.4; ENSG00000275126.1; ENSG00000273542.1; ENSG00000197238.4; ENSG00000197837.3; ENSG00000276966.2; ENSG00000158406.4; ENSG00000270882.2; ENSG00000274618.1; ENSG00000278637.1; ENSG00000277157.1; ENSG00000278705.1; ENSG00000270276.2; ENSG00000276180.1	6; 1; 12	Viral carcinogenesis; Systemic lupus erythematosus; Alcoholism	SIRT1 negatively regulates rRNA expression; RMTs methylate histone arginines; Nonhomologous End-Joining (NHEJ); Activation of anterior HOX genes in hindbrain development during early embryogenesis; NoRC negatively regulates rRNA expression; Meiotic synapsis; Transcriptional regulation by small RNAs; Meiotic recombination; PRC2 methylates histones and DNA; Recruitment and ATM-mediated phosphorylat…	Gastric Cancer Network 1; Histone Modifications; Type II interferon signaling (IFNG)	82	2.2	0.039808	0.274813	36.65	39.35	9.41692e+06	4.58837e+06	6.1583e+06	3.03294e+07	1.30995e+07	2.82082e+07	6	6.75434e+06	2.34808e+06	3.8787e+06	1.14555e+07	1.30995e+07	1.60393e+07	Deamidated [R24(100); R79(100); R93(100)]
P54707	Potassium-transporting ATPase alpha chain 2	ATP12A	3	3	15	1	1039	115.4	6.55	23.94	0	15.273	transport	membrane	catalytic activity;metal ion binding;nucleotide binding;transporter activity	Pf00122, Pf00689, Pf00690, Pf00702, Pf08282, Pf11872, Pf12710, Pf13246	479	ENSG00000075673.11	13	Oxidative phosphorylation	Ion transport by P-type ATPases		4	2.19	0.00388762	0.121376	23.78	18.27	97319.1	89078.3	137030	443222	332135	478390	6	69802.6	45585.4	86306.1	167406	332135	272015
P63267	Actin, gamma-enteric smooth muscle	ACTG2	50	23	252	4	376	41.9	5.48	373.1	0	211.188	regulation of biological process	cytoplasm;cytoskeleton;cytosol	nucleotide binding	Pf00022	72	ENSG00000163017.13	2	Vascular smooth muscle contraction	Smooth Muscle Contraction	Common Pathways Underlying Drug Addiction	4	2.18	0.0425048	0.278974	6.79	21.55	556548	562859	496581	2.7667e+06	1.79001e+06	2.52572e+06	6	399187	288040	312763	1.04498e+06	1.79001e+06	1.43614e+06	Deamidated [R29(100)]
Q02880	DNA topoisomerase 2-beta	TOP2B	2	3	6	1	1626	183.2	8	2.75	0	10.181	cell organization and biogenesis;cellular component movement;metabolic process;regulation of biological process	cytoplasm;cytosol;nucleus	catalytic activity;DNA binding;metal ion binding;nucleotide binding;protein binding	Pf00204, Pf00521, Pf01751, Pf02518, Pf08070, Pf13589	7155	ENSG00000077097.15	3	Platinum drug resistance	SUMOylation of DNA replication proteins		6	2.09	0.0388419	0.27023	20.72	39.02	63106.6	87166.4	60862.4	322790	138164	268967	6	45263.5	44607	38333.1	121918	138164	152936
O14950	Myosin regulatory light chain 12B	MYL12B	49	7	34	7	172	19.8	4.84	64.18	0	54.665	regulation of biological process;response to stimulus	cytosol	metal ion binding;protein binding	Pf00036, Pf13202, Pf13405, Pf13833	103910; 10627	ENSG00000118680.12	18	Tight junction; Focal adhesion; Regulation of actin cytoskeleton; Leukocyte transendothelial migration; Platelet activation	RHO GTPases activate PAKs; EPHA-mediated growth cone collapse; RHO GTPases Activate ROCKs; Sema4D induced cell migration and growth-cone collapse; Smooth Muscle Contraction; RHO GTPases activate CIT; RHO GTPases activate PKNs	Human Thyroid Stimulating Hormone (TSH) signaling pathway	22	2.04	0.00333652	0.117334	38.09	13.1	2.24166e+06	1.06376e+06	1.43638e+06	6.52598e+06	5.01071e+06	5.90015e+06	6	1.60784e+06	544374	904683	2.46487e+06	5.01071e+06	3.35486e+06	Deamidated [R133(100)]
Q03135	Caveolin-1	CAV1	26	6	24	6	178	20.5	6.02	33.5	0	41.22	cell communication;cell differentiation;cell organization and biogenesis;cellular component movement;cellular homeostasis;metabolic process;regulation of biological process;response to stimulus;transport	endoplasmic reticulum;endosome;Golgi;membrane	enzyme regulator activity;protein binding;structural molecule activity	Pf01146	857	ENSG00000105974.11	7	Endocytosis; Focal adhesion; Proteoglycans in cancer; Bacterial invasion of epithelial cells; Viral myocarditis	Triglyceride catabolism; Basigin interactions; eNOS activation; NOSTRIN mediated eNOS trafficking; Disassembly of the destruction complex and recruitment of AXIN to the membrane; VEGFR2 mediated vascular permeability	Androgen receptor signaling pathway; Integrin-mediated Cell Adhesion; Focal Adhesion; TGF-beta Signaling Pathway; VEGFA-VEGFR2 Signaling Pathway; EGF/EGFR Signaling Pathway	30	2.03	0.0181547	0.20899	22.96	33.32	570291	357466	462629	1.89109e+06	1.06654e+06	2.15504e+06	6	409045	182932	291379	714266	1.06654e+06	1.22537e+06
P34931	Heat shock 70 kDa protein 1-like	HSPA1L	25	16	86	1	641	70.3	6.02	181.29	0	132.548	cell organization and biogenesis;metabolic process;regulation of biological process;response to stimulus	cytosol;mitochondrion;organelle lumen	nucleotide binding;protein binding	Pf00012, Pf06723	3305	ENSG00000234258.6; ENSG00000204390.9	6; CHR_HSCHR6_MHC_DBB_CTG1	Endocytosis; Longevity regulating pathway - multiple species; Epstein-Barr virus infection; Spliceosome; MAPK signaling pathway; Protein processing in endoplasmic reticulum; Toxoplasmosis; Measles; Influenza A; Estrogen signaling pathway; Legionellosis; Antigen processing and presentation	Attenuation phase; HSP90 chaperone cycle for steroid hormone receptors (SHR); Regulation of HSF1-mediated heat shock response	Parkin-Ubiquitin Proteasomal System pathway	20	1.97	0.0323606	0.256416	37.94	43.56	23719.7	27146.9	11987.6	92660.6	40022.6	104997	6	17013.1	13892.3	7550.17	34998	40022.6	59701.7
Q16777	Histone H2A type 2-C	HIST2H2AC	69	12	97	7	129	14	10.9	174.6	0	133.63	regulation of biological process	chromosome;nucleus	DNA binding;protein binding	Pf00125, Pf00808	8338	ENSG00000184260.5	1	Systemic lupus erythematosus; Alcoholism	SIRT1 negatively regulates rRNA expression; UCH proteinases; RMTs methylate histone arginines; Activation of anterior HOX genes in hindbrain development during early embryogenesis; NoRC negatively regulates rRNA expression; Meiotic synapsis; Transcriptional regulation by small RNAs; Meiotic recombination; PRC2 methylates histones and DNA; HDACs deacetylate histones; Formation of the beta-catenin:…		66	1.94	0.0271401	0.235176	19.6	35.26	765414	525366	596488	2.28588e+06	1.16359e+06	2.42005e+06	6	548998	268854	375688	863378	1.16359e+06	1.37605e+06
Q04837	Single-stranded DNA-binding protein, mitochondrial	SSBP1	38	5	11	5	148	17.2	9.6	18.26	0	27.573	cell organization and biogenesis;metabolic process;regulation of biological process	mitochondrion;nucleus;organelle lumen	DNA binding;protein binding;RNA binding	Pf00436	6742	ENSG00000106028.10	7	Homologous recombination; DNA replication; Mismatch repair	Transcriptional activation of mitochondrial biogenesis		6	1.86	0.0597606	0.306731	44.88	35.74	550371	300253	242714	1.08827e+06	532006	1.09685e+06	6	394757	153653	152869	411040	532006	623673
P09543	2',3'-cyclic-nucleotide 3'-phosphodiesterase	CNP	12	3	7	3	421	47.5	9.07	13.53	0	30.497	cell communication;cell differentiation;cell organization and biogenesis;metabolic process;response to stimulus	cytoplasm;membrane	catalytic activity;nucleotide binding;RNA binding	Pf01591, Pf05881, Pf08302, Pf13207, Pf13671	1267	ENSG00000173786.16	17			Glial Cell Differentiation; Mecp2 and Associated Rett Syndrome	2	1.79	0.0337245	0.258796	35.55	21.28	106383	110293	192183	380139	309711	474298	6	76304.1	56442.1	121043	143579	309711	269688
P36957	Dihydrolipoyllysine-residue succinyltransferase component of 2-oxoglutarate dehydrogenase complex, mitochondrial	DLST	5	2	7	2	453	48.7	8.95	5.98	0	15.184	metabolic process	membrane;mitochondrion;nucleus;organelle lumen	catalytic activity	Pf00198, Pf00364	1743	ENSG00000119689.14	14	Citrate cycle (TCA cycle); Carbon metabolism; Lysine degradation; Metabolic pathways	Lysine catabolism; Glyoxylate metabolism and glycine degradation; Citric acid cycle (TCA cycle)	TCA Cycle and Deficiency of Pyruvate Dehydrogenase complex (PDHc); Amino Acid metabolism; TCA Cycle	15	1.78	0.00632871	0.134711	9.18	11.44	289574	247068	248848	897103	717033	854624	6	207698	126436	156733	338837	717033	485944	Deamidated [R88(100)]
P37198	Nuclear pore glycoprotein p62	NUP62	3	1	2	1	522	53.2	5.31	0	0.015	1.944	cell death;cell organization and biogenesis;metabolic process;regulation of biological process;response to stimulus;transport	cytoplasm;cytoskeleton;membrane;nucleus	protein binding;structural molecule activity;transporter activity	Pf05064	23636	ENSG00000213024.11	19	RNA transport	Rev-mediated nuclear export of HIV RNA; ISG15 antiviral mechanism; NEP/NS2 Interacts with the Cellular Export Machinery; tRNA processing in the nucleus; Transcriptional regulation by small RNAs; Nuclear Pore Complex (NPC) Disassembly; Regulation of Glucokinase by Glucokinase Regulatory Protein; Vpr-mediated nuclear import of PICs; Regulation of HSF1-mediated heat shock response; snRNP Assembly; S…		64	1.73	0.486391	0.989383	53.13	45.2	18616.8	7060.92	9123.53	13885.2	30177.7	38217.3	6	13353	3613.4	5746.3	5244.44	30177.7	21730.6
P11166	Solute carrier family 2, facilitated glucose transporter member 1	SLC2A1	6	3	18	3	492	54	8.72	17.6	0	18.403	cell communication;cell organization and biogenesis;metabolic process;regulation of biological process;response to stimulus;transport	cytoplasm;cytoskeleton;cytosol;membrane;nucleus	protein binding;transporter activity	Pf00083, Pf07690, Pf13347	6513	ENSG00000117394.20	1	HIF-1 signaling pathway; Central carbon metabolism in cancer; Bile secretion; Pathways in cancer; Thyroid hormone signaling pathway; Insulin secretion; Renal cell carcinoma; Glucagon signaling pathway; HTLV-I infection; Insulin resistance; Adipocytokine signaling pathway	Lactose synthesis; Defective SLC2A1 causes GLUT1 deficiency syndrome 1 (GLUT1DS1); Cellular hexose transport; Regulation of insulin secretion; Vitamin C (ascorbate) metabolism	Cori Cycle; NRF2 pathway; Photodynamic therapy-induced HIF-1 survival signaling; Angiopoietin Like Protein 8 Regulatory Pathway; Focal Adhesion-PI3K-Akt-mTOR-signaling pathway; Insulin Signaling; Glycolysis and Gluconeogenesis	33	1.7	0.000964686	0.0689943	28.35	24.78	519604	299782	517674	1.74132e+06	1.07208e+06	1.68716e+06	6	372689	153412	326048	657697	1.07208e+06	959327	Deamidated [R468(100)]
Q9NPE3	H/ACA ribonucleoprotein complex subunit 3	NOP10	63	3	4	3	64	7.7	9.99	0	0	7.095	cell organization and biogenesis;metabolic process	nucleus	protein binding;RNA binding	Pf04135	55505	ENSG00000182117.5	15	Ribosome biogenesis in eukaryotes	rRNA modification in the nucleus and cytosol		5	1.69	0.0311778	0.252244	9.48	39.37	150937	129541	127766	491477	208662	418001	6	108261	66291.9	80471.5	185631	208662	237678
Q8TCJ2	Dolichyl-diphosphooligosaccharide--protein glycosyltransferase subunit STT3B	STT3B	2	2	2	2	826	93.6	8.91	0	0.004	2.995	metabolic process;response to stimulus	endoplasmic reticulum;membrane	catalytic activity;metal ion binding	Pf02516, Pf13231	201595	ENSG00000163527.9	3	N-Glycan biosynthesis; Protein processing in endoplasmic reticulum; Metabolic pathways			3	1.67	0.139468	0.498739	56.69	75.02	10376.2	27836.6	12367.1	21624.3	39474	97460.7	6	7442.39	14245.2	7789.23	8167.53	39474	55416.7
O75531	Barrier-to-autointegration factor	BANF1	16	1	4	1	89	10.1	6.09	4.38	0	5.527	cell organization and biogenesis;metabolic process;regulation of biological process;response to stimulus;transport	chromosome;cytoplasm;cytosol;nucleus	DNA binding;protein binding	Pf02961	8815	ENSG00000175334.7	11		2-LTR circle formation; APOBEC3G mediated resistance to HIV-1 infection; Integration of viral DNA into host genomic DNA; Vpr-mediated nuclear import of PICs; Autointegration results in viral DNA circles; Initiation of Nuclear Envelope Reformation; Clearance of Nuclear Envelope Membranes from Chromatin		23	1.66	0.00150833	0.0869965	12.23	21.69	253554	206554	206409	651447	523098	809452	6	181863	105703	130003	246052	523098	460259
P09758	Tumor-associated calcium signal transducer 2	TACSTD2	20	4	18	4	323	35.7	8.87	36.16	0	29.827	cell proliferation;regulation of biological process;response to stimulus	cytosol;membrane;nucleus	protein binding;receptor activity	Pf00086	4070	ENSG00000184292.6	1				0	1.66	0.035679	0.262527	10.9	30.61	507991	419734	426270	1.34966e+06	777058	1.45734e+06	6	364359	214797	268479	509768	777058	828650
Q99880	Histone H2B type 1-L	H2BC13	75	22	258	1	126	13.9	10.32	468	0	203.107	cell organization and biogenesis;metabolic process	chromosome;cytosol;nucleus	DNA binding;protein binding	Pf00125, Pf00808	8340	ENSG00000185130.5	6	Viral carcinogenesis; Systemic lupus erythematosus; Alcoholism	SIRT1 negatively regulates rRNA expression; Nonhomologous End-Joining (NHEJ); Activation of anterior HOX genes in hindbrain development during early embryogenesis; NoRC negatively regulates rRNA expression; Meiotic synapsis; Transcriptional regulation by small RNAs; Meiotic recombination; PRC2 methylates histones and DNA; Recruitment and ATM-mediated phosphorylation of repair and signaling protei…		77	1.64	0.00965903	0.157438	30.73	21.58	213429	112224	187323	638745	413401	585808	6	153083	57430	117983	241255	413401	333094	Deamidated [R73(100)]
P22059	Oxysterol-binding protein 1	OSBP	6	3	3	3	807	89.4	7.3	2.95	0	10.22	metabolic process;regulation of biological process;transport	cytoplasm;cytosol;endoplasmic reticulum;Golgi;membrane;nucleus	protein binding;transporter activity	Pf00169, Pf01237, Pf15406, Pf15409, Pf15413	5007	ENSG00000110048.11	11		Synthesis of bile acids and bile salts; Sphingolipid de novo biosynthesis		7	1.63	0.0212316	0.218173	0.39	26.03	13604.5	13679.8	0	42333.8	48861.1	28515.9	5	9757.92	7000.6	0	15989.5	48861.1	16214.3
Q9HAN9	Nicotinamide/nicotinic acid mononucleotide adenylyltransferase 1	NMNAT1	4	1	1	1	279	31.9	8.87	0	0.02	1.861	metabolic process;response to stimulus	nucleus	catalytic activity;nucleotide binding;protein binding	Pf01467	64802	ENSG00000173614.13	1	Nicotinate and nicotinamide metabolism; Metabolic pathways	Nicotinate metabolism	NAD Biosynthesis II (from tryptophan); NAD+ metabolism; NAD+ biosynthetic pathways	9	1.62	0.0409052	0.278974	14.1	33.94	14828.9	0	12140.1	45946.9	22491.1	41244.1	5	10636.1	0	7646.22	17354.2	22491.1	23451.6
P51571	Translocon-associated protein subunit delta	SSR4	18	3	6	3	173	19	6.15	6.62	0	11.785		endoplasmic reticulum;membrane		Pf05404	6748	ENSG00000180879.13	X	Protein processing in endoplasmic reticulum	SRP-dependent cotranslational protein targeting to membrane		4	1.62	0.271022	0.713686	56.87	56.36	31425.6	22180.4	64868.2	57959.4	96521.6	181246	6	22540.2	11350.7	40856.1	21891.3	96521.6	103058
Q9H5V8	CUB domain-containing protein 1	CDCP1	3	2	2	2	836	92.9	7.96	0	0	5.967		extracellular;membrane	protein binding		64866	ENSG00000163814.7	3				0	1.59	0.0528537	0.296583	23.93	21.57	13822.7	17784.2	22435.3	55480	36440.1	53426.5	6	9914.4	9101.01	14130.5	20954.9	36440.1	30378.6
Q8IWJ2	GRIP and coiled-coil domain-containing protein 2	GCC2	1	1	1	1	1684	195.8	5.14	0	0.03	1.525	cell organization and biogenesis;metabolic process;regulation of biological process;transport	cytoplasm;cytosol;Golgi;membrane	protein binding;structural molecule activity	Pf00038, Pf01465, Pf04111, Pf12128	9648	ENSG00000135968.20	2		Retrograde transport at the Trans-Golgi-Network	Deregulation of Rab and Rab Effector Genes in Bladder Cancer	5	1.59	0.488616	0.990134	48.57	25.45	15130.5	9028.12	5616.19	37721.1	23298.1	27099.8	6	10852.4	4620.1	3537.26	14247.3	23298.1	15409.1
P84243	Histone H3.3	H3-3A	56	12	73	1	136	15.3	11.27	89.93	0	67.243	cell differentiation;cell organization and biogenesis;cell proliferation;coagulation;metabolic process;regulation of biological process;response to stimulus	chromosome;extracellular;nucleus	DNA binding;protein binding	Pf00125, Pf15630	3020; 440926; 3021	ENSG00000132475.10; ENSG00000163041.9	1; 2; 17	Transcriptional misregulation in cancer; Systemic lupus erythematosus; Alcoholism	SIRT1 negatively regulates rRNA expression; Activation of anterior HOX genes in hindbrain development during early embryogenesis; NoRC negatively regulates rRNA expression; Factors involved in megakaryocyte development and platelet production; Transcriptional regulation by small RNAs; Meiotic recombination; PRC2 methylates histones and DNA; Formation of the beta-catenin:TCF transactivating comple…	Gastric Cancer Network 1; Histone Modifications	54	1.58	0.0175593	0.20899	25.35	25.44	184351	113859	133086	397986	263595	444095	6	132227	58266.7	83822.3	150320	263595	252515
Q9H4M9	EH domain-containing protein 1	EHD1	14	3	8	3	534	60.6	6.83	19.74	0	23.952	cell organization and biogenesis;coagulation;regulation of biological process;response to stimulus;transport	endosome;membrane	metal ion binding;nucleotide binding;protein binding	Pf00350, Pf01926, Pf12763	10938	ENSG00000110047.17	11	Endocytosis	Factors involved in megakaryocyte development and platelet production	Insulin Signaling	4	1.58	0.0369526	0.265425	5.53	14.02	237838	242371	263523	726769	578242	759133	6	170591	124032	165976	274501	578242	431647
Q12907	Vesicular integral-membrane protein VIP36	LMAN2	8	2	4	2	356	40.2	6.95	2.19	0	6.944	regulation of biological process;transport	cell surface;endoplasmic reticulum;Golgi;membrane	metal ion binding;protein binding	Pf03388	10960	ENSG00000169223.14	5	Protein processing in endoplasmic reticulum	Cargo concentration in the ER; COPII (Coat Protein 2) Mediated Vesicle Transport		10	1.57	0.27787	0.724762	64.65	68.85	22124.9	0	8242.64	24990.1	40139.7	94751.3	5	15869.2	0	5191.49	9438.79	40139.7	53876.1
P11021	Endoplasmic reticulum chaperone BiP	HSPA5	46	33	125	30	654	72.3	5.16	207.5	0	203.393	cell communication;cell death;cell differentiation;cell organization and biogenesis;metabolic process;regulation of biological process;response to stimulus;transport	cell surface;cytoplasm;endoplasmic reticulum;membrane;mitochondrion;nucleus;organelle lumen	catalytic activity;metal ion binding;nucleotide binding;protein binding	Pf00012, Pf01968, Pf06723	3309	ENSG00000044574.7	9	Prion diseases; Protein export; Protein processing in endoplasmic reticulum; Thyroid hormone synthesis; Antigen processing and presentation	Platelet degranulation ; PERK regulates gene expression; ATF6 (ATF6-alpha) activates chaperone genes; Antigen Presentation: Folding, assembly and peptide loading of class I MHC; Regulation of HSF1-mediated heat shock response; IRE1alpha activates chaperones	Parkin-Ubiquitin Proteasomal System pathway; Apoptosis-related network due to altered Notch3 in ovarian cancer; Photodynamic therapy-induced unfolded protein response; MAPK Signaling Pathway	27	1.56	0.0349654	0.261582	26.53	37.67	4.37434e+06	2.69933e+06	3.00767e+06	8.85463e+06	5.65879e+06	1.24184e+07	6	3.13752e+06	1.38137e+06	1.89433e+06	3.3444e+06	5.65879e+06	7.06115e+06
Q9C0A0	Contactin-associated protein-like 4	CNTNAP4	1	1	4	1	1308	145.2	6.68	7.71	0.005	2.622	regulation of biological process	membrane	protein binding;structural molecule activity	Pf00008, Pf00054, Pf00754, Pf01410, Pf02210, Pf13385	85445	ENSG00000152910.18	16				0	1.53	0.00957618	0.157438	18.07	6.88	298226	207179	271497	856057	783361	748769	6	213904	106023	170998	323334	783361	425754
P39748	Flap endonuclease 1	FEN1	11	2	4	2	380	42.6	8.62	7.58	0	13.383	cell organization and biogenesis;cellular homeostasis;metabolic process;regulation of biological process;response to stimulus	membrane;mitochondrion;nucleus	catalytic activity;DNA binding;metal ion binding;protein binding	Pf00752, Pf00867, Pf01367	2237	ENSG00000168496.3	11	DNA replication; Non-homologous end-joining; Base excision repair	POLB-Dependent Long Patch Base Excision Repair; Early Phase of HIV Life Cycle; Removal of the Flap Intermediate; HDR through MMEJ (alt-NHEJ); PCNA-Dependent Long Patch Base Excision Repair; Removal of the Flap Intermediate from the C-strand		32	1.53	0.226433	0.646744	13.76	19.87	50564.4	46771.7	60795.8	168048	146131	112019	6	36267.6	23935.2	38291.2	63471.9	146131	63694.4
Q9Y4C4	Malignant fibrous histiocytoma-amplified sequence 1	MFHAS1	1	1	1	1	1052	116.9	7.88	2.39	0.009	2.356	regulation of biological process;response to stimulus	membrane	protein binding	Pf12799, Pf13855	9258	ENSG00000147324.10	8				0	1.49	0.348437	0.829569	31.46	9.76	76623.9	44829.3	47279.2	116249	141212	132796	6	54958.9	22941.2	29778	43907.3	141212	75508.5
Q9BYP7	Serine/threonine-protein kinase WNK3	WNK3	1	1	5	1	1800	198.3	6.07	0	0.011	2.138	cell organization and biogenesis;metabolic process;regulation of biological process;response to stimulus	cytoplasm;cytosol	catalytic activity;nucleotide binding;protein binding	Pf00069, Pf07714, Pf12202	65267	ENSG00000196632.10	X		Stimuli-sensing channels		3	1.49	0.088481	0.390199	20.59	25.02	173109	119204	128266	437898	261496	361078	6	124163	61002.1	80786	165395	261496	205311	Deamidated [R1565(100)]
P58107	Epiplakin	EPPK1	9	9	21	3	5088	555.3	5.62	33.41	0	48.062											0	1.48	0.306475	0.769631	44.5	16.05	280711	118206	165017	459021	524724	379138	6	201341	60491.5	103933	173373	524724	215580
P38646	Stress-70 protein, mitochondrial	HSPA9	15	8	13	8	679	73.6	6.16	12.55	0	22.723	cell differentiation;cell organization and biogenesis;metabolic process;regulation of biological process;response to stimulus	cytoplasm;mitochondrion;nucleus;organelle lumen	nucleotide binding;protein binding;RNA binding	Pf00012, Pf06723	3313	ENSG00000113013.12	5	Tuberculosis; RNA degradation	Gene and protein expression by JAK-STAT signaling after Interleukin-12 stimulation; Mitochondrial protein import; Regulation of HSF1-mediated heat shock response; Interleukin-12 family signaling; Cristae formation; Metabolism of proteins	Parkin-Ubiquitin Proteasomal System pathway	17	1.48	0.00935321	0.157438	2.51	22.06	358450	341472	346331	962950	687373	1.07774e+06	6	257100	174747	218131	363707	687373	612806	Deamidated [R391(100)]
Q8TAT6	Nuclear protein localization protein 4 homolog	NPLOC4	8	2	4	2	608	68.1	6.38	6.13	0	9.741	cell organization and biogenesis;metabolic process;regulation of biological process;response to stimulus;transport	cytoplasm;cytosol;endoplasmic reticulum;membrane;nucleus	metal ion binding;protein binding	Pf05020, Pf05021, Pf11543	55666	ENSG00000182446.13	17	Protein processing in endoplasmic reticulum	Translesion Synthesis by POLH		5	1.48	0.0406119	0.278974	7.98	8.83	42629.2	45056.5	49817.7	131306	110482	126068	6	30576	23057.5	31376.9	49594.5	110482	71683
Q10471	Polypeptide N-acetylgalactosaminyltransferase 2	GALNT2	6	2	2	2	571	64.7	8.35	0	0.003	3.518	metabolic process	extracellular;Golgi;membrane	catalytic activity;metal ion binding;protein binding	Pf00535, Pf00652	2590	ENSG00000143641.9	1	Mucin type O-glycan biosynthesis; Metabolic pathways	COPI-independent Golgi-to-ER retrograde traffic; O-linked glycosylation of mucins	Globo Sphingolipid Metabolism	12	1.47				25.96	0	0	6809.13	0	15709.2	22772.4	3	0	0	4288.62	0	15709.2	12948.5
Q16595	Frataxin, mitochondrial	FXN	8	1	3	1	210	23.1	8.69	0	0.004	3.278	cell organization and biogenesis;cellular homeostasis;metabolic process;regulation of biological process;response to stimulus;transport	cytoplasm;cytosol;mitochondrion;organelle lumen	catalytic activity;metal ion binding;protein binding	Pf01491	2395	ENSG00000165060.11	9	Porphyrin and chlorophyll metabolism	Mitochondrial protein import; Metabolism of proteins; Mitochondrial iron-sulfur cluster biogenesis		5	1.45	0.0985436	0.41357	58.76	13.59	30587.5	13183.6	11012.4	35955.2	42118.5	32227.2	6	21939	6746.64	6935.99	13580.3	42118.5	18324.6
P48509	CD151 antigen	CD151	5	2	2	2	253	28.3	7.47	1.95	0.005	2.769	cell organization and biogenesis;cell proliferation;cellular component movement;regulation of biological process;response to stimulus	cytosol;membrane	protein binding	Pf00335	977	ENSG00000177697.17	11		Assembly of collagen fibrils and other multimeric structures; Type I hemidesmosome assembly	Primary Focal Segmental Glomerulosclerosis FSGS	7	1.44	0.0370505	0.265425	5.69	27.55	34434.5	33486	30820.2	101942	57714.6	90739.1	6	24698.4	17136.3	19411.6	38503.8	57714.6	51594.7
P16422	Epithelial cell adhesion molecule	EPCAM	18	5	13	5	314	34.9	7.46	17.21	0	44.361	cell differentiation;cellular component movement;regulation of biological process;response to stimulus	cell surface;membrane	protein binding	Pf00086	4072	ENSG00000119888.10	2		Cell surface interactions at the vascular wall		2	1.42	0.00357299	0.117334	29.14	25.16	882813	480148	729790	1.95674e+06	1.25446e+06	2.07414e+06	6	633203	245714	459646	739065	1.25446e+06	1.17937e+06
Q9P035	Very-long-chain (3R)-3-hydroxyacyl-CoA dehydratase 3	HACD3	12	2	3	2	362	43.1	8.94	5.93	0	9.933	metabolic process;regulation of biological process;response to stimulus	cytosol;endoplasmic reticulum;membrane;mitochondrion	catalytic activity;enzyme regulator activity;protein binding	Pf04387, Pf04969	51495	ENSG00000074696.12	15	Fatty acid elongation; Biosynthesis of unsaturated fatty acids; Fatty acid metabolism	Synthesis of very long-chain fatty acyl-CoAs		8	1.42	0.00680135	0.138008	10.55	21.13	87387.4	72964.7	73351.6	219863	142972	196134	6	62679.1	37339.4	46199.3	83042.7	142972	111523
P49207	60S ribosomal protein L34	RPL34	15	2	4	2	117	13.3	11.47	0	0.001	4.219	cell organization and biogenesis;metabolic process;transport	cytosol;mitochondrion;ribosome	protein binding;RNA binding;structural molecule activity	Pf01199	6164	ENSG00000109475.16	4	Ribosome	Peptide chain elongation; Eukaryotic Translation Termination; Viral mRNA Translation; L13a-mediated translational silencing of Ceruloplasmin expression; Nonsense Mediated Decay (NMD) independent of the Exon Junction Complex (EJC); Selenocysteine synthesis; Nonsense Mediated Decay (NMD) enhanced by the Exon Junction Complex (EJC); GTP hydrolysis and joining of the 60S ribosomal subunit; Major path…	Cytoplasmic Ribosomal Proteins	34	1.4	0.753739	1	90.26	67.86	14036.5	13429.5	58555.7	23387.2	86547.7	37011.4	6	10067.7	6872.5	36880.3	8833.36	86547.7	21044.9
P16144	Integrin beta-4	ITGB4	11	16	37	16	1822	202	6.09	40.13	0	66.982	cell communication;cell differentiation;cell organization and biogenesis;cellular component movement;metabolic process;regulation of biological process;response to stimulus	cell surface;membrane;nucleus	protein binding;receptor activity	Pf00041, Pf00362, Pf03160, Pf07965, Pf07974	3691	ENSG00000132470.13	17	Arrhythmogenic right ventricular cardiomyopathy (ARVC); Dilated cardiomyopathy; Focal adhesion; Regulation of actin cytoskeleton; ECM-receptor interaction; PI3K-Akt signaling pathway; Hypertrophic cardiomyopathy (HCM)	Laminin interactions; Assembly of collagen fibrils and other multimeric structures; Type I hemidesmosome assembly; Syndecan interactions	Integrin-mediated Cell Adhesion; Arrhythmogenic Right Ventricular Cardiomyopathy; Alpha 6 Beta 4 signaling pathway; Primary Focal Segmental Glomerulosclerosis FSGS; Focal Adhesion; TGF-beta Signaling Pathway; Regulation of Apoptosis by Parathyroid Hormone-related Protein; Focal Adhesion-PI3K-Akt-mTOR-signaling pathway	24	1.4	0.000487175	0.0483928	24.69	22.91	915485	550670	801814	2.11506e+06	1.57571e+06	2.5213e+06	6	656637	281803	505009	798859	1.57571e+06	1.43363e+06
Q92879	CUGBP Elav-like family member 1	CELF1	2	1	2	1	486	52	8.46	0	0.011	2.116	cell organization and biogenesis;metabolic process;regulation of biological process	cytoplasm;membrane;nucleus	protein binding;RNA binding;translation regulator activity	Pf00076, Pf13893, Pf14259	10658	ENSG00000149187.17	11			Adipogenesis; mRNA Processing	2	1.4	0.551135	1	48.52	24.96	17429.3	0	8524.75	27026.2	32149.2	43738.2	5	12501.3	0	5369.17	10207.8	32149.2	24869.8
P41567	Eukaryotic translation initiation factor 1	EIF1	14	1	4	1	113	12.7	7.44	9.81	0	5.603	metabolic process;regulation of biological process;response to stimulus	cytoplasm;nucleus	protein binding;RNA binding	Pf01253	10209	ENSG00000173812.10	17	RNA transport		Translation Factors	2	1.4	0.0833871	0.380347	50.72	22.84	30952	34802.4	10728.9	81844.3	108927	70200.6	6	22200.5	17810	6757.4	30912.7	108927	39916.4
Q9NXE4	Sphingomyelin phosphodiesterase 4	SMPD4	1	1	3	1	866	97.7	8.27	0	0.01	2.225											0	1.39	0.0670761	0.330392	32.02	27.52	62527.1	76710	39036.3	164006	107088	189669	6	44847.9	39256	24586.3	61945.4	107088	107847	Deamidated [R670(100)]
P09622	Dihydrolipoyl dehydrogenase, mitochondrial	DLD	15	5	13	5	509	54.1	7.85	10.82	0	26.792	cellular homeostasis;metabolic process;regulation of biological process	mitochondrion;organelle lumen	catalytic activity;nucleotide binding;protein binding	Pf00070, Pf00890, Pf01134, Pf02852, Pf03486, Pf07992, Pf12831, Pf13450	1738	ENSG00000091140.13	7	Propanoate metabolism; Citrate cycle (TCA cycle); Carbon metabolism; Glycine, serine and threonine metabolism; Pyruvate metabolism; Glycolysis / Gluconeogenesis; Metabolic pathways; Glyoxylate and dicarboxylate metabolism; Valine, leucine and isoleucine degradation	Glycine degradation; Regulation of pyruvate dehydrogenase (PDH) complex; Lysine catabolism; Signaling by Retinoic Acid; Branched-chain amino acid catabolism; Citric acid cycle (TCA cycle)	Fatty Acid Beta Oxidation; TCA Cycle and Deficiency of Pyruvate Dehydrogenase complex (PDHc); Amino Acid metabolism; Glycolysis and Gluconeogenesis; TCA Cycle	29	1.39	0.0512528	0.296583	43	23.45	697118	362381	338750	947774	647111	1.04165e+06	6	500012	185447	213356	357975	647111	592289
O00743	Serine/threonine-protein phosphatase 6 catalytic subunit	PPP6C	10	2	4	2	305	35.1	5.69	5.93	0	11.621	cell organization and biogenesis;metabolic process	cytoplasm;cytosol;membrane	catalytic activity;metal ion binding;protein binding	Pf00149	5537	ENSG00000119414.11	9		COPII (Coat Protein 2) Mediated Vesicle Transport		8	1.39	0.218877	0.636344	32.34	25.31	68210.5	66167.1	113420	111051	179230	180387	6	48924.4	33860.7	71435.6	41944	179230	102569
P16435	NADPH--cytochrome P450 reductase	POR	4	2	3	2	677	76.6	5.58	0	0	6.279	metabolic process;regulation of biological process;response to stimulus	endoplasmic reticulum;membrane;mitochondrion	catalytic activity;nucleotide binding;protein binding	Pf00175, Pf00258, Pf00667	5447		7		Cytochrome P450 - arranged by substrate type		4	1.39	0.01172	0.173185	13.31	9.81	36720.9	46275.9	37372.2	97952.1	92536.2	111701	6	26338.3	23681.5	23538.3	36996.6	92536.2	63513.8
Q9UG63	ATP-binding cassette sub-family F member 2	ABCF2	4	2	6	2	623	71.2	7.37	2.06	0	7.922	transport	membrane;mitochondrion	catalytic activity;nucleotide binding;transporter activity	Pf00005, Pf12848	10061	ENSG00000033050.7	7				0	1.35	0.0610936	0.311212	30.13	10.89	215225	131204	132601	364153	292669	336869	6	154371	67143.3	83516.5	137541	292669	191545
Q6DD88	Atlastin-3	ATL3	6	2	2	2	541	60.5	5.66	2.79	0	6.097	cell organization and biogenesis;regulation of biological process;transport	endoplasmic reticulum;membrane	catalytic activity;nucleotide binding;protein binding	Pf02263	25923	ENSG00000184743.12	11				0	1.34	0.101151	0.417687	42.99	39.35	11553.4	26432.4	29821.7	66904	50552.6	107941	6	8286.71	13526.6	18782.7	25269.7	50552.6	61375.9
Q9UBM7	7-dehydrocholesterol reductase	DHCR7	2	1	2	1	475	54.5	8.7	1.7	0.004	3.244	cell differentiation;metabolic process;regulation of biological process	cytosol;endoplasmic reticulum;membrane	catalytic activity;nucleotide binding	Pf01222	1717	ENSG00000172893.15	11	Steroid biosynthesis; Metabolic pathways	Cholesterol biosynthesis via desmosterol; Cholesterol biosynthesis via lathosterol; Activation of gene expression by SREBF (SREBP)	Vitamin D Metabolism; Cholesterol Biosynthesis	12	1.34	0.0987189	0.41357	27.65	76.47	37641.6	24026.2	42578.7	95530.6	75847.3	287636	6	26998.6	12295.3	26817.5	36082	75847.3	163552
Q8NFH4	Nucleoporin Nup37	NUP37	7	1	1	1	326	36.7	5.92	0	0.009	2.314	cell division;cell organization and biogenesis;metabolic process;regulation of biological process;transport	chromosome;cytosol;nucleus	protein binding	Pf00400	79023	ENSG00000075188.8	12	RNA transport	Rev-mediated nuclear export of HIV RNA; ISG15 antiviral mechanism; NEP/NS2 Interacts with the Cellular Export Machinery; Separation of Sister Chromatids; tRNA processing in the nucleus; Transcriptional regulation by small RNAs; Nuclear Pore Complex (NPC) Disassembly; Regulation of Glucokinase by Glucokinase Regulatory Protein; Vpr-mediated nuclear import of PICs; Regulation of HSF1-mediated heat …		77	1.33				42.56	6774.37	0	0	20403.5	7953.84	17036.9	4	4858.96	0	0	7706.44	7953.84	9687.29
P25705	ATP synthase subunit alpha, mitochondrial	ATP5F1A	10	4	7	4	553	59.7	9.13	8.04	0	17.875	cell organization and biogenesis;metabolic process;regulation of biological process;transport	membrane;mitochondrion;organelle lumen	catalytic activity;nucleotide binding;protein binding;RNA binding;transporter activity	Pf00006, Pf00306, Pf02663, Pf02874, Pf05943	498	ENSG00000152234.15	18	Huntington's disease; Parkinson's disease; Alzheimer's disease; Oxidative phosphorylation; Metabolic pathways	Cristae formation; Mitochondrial protein import; Formation of ATP by chemiosmotic coupling; Metabolism of proteins	Electron Transport Chain; Oxidative phosphorylation	16	1.31	0.192704	0.591782	52.06	60.37	232991	73490.7	153106	380899	282235	853075	6	167114	37608.5	96431.4	143866	282235	485063
Q9HAV0	Guanine nucleotide-binding protein subunit beta-4	GNB4	16	4	11	1	340	37.5	6	9.9	0	14.347	metabolic process;regulation of biological process;response to stimulus	cytosol;membrane	protein binding;signal transducer activity	Pf00400	59345	ENSG00000114450.9	3	Dopaminergic synapse; Serotonergic synapse; Glutamatergic synapse; Circadian entrainment; Morphine addiction; Pathways in cancer; Retrograde endocannabinoid signaling; GABAergic synapse; Alcoholism; Ras signaling pathway; Chemokine signaling pathway; Cholinergic synapse; PI3K-Akt signaling pathway	G alpha (z) signalling events; G alpha (12/13) signalling events; Cooperation of PDCL (PhLP1) and TRiC/CCT in G-protein beta folding; G alpha (s) signalling events; Glucagon-type ligand receptors; Ca2+ pathway; Thromboxane signalling through TP receptor; ADP signalling through P2Y purinoceptor 1; ADP signalling through P2Y purinoceptor 12; Adrenaline,noradrenaline inhibits insulin secretion; Gluc…	Myometrial Relaxation and Contraction Pathways; Chemokine signaling pathway; Focal Adhesion-PI3K-Akt-mTOR-signaling pathway; Calcium Regulation in the Cardiac Cell	64	1.31	0.103737	0.42155	47.02	13.23	28385.2	15798.1	11583.8	41667	32084.4	39233.4	6	20359.4	8084.62	7295.88	15737.7	32084.4	22308.3
P13726	Tissue factor	F3	7	1	3	1	295	33	7.03	8.89	0	5.471	coagulation;metabolic process;regulation of biological process;response to stimulus	cell surface;extracellular;membrane	catalytic activity;protein binding;receptor activity;signal transducer activity	Pf01108, Pf09294	2152	ENSG00000117525.13	1	AGE-RAGE signaling pathway in diabetic complications; Complement and coagulation cascades	Extrinsic Pathway of Fibrin Clot Formation	VEGFA-VEGFR2 Signaling Pathway; Complement and Coagulation Cascades	7	1.3	0.00393725	0.121376	5.91	21.42	178858	158884	169626	418366	280835	420193	6	128287	81308.3	106836	158017	280835	238924
Q8IWA5	Choline transporter-like protein 2	SLC44A2	2	1	1	1	706	80.1	8.57	0	0.052	1.312	metabolic process;regulation of biological process;response to stimulus;transport	membrane	signal transducer activity;transporter activity	Pf04515	57153	ENSG00000129353.14	19	Choline metabolism in cancer	Synthesis of PC; Transport of bile salts and organic acids, metal ions and amine compounds; Neutrophil degranulation		12	1.3	0.20229	0.606869	12.43	16.8	11314.4	11371.7	9064.2	33554.6	24033.9	27911.4	6	8115.35	5819.43	5708.94	12673.6	24033.9	15870.6
P52272	Heterogeneous nuclear ribonucleoprotein M	HNRNPM	12	3	9	3	730	77.5	8.7	22.5	0	26.085	metabolic process;regulation of biological process;response to stimulus	membrane;nucleus;spliceosomal complex	protein binding;RNA binding	Pf00076, Pf11532, Pf11608, Pf13893, Pf14259	4670	ENSG00000099783.11	19	Spliceosome	mRNA Splicing - Major Pathway; FGFR2 alternative splicing	mRNA Processing	11	1.29	0.037311	0.265425	22.08	21.79	303562	193966	246978	434725	678120	603003	6	217731	99261.4	155555	164196	678120	342871	Deamidated [R293(100)]
P61604	10 kDa heat shock protein, mitochondrial	HSPE1	89	11	46	11	102	10.9	8.92	37.47	0	72.88	cell differentiation;metabolic process;regulation of biological process;response to stimulus	cytoplasm;membrane;mitochondrion;organelle lumen	metal ion binding;nucleotide binding;protein binding;RNA binding	Pf00166	3336	ENSG00000115541.10	2				0	1.29	0.338343	0.817319	69.44	17.22	7.73773e+06	2.4969e+06	2.65044e+06	6.49395e+06	5.20665e+06	7.3859e+06	6	5.54993e+06	1.27778e+06	1.66934e+06	2.45277e+06	5.20665e+06	4.19966e+06	Deamidated [R92(100)]
P42765	3-ketoacyl-CoA thiolase, mitochondrial	ACAA2	5	1	2	1	397	41.9	8.09	0	0.004	3.091	cell organization and biogenesis;metabolic process;regulation of biological process;response to stimulus	membrane;mitochondrion;organelle lumen	catalytic activity;protein binding;RNA binding	Pf00108, Pf02801, Pf02803	10449	ENSG00000167315.17	18	Fatty acid degradation; Fatty acid elongation; Metabolic pathways; Valine, leucine and isoleucine degradation; Fatty acid metabolism	Mitochondrial Fatty Acid Beta-Oxidation	Fatty Acid Biosynthesis	10	1.28	0.0679766	0.331177	52.46	29.68	66093.2	41067.4	21275.1	99651	66198.1	123070	6	47405.7	21016	13399.8	37638.3	66198.1	69978.1
P23229	Integrin alpha-6	ITGA6	13	10	21	10	1130	126.5	6.61	23.05	0	42.126	cell communication;cell differentiation;cell organization and biogenesis;cellular component movement;regulation of biological process;response to stimulus	cell surface;membrane	metal ion binding;protein binding	Pf01839, Pf08441, Pf13517	3655	ENSG00000091409.14	2	Arrhythmogenic right ventricular cardiomyopathy (ARVC); Dilated cardiomyopathy; Hematopoietic cell lineage; Cell adhesion molecules (CAMs); Pathways in cancer; Toxoplasmosis; Focal adhesion; Regulation of actin cytoskeleton; Small cell lung cancer; ECM-receptor interaction; PI3K-Akt signaling pathway; Hypertrophic cardiomyopathy (HCM)	Integrin cell surface interactions; Laminin interactions; Basigin interactions; Assembly of collagen fibrils and other multimeric structures; Type I hemidesmosome assembly; Syndecan interactions	Integrin-mediated Cell Adhesion; Arrhythmogenic Right Ventricular Cardiomyopathy; Alpha 6 Beta 4 signaling pathway; Focal Adhesion; Regulation of Apoptosis by Parathyroid Hormone-related Protein; Focal Adhesion-PI3K-Akt-mTOR-signaling pathway	31	1.28	0.000473522	0.0483928	10.99	20.49	429631	357305	439727	1.04578e+06	721535	1.06685e+06	6	308155	182849	276955	394994	721535	606615
P30048	Thioredoxin-dependent peroxide reductase, mitochondrial	PRDX3	19	3	10	3	256	27.7	7.78	16.4	0	28.151	cell death;cell differentiation;cell organization and biogenesis;cellular homeostasis;metabolic process;regulation of biological process;response to stimulus	cytoplasm;cytosol;endosome;mitochondrion;organelle lumen	antioxidant activity;catalytic activity;enzyme regulator activity;protein binding	Pf00578, Pf08534, Pf10417, Pf13905	10935	ENSG00000165672.6	10		Detoxification of Reactive Oxygen Species	Selenium Micronutrient Network	4	1.28	0.104443	0.422498	47.27	14.2	457581	196339	237476	577109	445818	576812	6	328203	100476	149571	217975	445818	327978
P11279	Lysosome-associated membrane glycoprotein 1	LAMP1	4	2	4	2	417	44.9	8.75	0	0	5.27	cell death;regulation of biological process;response to stimulus;transport	cell surface;cytoplasm;cytosol;endosome;membrane;vacuole	protein binding;receptor activity	Pf01299	3916	ENSG00000185896.10	13	Lysosome; Tuberculosis; Phagosome	Neutrophil degranulation	Senescence and Autophagy in Cancer	7	1.28	0.366351	0.859627	24.83	44.9	201199	242729	145493	487659	206166	563099	6	144311	124215	91636	184189	206166	320181
P21926	CD9 antigen	CD9	4	1	1	1	228	25.4	7.15	0	0.021	1.725	cell organization and biogenesis;cellular component movement;metabolic process;regulation of biological process;response to stimulus;transport	cell surface;membrane	protein binding	Pf00335	928	ENSG00000010278.12	12	Hematopoietic cell lineage	Platelet degranulation ; Sperm:Oocyte Membrane Binding; Uptake and function of diphtheria toxin		12	1.27	0.00473564	0.125273	14.48	18.8	26278.3	19614.2	23641.2	76909.5	55581.5	57166.9	6	18848.3	10037.5	14890	29048.8	55581.5	32505.4
O95994	Anterior gradient protein 2 homolog	AGR2	10	1	1	1	175	20	9	0	0.004	3.107	cell differentiation;regulation of biological process;response to stimulus;transport	endoplasmic reticulum;extracellular;mitochondrion	protein binding	Pf13899	10551	ENSG00000106541.11	7				0	1.27	0.0889561	0.390199	14.42	25.55	20588	22237.5	16670.1	58327.8	34382.5	49702.9	6	14766.9	11380	10499.4	22030.5	34382.5	28261.3
O00178	GTP-binding protein 1	GTPBP1	2	1	1	1	669	72.4	8.34	0	0.053	1.297	metabolic process;regulation of biological process;response to stimulus	cytoplasm;cytosol;membrane	catalytic activity;nucleotide binding;RNA binding	Pf00009, Pf03143, Pf03144	9567	ENSG00000100226.15	22				0	1.27	0.164004	0.547088	23.26	27.9	9411.55	0	6753.15	12076.9	21491.5	19180.9	5	6750.49	0	4253.36	4561.46	21491.5	10906.3
Q15075	Early endosome antigen 1	EEA1	1	1	1	1	1411	162.4	5.68	0	0.005	2.855	cell organization and biogenesis;metabolic process;transport	cytoplasm;cytosol;endosome;membrane	catalytic activity;metal ion binding;motor activity;protein binding;transporter activity	Pf01363, Pf01496, Pf01576, Pf04156, Pf05478, Pf09726, Pf10498, Pf12128, Pf13166	8411	ENSG00000102189.16	12	Endocytosis; Tuberculosis; Phagosome	Toll Like Receptor 9 (TLR9) Cascade	VEGFA-VEGFR2 Signaling Pathway	8	1.26	0.374166	0.869971	63.9	13.09	28925.1	50832.1	105563	132612	101936	121527	6	20746.7	26013.1	66487.3	50087.7	101936	69101.1
P11234	Ras-related protein Ral-B	RALB	40	4	6	4	206	23.4	6.62	11.2	0	23.979	cell communication;cell death;cell division;regulation of biological process;response to stimulus	membrane;vacuole	catalytic activity;nucleotide binding;protein binding	Pf00025, Pf00071, Pf08477	5899	ENSG00000144118.13	2	Pancreatic cancer; Phospholipase D signaling pathway; Rap1 signaling pathway; Pathways in cancer; Ras signaling pathway	p38MAPK events	EGF/EGFR Signaling Pathway	13	1.26	0.0097712	0.157438	25.24	21.68	127238	139933	200918	357510	232294	335712	6	91262	71610.2	126545	135032	232294	190888
Q8IUE6	Histone H2A type 2-B	HIST2H2AB	68	9	75	4	130	14	10.89	156.55	0	92.366	regulation of biological process	chromosome;nucleus	DNA binding;protein binding	Pf00125, Pf00808	317772	ENSG00000184270.4	1	Systemic lupus erythematosus; Alcoholism	HDACs deacetylate histones; HATs acetylate histones; UCH proteinases; Ub-specific processing proteases; RMTs methylate histone arginines; Metalloprotease DUBs		13	1.26	0.00664135	0.13674	16.49	20.98	247369	250327	327377	671021	437802	599386	6	177427	128104	206193	253445	437802	340814	Deamidated [R89(100)]
Q15008	26S proteasome non-ATPase regulatory subunit 6	PSMD6	3	1	4	1	389	45.5	5.62	5.65	0	6.009	metabolic process;regulation of biological process;response to stimulus;transport	cytosol;extracellular;organelle lumen;proteasome	catalytic activity;enzyme regulator activity;protein binding	Pf01399, Pf10602	9861	ENSG00000163636.10	3	Epstein-Barr virus infection; Proteasome	Regulation of RAS by GAPs; CDT1 association with the CDC6:ORC:origin complex; Downstream TCR signaling; UCH proteinases; NIK-->noncanonical NF-kB signaling; Hh mutants that don't undergo autocatalytic processing are degraded by ERAD; SCF-beta-TrCP mediated degradation of Emi1; Neutrophil degranulation; Cross-presentation of soluble exogenous antigens (endosomes); Separation of Sister Chromatids; …	Proteasome Degradation; Parkin-Ubiquitin Proteasomal System pathway	153	1.26	0.466229	0.960389	35.36	27.69	83293.2	63710.5	126749	199144	126954	225179	6	59742.5	32603.6	79830.7	75216.9	126954	128038
P49720	Proteasome subunit beta type-3	PSMB3	15	3	6	3	205	22.9	6.55	2.82	0	18.485	metabolic process;regulation of biological process;response to stimulus;transport	cytoplasm;cytosol;nucleus;proteasome	catalytic activity;enzyme regulator activity;protein binding	Pf00227	5691	ENSG00000275903.2; ENSG00000277791.4	17; CHR_HSCHR17_7_CTG4	Proteasome	Regulation of RAS by GAPs; CDT1 association with the CDC6:ORC:origin complex; Downstream TCR signaling; UCH proteinases; NIK-->noncanonical NF-kB signaling; Hh mutants that don't undergo autocatalytic processing are degraded by ERAD; SCF-beta-TrCP mediated degradation of Emi1; Cross-presentation of soluble exogenous antigens (endosomes); Separation of Sister Chromatids; Vpu mediated degradation o…	Proteasome Degradation	150	1.25	0.0819647	0.37869	8.6	32.76	138135	126866	150685	407312	203791	328742	6	99077.8	64923.3	94906.6	153842	203791	186924
P05023	Sodium/potassium-transporting ATPase subunit alpha-1	ATP1A1	24	21	72	19	1023	112.8	5.49	130.84	0	119.801	cell communication;cellular homeostasis;metabolic process;regulation of biological process;response to stimulus;transport	endoplasmic reticulum;endosome;Golgi;membrane	catalytic activity;metal ion binding;nucleotide binding;protein binding;transporter activity	Pf00122, Pf00689, Pf00690, Pf00702, Pf08282, Pf12710, Pf13246	476	ENSG00000163399.15	1	Bile secretion; cGMP-PKG signaling pathway; Endocrine and other factor-regulated calcium reabsorption; Protein digestion and absorption; Proximal tubule bicarbonate reclamation; Thyroid hormone signaling pathway; Insulin secretion; Adrenergic signaling in cardiomyocytes; Thyroid hormone synthesis; Pancreatic secretion; Aldosterone-regulated sodium reabsorption; Carbohydrate digestion and absorpti…	Ion homeostasis; Ion transport by P-type ATPases	Preimplantation Embryo	24	1.25	0.0362031	0.264209	16.13	16.53	2.34627e+06	1.94819e+06	2.69995e+06	5.57818e+06	4.30205e+06	5.97392e+06	6	1.68288e+06	996976	1.70052e+06	2.10688e+06	4.30205e+06	3.3968e+06
P49247	Ribose-5-phosphate isomerase	RPIA	3	1	4	1	311	33.2	8.54	0	0.01	2.246	metabolic process	cytosol	catalytic activity;protein binding	Pf00455, Pf06026	22934	ENSG00000153574.8	2	Carbon metabolism; Pentose phosphate pathway; Biosynthesis of amino acids; Metabolic pathways	RPIA deficiency: failed conversion of RU5P to R5P; RPIA deficiency: failed conversion of R5P to RU5P; Pentose phosphate pathway (hexose monophosphate shunt)	Pentose Phosphate Pathway	14	1.25	0.873888	1	60.58	21.22	49060.5	18505.6	19039.6	45250.6	45282.7	30447.6	6	35188.9	9470.13	11991.7	17091.2	45282.7	17312.7
P49411	Elongation factor Tu, mitochondrial	TUFM	13	4	7	4	452	49.5	7.61	9.84	0	17.938	metabolic process;response to stimulus	membrane;mitochondrion	catalytic activity;nucleotide binding;protein binding;RNA binding	Pf00009, Pf03143, Pf03144	7284		16		Mitochondrial translation elongation		4	1.25	0.206505	0.61604	21.25	57.6	196490	216060	290899	512836	264098	904474	6	140934	110568	183218	193699	264098	514289
Q08380	Galectin-3-binding protein	LGALS3BP	13	6	14	6	585	65.3	5.27	16.45	0	25.273	defense response;regulation of biological process;response to stimulus;transport	extracellular;membrane;organelle lumen	protein binding;receptor activity	Pf00530, Pf07707	3959	ENSG00000108679.12	17		Platelet degranulation		4	1.24	0.550585	1	71.25	31.7	1.26498e+06	471160	352676	1.11446e+06	656110	1.27717e+06	6	907311	241114	222127	420931	656110	726204
P62906	60S ribosomal protein L10a	RPL10A	40	10	57	10	217	24.8	9.94	82.42	0	81.292	cell organization and biogenesis;metabolic process;response to stimulus;transport	cytosol;membrane;nucleus;ribosome	protein binding;RNA binding;structural molecule activity	Pf00687	4736	ENSG00000198755.10	6	Ribosome	Peptide chain elongation; Eukaryotic Translation Termination; Viral mRNA Translation; L13a-mediated translational silencing of Ceruloplasmin expression; Nonsense Mediated Decay (NMD) independent of the Exon Junction Complex (EJC); Selenocysteine synthesis; Nonsense Mediated Decay (NMD) enhanced by the Exon Junction Complex (EJC); GTP hydrolysis and joining of the 60S ribosomal subunit; Major path…	Cytoplasmic Ribosomal Proteins	34	1.24	0.00367418	0.117334	20.57	17.29	1.56218e+06	1.34066e+06	2.0015e+06	3.80584e+06	2.73417e+06	3.69819e+06	6	1.12048e+06	686077	1.26061e+06	1.43747e+06	2.73417e+06	2.10281e+06	Deamidated [R15(100)]
P62308	Small nuclear ribonucleoprotein G	SNRPG	37	4	13	4	76	8.5	8.88	14.23	0	14.73	cell organization and biogenesis;metabolic process;transport	cytoplasm;cytosol;nucleus;spliceosomal complex	protein binding;RNA binding;structural molecule activity	Pf01423, Pf03122	6637	ENSG00000143977.13	2	Spliceosome	SLBP independent Processing of Histone Pre-mRNAs; SLBP Dependent Processing of Replication-Dependent Histone Pre-mRNAs; mRNA Splicing - Major Pathway; mRNA Splicing - Minor Pathway; snRNP Assembly; Cleavage of Growing Transcript in the Termination Region	mRNA Processing	16	1.24	0.0731486	0.348773	4.4	20.95	661551	605966	630307	1.74344e+06	1.13597e+06	1.48555e+06	6	474501	310100	396988	658501	1.13597e+06	844691
Q16762	Thiosulfate sulfurtransferase	TST	8	1	1	1	297	33.4	7.25	3.03	0	4.964	cell differentiation;metabolic process;transport	membrane;mitochondrion;organelle lumen	catalytic activity;RNA binding	Pf00581	7263	ENSG00000128311.13	22	Sulfur relay system; Sulfur metabolism; Metabolic pathways; Cysteine and methionine metabolism	Sulfide oxidation to sulfate		9	1.23	0.0906685	0.393166	4.94	13.76	40574.5	38957.6	36758.8	91720	91162.2	71254.9	6	29102.3	19936.4	23151.9	34642.7	91162.2	40515.9
P60660	Myosin light polypeptide 6	MYL6	58	7	47	7	151	16.9	4.65	62.3	0	50.256	cellular component movement	cytosol;membrane	catalytic activity;metal ion binding;motor activity;protein binding;structural molecule activity	Pf00036, Pf13405, Pf13499	4637	ENSG00000092841.18	12	Vascular smooth muscle contraction; Oxytocin signaling pathway	RHO GTPases activate PAKs; EPHA-mediated growth cone collapse; RHO GTPases Activate ROCKs; Sema4D induced cell migration and growth-cone collapse; Smooth Muscle Contraction; RHO GTPases activate CIT; RHO GTPases activate PKNs	Focal Adhesion	19	1.21	0.0508972	0.296583	14.83	4.87	2.52968e+06	1.9049e+06	2.08155e+06	4.95281e+06	4.50356e+06	4.82886e+06	6	1.81443e+06	974824	1.31103e+06	1.87068e+06	4.50356e+06	2.74572e+06
P22676	Calretinin	CALB2	7	1	2	1	271	31.5	5.15	0	0.015	1.931	cellular homeostasis	cytoplasm;cytosol;nucleus	metal ion binding	Pf00036, Pf13405, Pf13499	794	ENSG00000282830.1; ENSG00000172137.18	16; CHR_HSCHR16_4_CTG3_1				0	1.21	0.0688055	0.332498	20.61	19.13	44836.4	42211.8	29806.8	92087.9	97935.4	129986	6	32159.2	21601.7	18773.3	34781.7	97935.4	73910.7
O60488	Long-chain-fatty-acid--CoA ligase 4	ACSL4	3	1	2	1	711	79.1	8.38	0	0.013	2.024	cell differentiation;metabolic process;regulation of biological process;response to stimulus;transport	cytoplasm;endoplasmic reticulum;membrane;mitochondrion	catalytic activity;nucleotide binding	Pf00501	2182	ENSG00000068366.19	X	Peroxisome; Fatty acid degradation; PPAR signaling pathway; Fatty acid biosynthesis; Metabolic pathways; Adipocytokine signaling pathway; Fatty acid metabolism	Synthesis of very long-chain fatty acyl-CoAs	Fatty Acid Beta Oxidation; Fatty Acid Biosynthesis; Mitochondrial LC-Fatty Acid Beta-Oxidation; PPAR signaling pathway	16	1.2	0.210376	0.623803	9.36	3.69	0	8889.95	7786.01	0	19651.1	18651.6	4	0	4549.39	4903.89	0	19651.1	10605.4
P23284	Peptidyl-prolyl cis-trans isomerase B	PPIB	15	4	9	3	216	23.7	9.41	5.58	0	13.308	metabolic process;regulation of biological process	endoplasmic reticulum;membrane;nucleus;organelle lumen	catalytic activity;protein binding;RNA binding	Pf00160	5479	ENSG00000166794.4	15		Collagen biosynthesis and modifying enzymes	Prolactin Signaling Pathway	4	1.19	0.0532509	0.296583	27.74	36.87	560054	327730	399214	910667	552355	1.20796e+06	6	401702	167714	251438	343960	552355	686851
Q96PK6	RNA-binding protein 14	RBM14	3	1	1	1	669	69.4	9.67	0	0.008	2.387	cell organization and biogenesis;defense response;metabolic process;regulation of biological process;response to stimulus	cytoplasm;nucleus	protein binding;RNA binding	Pf00076, Pf13893, Pf14259	10432; 100526737	ENSG00000239306.4	11		RUNX2 regulates bone development		5	1.18	0.0890386	0.390199	34.87	39.02	23867.1	18135.4	11452.2	41121	35628.6	71413.9	6	17118.8	9280.72	7213	15531.5	35628.6	40606.3
Q99496	E3 ubiquitin-protein ligase RING2	RNF2	4	1	1	1	336	37.6	6.84	0	0.052	1.305	cell death;cell organization and biogenesis;metabolic process;regulation of biological process;response to stimulus	chromosome;cytosol;endosome;membrane;nucleus	catalytic activity;metal ion binding;nucleotide binding;protein binding	Pf00097, Pf11789, Pf13639, Pf13920, Pf13923, Pf14570, Pf14634, Pf14835, Pf15227	6045	ENSG00000121481.10	1		RUNX1 interacts with co-factors whose precise effect on RUNX1 targets is not known; SUMOylation of chromatin organization proteins; Regulation of PTEN gene transcription; Transcriptional Regulation by E2F6; SUMOylation of DNA damage response and repair proteins; Oxidative Stress Induced Senescence; SUMOylation of RNA binding proteins		22	1.17	0.0151236	0.201798	12.88	11.47	16506.6	0	13750.9	38736.8	30915.5	33805.9	5	11839.4	0	8660.78	14630.9	30915.5	19222.2
Q92466	DNA damage-binding protein 2	DDB2	4	2	2	2	427	47.8	9.47	0	0.001	4.005	cell organization and biogenesis;metabolic process;regulation of biological process;response to stimulus	nucleus	catalytic activity;DNA binding;protein binding	Pf00400	1643	ENSG00000134574.11	11	Hepatitis B; Ubiquitin mediated proteolysis; Nucleotide excision repair; p53 signaling pathway	Ub-specific processing proteases; Formation of Incision Complex in GG-NER; DNA Damage Recognition in GG-NER; TP53 Regulates Transcription of DNA Repair Genes; Dual Incision in GG-NER; Neddylation	miRNA Regulation of DNA Damage Response; DNA Damage Response	22	1.16	0.042751	0.278974	12.06	22.99	149468	119205	146521	339687	216714	327315	6	107206	61002.5	92283.5	128300	216714	186113
O75131	Copine-3	CPNE3	17	6	24	6	537	60.1	5.85	19.61	0	26.855	metabolic process;regulation of biological process;response to stimulus;transport	cytoplasm;cytosol;membrane;mitochondrion;nucleus	catalytic activity;protein binding;RNA binding;transporter activity	Pf00168, Pf07002, Pf10138	8895	ENSG00000085719.12	8		Neutrophil degranulation; Glycerophospholipid biosynthesis		7	1.16	0.0169814	0.207644	30.01	21.52	439867	755232	813183	1.87514e+06	1.21072e+06	1.68658e+06	6	315497	386487	512170	708243	1.21072e+06	958996
Q07021	Complement component 1 Q subcomponent-binding protein, mitochondrial	C1QBP	34	4	19	4	282	31.3	4.84	45.43	0	57.404	cell death;cell organization and biogenesis;defense response;metabolic process;regulation of biological process;response to stimulus	cell surface;cytoplasm;cytosol;extracellular;membrane;mitochondrion;nucleus;organelle lumen	protein binding;RNA binding	Pf02330	708	ENSG00000108561.8	17	Herpes simplex infection	Intrinsic Pathway of Fibrin Clot Formation	Mesodermal Commitment Pathway	5	1.16	0.501382	1	58.31	13.84	1.16199e+06	453192	468194	981848	1.04642e+06	1.27181e+06	6	833446	231919	294884	370845	1.04642e+06	723158
Q13616	Cullin-1	CUL1	3	2	2	2	776	89.6	8	0	0	5.56	cell death;cell organization and biogenesis;cell proliferation;cellular homeostasis;metabolic process;regulation of biological process;response to stimulus	cytosol	catalytic activity;protein binding	Pf00888, Pf10557	8454	ENSG00000055130.15	7	TGF-beta signaling pathway; Ubiquitin mediated proteolysis; Protein processing in endoplasmic reticulum; Wnt signaling pathway; Oocyte meiosis; Hedgehog signaling pathway; Circadian rhythm; Herpes simplex infection; Cell cycle	FBXL7 down-regulates AURKA during mitotic entry and in early mitosis; NOTCH1 Intracellular Domain Regulates Transcription; Downstream TCR signaling; Regulation of PLK1 Activity at G2/M Transition; NIK-->noncanonical NF-kB signaling; MAP3K8 (TPL2)-dependent MAPK1/3 activation; Constitutive Signaling by NOTCH1 HD+PEST Domain Mutants; Antigen processing: Ubiquitination & Proteasome degradation; Iron…	TNF alpha Signaling Pathway; Parkin-Ubiquitin Proteasomal System pathway; Apoptosis-related network due to altered Notch3 in ovarian cancer; TGF-beta Signaling Pathway; Notch Signaling Pathway	104	1.16	0.0562997	0.302836	3.98	12.56	7605.83	0	8046.51	20887.1	16500.3	17503.5	5	5455.32	0	5067.96	7889.1	16500.3	9952.58
P62316	Small nuclear ribonucleoprotein Sm D2	SNRPD2	38	3	7	3	118	13.5	9.91	0	0	11.037	cell organization and biogenesis;metabolic process;transport	cytoplasm;cytosol;nucleus;spliceosomal complex	protein binding;RNA binding	Pf01423	6633	ENSG00000125743.10	19	Spliceosome	snRNP Assembly; mRNA Splicing - Major Pathway; mRNA Splicing - Minor Pathway	mRNA Processing	9	1.15	0.0961986	0.40759	24.03	29.19	112729	78011.3	127743	304235	165298	250430	6	80855.8	39921.9	80456.5	114910	165298	142396
Q96AG4	Leucine-rich repeat-containing protein 59	LRRC59	23	5	13	5	307	34.9	9.57	7.53	0	24.463		endoplasmic reticulum;membrane;nucleus	protein binding;RNA binding	Pf12799, Pf13855	55379	ENSG00000108829.9	17				0	1.14	0.00413181	0.122117	34.9	15.74	231019	121062	251819	494864	651228	507857	6	165700	61953.2	158604	186911	651228	288770
P15144	Aminopeptidase N	ANPEP	10	6	15	6	967	109.5	5.48	17.78	0	32.794	cell communication;cell differentiation;development;metabolic process;regulation of biological process;response to stimulus;transport	membrane;nucleus	catalytic activity;metal ion binding;receptor activity	Pf01433, Pf10023, Pf11838, Pf13485	290	ENSG00000166825.13	15	Hematopoietic cell lineage; Glutathione metabolism; Renin-angiotensin system; Metabolic pathways	Metabolism of Angiotensinogen to Angiotensins; Neutrophil degranulation	Glutathione metabolism; Cardiac Progenitor Differentiation	12	1.14	0.125714	0.469263	13.34	21.93	545301	425947	449698	993546	689675	1.07023e+06	6	391120	217976	283235	375263	689675	608537
Q8N884	Cyclic GMP-AMP synthase	CGAS	9	5	9	5	522	58.8	9.48	5.89	0	10.996	cell communication;defense response;metabolic process;regulation of biological process;response to stimulus	cytoplasm;cytosol	catalytic activity;DNA binding;metal ion binding;nucleotide binding;protein binding	Pf03281	115004	ENSG00000164430.15	6	Cytosolic DNA-sensing pathway	STING mediated induction of host immune responses		5	1.14	0.0165886	0.207644	28.58	17.23	255296	151819	270392	602714	427961	562293	6	183113	77692.7	170302	227646	427961	319723
P62195	26S proteasome regulatory subunit 8	PSMC5	19	5	13	5	406	45.6	7.55	19.54	0	26.07	metabolic process;regulation of biological process;response to stimulus;transport	cytoplasm;cytosol;membrane;nucleus;proteasome	catalytic activity;nucleotide binding;protein binding;RNA binding	Pf00004, Pf00910, Pf01057, Pf01078, Pf05496, Pf06068, Pf06414, Pf07724, Pf07726, Pf07728, Pf13191, Pf13207, Pf13401	5705	ENSG00000087191.12	17	Epstein-Barr virus infection; Proteasome	Regulation of RAS by GAPs; CDT1 association with the CDC6:ORC:origin complex; Downstream TCR signaling; UCH proteinases; NIK-->noncanonical NF-kB signaling; Hh mutants that don't undergo autocatalytic processing are degraded by ERAD; SCF-beta-TrCP mediated degradation of Emi1; Cross-presentation of soluble exogenous antigens (endosomes); Separation of Sister Chromatids; Vpu mediated degradation o…	Proteasome Degradation; Parkin-Ubiquitin Proteasomal System pathway	152	1.13	0.0453569	0.286566	26.74	30.76	412601	317352	543445	905105	565083	1.07907e+06	6	295940	162404	342279	341859	565083	613564
P33527	Multidrug resistance-associated protein 1	ABCC1	4	4	5	4	1531	171.5	7.11	8.1	0	14.681	cell organization and biogenesis;cellular component movement;metabolic process;response to stimulus;transport	membrane	catalytic activity;nucleotide binding;transporter activity	Pf00005, Pf00664	4363	ENSG00000278183.4; ENSG00000103222.18	16; CHR_HSCHR16_1_CTG1	MicroRNAs in cancer; Antifolate resistance; Sphingolipid signaling pathway; Vitamin digestion and absorption; ABC transporters	Cobalamin (Cbl, vitamin B12) transport and metabolism; Synthesis of Leukotrienes (LT) and Eoxins (EX); ABC-family proteins mediated transport	Irinotecan Pathway	16	1.13	0.00571714	0.1262	30.99	9.79	136228	93840.9	178189	297338	276426	334929	6	97710.5	48022.7	112229	112305	276426	190443
P27797	Calreticulin	CALR	52	10	32	10	417	48.1	4.44	37.41	0	83.27	cell differentiation;cell organization and biogenesis;cellular homeostasis;metabolic process;regulation of biological process;response to stimulus;transport	cell surface;cytoplasm;cytosol;endoplasmic reticulum;extracellular;Golgi;membrane;nucleus;organelle lumen	DNA binding;metal ion binding;protein binding;RNA binding	Pf00262	811	ENSG00000179218.13	19	Chagas disease (American trypanosomiasis); Protein processing in endoplasmic reticulum; HTLV-I infection; Phagosome; Antigen processing and presentation	Scavenging by Class F Receptors; Assembly of Viral Components at the Budding Site; ATF6 (ATF6-alpha) activates chaperone genes; Antigen Presentation: Folding, assembly and peptide loading of class I MHC; ER-Phagosome pathway; Calnexin/calreticulin cycle; Scavenging by Class A Receptors	Androgen receptor signaling pathway; Photodynamic therapy-induced unfolded protein response; Calcium Regulation in the Cardiac Cell	32	1.13	0.0785216	0.365616	27.32	36.88	1.0443e+06	664641	672651	1.47386e+06	1.34867e+06	2.54992e+06	6	749030	340127	423658	556680	1.34867e+06	1.4499e+06	Deamidated [R177(100)]
Q9Y696	Chloride intracellular channel protein 4	CLIC4	5	1	2	1	253	28.8	5.59	0	0.004	2.991	cell differentiation;cell organization and biogenesis;cellular homeostasis;metabolic process;regulation of biological process;response to stimulus;transport	cell surface;cytoplasm;cytoskeleton;cytosol;membrane;mitochondrion;nucleus	catalytic activity;protein binding;transporter activity	Pf00043, Pf13409, Pf13410, Pf13417, Pf14497	25932	ENSG00000169504.14	1				0	1.13	0.570881	1	35.64	15.9	20979.9	32101.6	16067.1	50954.9	45922.6	36954	6	15047.9	16427.9	10119.6	19245.7	45922.6	21012.2
P15924	Desmoplakin	DSP	1	2	7	2	2871	331.6	6.81	6.74	0	5.119	cell death;cell differentiation;cell organization and biogenesis;metabolic process;regulation of biological process;response to stimulus;transport	cytoplasm;cytoskeleton;membrane;nucleus	catalytic activity;motor activity;protein binding;RNA binding;structural molecule activity	Pf00038, Pf00681, Pf01540, Pf01576, Pf02463, Pf04111, Pf04156, Pf05483, Pf05557, Pf05622, Pf06008, Pf06160, Pf06637, Pf07888, Pf10174, Pf12072, Pf12128, Pf13166	1832	ENSG00000096696.13	6	Arrhythmogenic right ventricular cardiomyopathy (ARVC)	Apoptotic cleavage of cell adhesion proteins; Formation of the cornified envelope; Neutrophil degranulation	Arrhythmogenic Right Ventricular Cardiomyopathy; Lung fibrosis	14	1.12	0.450785	0.950476	44.83	18.16	435301	192020	237818	518041	673790	483360	6	312222	98265.4	149786	195665	673790	274841
P12268	Inosine-5'-monophosphate dehydrogenase 2	IMPDH2	16	7	16	7	514	55.8	6.9	21.66	0	39.175	cell organization and biogenesis;cell proliferation;metabolic process;response to stimulus;transport	cytoplasm;cytosol;extracellular;membrane;nucleus;organelle lumen	catalytic activity;DNA binding;metal ion binding;nucleotide binding;protein binding;RNA binding	Pf00478, Pf00571, Pf00977, Pf01070, Pf03060	3615	ENSG00000178035.11	3	Purine metabolism; Metabolic pathways; Drug metabolism - other enzymes	Neutrophil degranulation; Purine ribonucleoside monophosphate biosynthesis		10	1.12	0.0415526	0.278974	23.91	19.96	400850	294449	481462	876530	602304	869056	6	287512	150683	303241	331066	602304	494150
Q9BUJ2	Heterogeneous nuclear ribonucleoprotein U-like protein 1	HNRNPUL1	18	8	18	8	856	95.7	6.92	25.7	0	52.514	metabolic process;regulation of biological process;response to stimulus	nucleus	protein binding;RNA binding	Pf00622, Pf02037, Pf13671	11100	ENSG00000105323.16	19	Influenza A	mRNA Splicing - Major Pathway		5	1.11	0.00957498	0.157438	20.48	20.3	444941	298342	348403	749718	556085	840366	6	319137	152675	219436	283169	556085	477837
P28072	Proteasome subunit beta type-6	PSMB6	9	2	18	2	239	25.3	4.92	26.94	0	15.032	metabolic process;regulation of biological process;response to stimulus;transport	cytoplasm;cytosol;nucleus;proteasome	catalytic activity;protein binding	Pf00227	5694	ENSG00000142507.9	17	Proteasome	Regulation of RAS by GAPs; CDT1 association with the CDC6:ORC:origin complex; Downstream TCR signaling; UCH proteinases; NIK-->noncanonical NF-kB signaling; Hh mutants that don't undergo autocatalytic processing are degraded by ERAD; SCF-beta-TrCP mediated degradation of Emi1; Cross-presentation of soluble exogenous antigens (endosomes); Separation of Sister Chromatids; Vpu mediated degradation o…	Proteasome Degradation	150	1.11	0.227928	0.647911	16.1	29.73	1.24034e+06	895200	1.08476e+06	2.49414e+06	1.36109e+06	2.33475e+06	6	889644	458115	683215	942039	1.36109e+06	1.32755e+06
P31942	Heterogeneous nuclear ribonucleoprotein H3	HNRNPH3	25	7	36	7	346	36.9	6.87	27.72	0	47.081	cell differentiation;metabolic process	nucleus;spliceosomal complex	protein binding;RNA binding	Pf00076, Pf14259	3189	ENSG00000096746.17	10				0	1.1	0.00962686	0.157438	15.45	23.16	389785	290955	316270	645111	678457	966647	6	279575	148895	199197	243659	678457	549640
Q9NZM1	Myoferlin	MYOF	17	27	73	27	2061	234.6	6.18	47.47	0	110.797	cell organization and biogenesis;regulation of biological process;response to stimulus	membrane;nucleus	protein binding	Pf00168, Pf08150, Pf08151, Pf08165	26509	ENSG00000138119.16	10			Aryl Hydrocarbon Receptor Pathway; Hepatitis C and Hepatocellular Carcinoma	2	1.1	0.00181513	0.097208	13.7	15.24	1.23313e+06	1.01512e+06	1.33564e+06	2.64252e+06	2.10115e+06	2.84752e+06	6	884471	519482	841228	998082	2.10115e+06	1.61912e+06
Q9HCC0	Methylcrotonoyl-CoA carboxylase beta chain, mitochondrial	MCCC2	5	2	3	2	563	61.3	7.68	2.05	0	7.534	cell organization and biogenesis;metabolic process	cytosol;mitochondrion;organelle lumen	catalytic activity;nucleotide binding;protein binding	Pf01039	64087	ENSG00000131844.15	5	Metabolic pathways; Valine, leucine and isoleucine degradation	Branched-chain amino acid catabolism; Biotin transport and metabolism; Defective HLCS causes multiple carboxylase deficiency		13	1.1	0.423276	0.932295	46.61	41.37	118131	54277.8	58100	124358	87116.6	198100	6	84730.2	27776.4	36593.3	46970.2	87116.6	112641
O75955	Flotillin-1	FLOT1	11	3	4	3	427	47.3	7.49	0	0	9.282	cell organization and biogenesis;regulation of biological process;response to stimulus;transport	cytoskeleton;endosome;membrane	protein binding	Pf01145	10211	ENSG00000206379.12; ENSG00000230143.9; ENSG00000137312.14; ENSG00000206480.11; ENSG00000232280.9	6; CHR_HSCHR6_MHC_DBB_CTG1; CHR_HSCHR6_MHC_SSTO_CTG1; CHR_HSCHR6_MHC_QBL_CTG1; CHR_HSCHR6_MHC_COX_CTG1	Insulin signaling pathway	Synaptic adhesion-like molecules	Angiopoietin Like Protein 8 Regulatory Pathway; Insulin Signaling	6	1.09	0.400349	0.908222	18.87	30.84	20878.4	14836.9	21183.5	51765.2	44537.9	27092.4	6	14975.1	7592.72	13342.1	19551.8	44537.9	15404.9
O75390	Citrate synthase, mitochondrial	CS	18	7	21	7	466	51.7	8.32	30.68	0	38.122	metabolic process	mitochondrion;nucleus;organelle lumen	catalytic activity;RNA binding	Pf00285	1431	ENSG00000062485.18	12	Citrate cycle (TCA cycle); Carbon metabolism; Biosynthesis of amino acids; 2-Oxocarboxylic acid metabolism; Metabolic pathways; Glyoxylate and dicarboxylate metabolism	Mitochondrial protein import; Metabolism of proteins; Citric acid cycle (TCA cycle)	TCA Cycle and Deficiency of Pyruvate Dehydrogenase complex (PDHc); Amino Acid metabolism; TCA Cycle	15	1.09	0.143073	0.510364	54.28	17.63	1.14354e+06	436133	536228	1.14436e+06	917353	1.31247e+06	6	820210	223189	337734	432225	917353	746276	Deamidated [R144(100)]
P53634	Dipeptidyl peptidase 1	CTSC	12	2	2	2	463	51.8	6.99	3.56	0	7.645	cell death;cell organization and biogenesis;metabolic process;regulation of biological process;response to stimulus;transport	endoplasmic reticulum;extracellular;Golgi;membrane;organelle lumen;vacuole	catalytic activity;enzyme regulator activity;protein binding	Pf00112, Pf03051, Pf08773	1075	ENSG00000109861.15	11	Lysosome; Apoptosis	Neutrophil degranulation; MHC class II antigen presentation; Cargo concentration in the ER; COPII (Coat Protein 2) Mediated Vesicle Transport		16	1.09	0.310046	0.777507	24.45	18.33	120985	81699	80397	173775	127653	182840	6	86777.1	41809.1	50636.7	65635.2	127653	103964
Q04726	Transducin-like enhancer protein 3	TLE3	3	1	1	1	772	83.4	7.2	0	0.009	2.293	metabolic process;regulation of biological process;response to stimulus	nucleus	protein binding	Pf00400, Pf03920	7090	ENSG00000140332.15	15		Repression of WNT target genes; Formation of the beta-catenin:TCF transactivating complex; Deactivation of the beta-catenin transactivating complex	White fat cell differentiation	8	1.09	0.990918	1	102.64	22.4	8094.48	43732.5	8211.44	14117	22103.9	17479.7	6	5805.81	22379.9	5171.84	5331.99	22103.9	9939.06
P62913	60S ribosomal protein L11	RPL11	10	2	7	2	178	20.2	9.6	2.24	0	5.604	cell organization and biogenesis;metabolic process;regulation of biological process;transport	cytoplasm;cytosol;membrane;nucleus;ribosome	protein binding;RNA binding;structural molecule activity	Pf00281, Pf00673	6135	ENSG00000142676.12	1	Ribosome	Peptide chain elongation; Eukaryotic Translation Termination; Viral mRNA Translation; L13a-mediated translational silencing of Ceruloplasmin expression; Nonsense Mediated Decay (NMD) independent of the Exon Junction Complex (EJC); Selenocysteine synthesis; Nonsense Mediated Decay (NMD) enhanced by the Exon Junction Complex (EJC); GTP hydrolysis and joining of the 60S ribosomal subunit; Major path…	Cytoplasmic Ribosomal Proteins	34	1.08	0.980989	1	50.57	35.84	218674	224297	495404	235095	474119	492250	6	156845	114783	312022	88795.5	474119	279896
A0A0B4J2D5	Glutamine amidotransferase-like class 1 domain-containing protein 3B, mitochondrial	GATD3B	12	2	2	2	268	28.1	8.27	3.6	0	8.94		mitochondrion		Pf01965	8209; 102724023	ENSG00000280071.3	21			Gastric Cancer Network 1	1	1.07	0.617528	1	49.72	18.32	58211.3	25378.5	27414.2	72588.4	50945.3	57719.4	6	41752.4	12987.3	17266.3	27416.7	50945.3	32819.6
P35613	Basigin	BSG	21	6	27	6	385	42.2	5.66	31.54	0	31.703	cell organization and biogenesis;cellular component movement;metabolic process;regulation of biological process;response to stimulus;transport	membrane;mitochondrion	protein binding;transporter activity	Pf00047, Pf07679, Pf13895, Pf13927	682	ENSG00000172270.18	19		Integrin cell surface interactions; Proton-coupled monocarboxylate transport; Basigin interactions; Degradation of the extracellular matrix; Pyruvate metabolism	Matrix Metalloproteinases	15	1.07	0.0159057	0.207644	10.89	11.16	990733	796899	885928	1.86016e+06	1.58397e+06	1.97674e+06	6	710609	407809	557987	702586	1.58397e+06	1.12399e+06
O60573	Eukaryotic translation initiation factor 4E type 2	EIF4E2	9	1	2	1	245	28.3	8.88	0	0.004	3.015	metabolic process;regulation of biological process	cytoplasm;cytosol	protein binding;RNA binding	Pf01652	9470	ENSG00000135930.13	2	Insulin signaling pathway; HIF-1 signaling pathway; EGFR tyrosine kinase inhibitor resistance; mTOR signaling pathway; RNA transport; Longevity regulating pathway; PI3K-Akt signaling pathway	ISG15 antiviral mechanism	Focal Adhesion-PI3K-Akt-mTOR-signaling pathway	13	1.06	0.201359	0.605092	39.66	29.25	4434.06	10316.1	9693.59	20249.3	24166.4	13105.4	6	3180.35	5279.19	6105.35	7648.17	24166.4	7451.77
Q9NX24	H/ACA ribonucleoprotein complex subunit 2	NHP2	33	2	3	2	153	17.2	8.22	6.4	0	15.072	cell organization and biogenesis;metabolic process	nucleus	protein binding;RNA binding	Pf01248	55651	ENSG00000145912.8	5	Ribosome biogenesis in eukaryotes	rRNA modification in the nucleus and cytosol; Telomere Extension By Telomerase		10	1.06	0.207069	0.61604	3.57	27.82	37950.2	37998	40373.4	79047.4	49394.9	87557.9	6	27220	19445.3	25428.5	29856.3	49394.9	49785.9
P62277	40S ribosomal protein S13	RPS13	29	5	7	5	151	17.2	10.54	9.07	0	14.461	cell organization and biogenesis;metabolic process;regulation of biological process;transport	cytosol;membrane;nucleus;ribosome	protein binding;RNA binding;structural molecule activity	Pf00312, Pf08069	6207	ENSG00000110700.6	11	Ribosome	Peptide chain elongation; Eukaryotic Translation Termination; Viral mRNA Translation; Formation of the ternary complex, and subsequently, the 43S complex; L13a-mediated translational silencing of Ceruloplasmin expression; Selenocysteine synthesis; Nonsense Mediated Decay (NMD) independent of the Exon Junction Complex (EJC); Nonsense Mediated Decay (NMD) enhanced by the Exon Junction Complex (EJC)…	Cytoplasmic Ribosomal Proteins	38	1.05	0.410715	0.920263	17.97	11.17	214239	212287	287314	389777	488007	443460	6	153664	108637	180960	147219	488007	252154
P25789	Proteasome subunit alpha type-4	PSMA4	36	8	19	8	261	29.5	7.72	21.12	0	31.057	metabolic process;regulation of biological process;response to stimulus;transport	cytoplasm;cytosol;nucleus;proteasome	catalytic activity;protein binding	Pf00227, Pf10584	5685	ENSG00000041357.15	15	Proteasome	Regulation of RAS by GAPs; CDT1 association with the CDC6:ORC:origin complex; Downstream TCR signaling; UCH proteinases; NIK-->noncanonical NF-kB signaling; Hh mutants that don't undergo autocatalytic processing are degraded by ERAD; SCF-beta-TrCP mediated degradation of Emi1; Cross-presentation of soluble exogenous antigens (endosomes); Separation of Sister Chromatids; Vpu mediated degradation o…	Proteasome Degradation; Exercise-induced Circadian Regulation	151	1.04	0.130862	0.480453	7.4	36.2	853273	893655	771662	1.91408e+06	891268	1.7535e+06	6	612015	457324	486019	722950	891268	997051
O95831	Apoptosis-inducing factor 1, mitochondrial	AIFM1	18	6	13	6	613	66.9	8.95	18.1	0	33.472	cell death;cell differentiation;cell organization and biogenesis;cellular homeostasis;metabolic process;regulation of biological process;response to stimulus	cytoplasm;cytosol;membrane;mitochondrion;nucleus	catalytic activity;DNA binding;nucleotide binding;protein binding	Pf00070, Pf07992, Pf14721, Pf14962	9131	ENSG00000156709.13	X	Apoptosis		Apoptosis Modulation and Signaling; Nanomaterial induced apoptosis; Apoptosis Modulation by HSP70	4	1.04	0.0433659	0.279668	17.11	5.77	492207	413496	349297	861195	773678	850928	6	353038	211605	219999	325274	773678	483842	Deamidated [R172(100)]
Q14108	Lysosome membrane protein 2	SCARB2	3	1	2	1	478	54.3	5.14	0	0.014	1.953	cell organization and biogenesis;regulation of biological process;transport	membrane;organelle lumen;vacuole	protein binding;receptor activity	Pf01130	950	ENSG00000138760.9	4	Lysosome	Cargo recognition for clathrin-mediated endocytosis	Primary Focal Segmental Glomerulosclerosis FSGS	6	1.04	0.143575	0.510364	24.57	20.28	33470	20349.4	30762.7	63173	43945.6	64889.9	6	24006.6	10413.7	19375.4	23860.5	43945.6	36896.7
Q9Y5E2	Protocadherin beta-7	PCDHB7	2	1	1	1	793	86.7	5.02	0	0.032	1.449	cell communication;cell organization and biogenesis	membrane	metal ion binding	Pf00028, Pf08266	56129	ENSG00000113212.6	5				0	1.03	0.299351	0.762959	43.19	90.47	22280.5	11097.4	28795.3	45349.8	25931.1	149976	6	15980.8	5679.02	18136.2	17128.7	25931.1	85276.9
P27708	CAD protein	CAD	3	3	5	3	2225	242.8	6.46	4.91	0	12.265	metabolic process	cytoplasm;cytosol;membrane;nucleus	catalytic activity;metal ion binding;nucleotide binding;protein binding	Pf00117, Pf00185, Pf00289, Pf00988, Pf01979, Pf02142, Pf02222, Pf02729, Pf02786, Pf02787, Pf07478, Pf07722, Pf13147, Pf13535, Pf13594, Pf15632	790	ENSG00000084774.13	2	Alanine, aspartate and glutamate metabolism; Metabolic pathways; Pyrimidine metabolism	Pyrimidine biosynthesis	Endothelin Pathways; Amino Acid metabolism	9	1.03	0.0283574	0.23693	22.24	3.49	69240.2	72815.5	102250	148924	139960	148625	6	49662.9	37263	64400.5	56248.9	139960	84509	Deamidated [R2214(100)]
Q14764	Major vault protein	MVP	50	36	124	36	893	99.3	5.48	254.33	0	231.874	regulation of biological process;response to stimulus;transport	cytoplasm;cytoskeleton;cytosol;extracellular;membrane;nucleus;organelle lumen	protein binding	Pf01145, Pf01505, Pf11978	9961	ENSG00000013364.18	16		Neutrophil degranulation		3	1.02	0.0746216	0.352041	8.15	24.55	4.61727e+06	4.36649e+06	3.925e+06	9.58033e+06	5.83837e+06	8.86896e+06	6	3.31176e+06	2.23453e+06	2.4721e+06	3.6185e+06	5.83837e+06	5.04294e+06	Deamidated [R27(100)]
P27824	Calnexin	CANX	6	3	6	3	592	67.5	4.6	7.9	0	9.202	metabolic process;regulation of biological process;response to stimulus;transport	cytoplasm;endoplasmic reticulum;membrane;organelle lumen;ribosome	metal ion binding;protein binding;RNA binding	Pf00262	821	ENSG00000127022.14; ENSG00000283777.1	5; CHR_HG30_PATCH	Protein processing in endoplasmic reticulum; HTLV-I infection; Phagosome; Thyroid hormone synthesis; Antigen processing and presentation	Assembly of Viral Components at the Budding Site; Antigen Presentation: Folding, assembly and peptide loading of class I MHC; Interleukin-35 Signalling; Calnexin/calreticulin cycle; MHC class II antigen presentation		25	1.01	0.0869268	0.38567	5.63	60.29	232182	209868	231264	401852	467134	1.12698e+06	6	166534	107399	145658	151780	467134	640809
Q9UL25	Ras-related protein Rab-21	RAB21	5	1	2	1	225	24.3	7.94	2.97	0	5.941	cellular component movement;regulation of biological process;response to stimulus;transport	cytosol;endoplasmic reticulum;endosome;Golgi;membrane	catalytic activity;nucleotide binding;protein binding	Pf00025, Pf00071, Pf08477	23011	ENSG00000080371.5	12		RAB GEFs exchange GTP for GDP on RABs; RAB geranylgeranylation		7	1.01	0.0641033	0.320159	13.97	5.81	210405	225848	273813	415799	464995	454151	6	150914	115577	172456	157048	464995	258233
P29144	Tripeptidyl-peptidase 2	TPP2	6	5	12	5	1249	138.3	6.32	16.75	0	18.29	metabolic process	cytoplasm;cytosol;nucleus	catalytic activity;protein binding	Pf00082, Pf12580, Pf13739	7174	ENSG00000134900.11	13		Antigen processing: Ubiquitination & Proteasome degradation		4	1	0.0392291	0.271867	10.47	20.5	218139	207883	253094	465113	309398	435576	6	156462	106383	159407	175674	309398	247671
Q06210	Glutamine--fructose-6-phosphate aminotransferase [isomerizing] 1	GFPT1	3	1	1	1	699	78.8	7.11	3.46	0	7.632	metabolic process;regulation of biological process	cytosol	catalytic activity	Pf00310, Pf01380, Pf13230, Pf13522, Pf13537, Pf13580	2673	ENSG00000198380.12	2	Alanine, aspartate and glutamate metabolism; Amino sugar and nucleotide sugar metabolism; Metabolic pathways; Insulin resistance	XBP1(S) activates chaperone genes; Defective GFPT1 causes CMSTA1; Synthesis of UDP-N-acetyl-glucosamine		17	1	0.386947	0.891031	43.98	24.59	20586.5	9495.26	10984.9	17806.6	22029.6	28976.3	6	14765.8	4859.15	6918.66	6725.58	22029.6	16476.1
Q9NYK5	39S ribosomal protein L39, mitochondrial	MRPL39	3	1	2	1	338	38.7	7.65	0	0.02	1.862	cell organization and biogenesis;metabolic process	membrane;mitochondrion;ribosome	nucleotide binding;RNA binding	Pf02824	54148	ENSG00000154719.13	21		Mitochondrial translation initiation; Mitochondrial translation elongation; Mitochondrial translation termination		6	0.99	0.661996	1	24.68	87.88	11637.9	8406.97	13982.4	0	11142.3	47722.3	5	8347.34	4302.23	8806.57	0	11142.3	27135.1
Q13765	Nascent polypeptide-associated complex subunit alpha	NACA	13	3	5	3	215	23.4	4.56	0	0	11.156	metabolic process;regulation of biological process;transport	cytoplasm;nucleus	DNA binding;protein binding	Pf01849	4666	ENSG00000196531.10	12				0	0.99	0.508055	1	10.04	20.84	137315	122318	149682	277092	186396	272639	6	98489.8	62595.5	94274.6	104658	186396	155024
Q8N163	Cell cycle and apoptosis regulator protein 2	CCAR2	6	3	4	3	923	102.8	5.22	0	0	9.139	cell death;cell organization and biogenesis;metabolic process;regulation of biological process;response to stimulus	cytoplasm;nucleus;organelle lumen;spliceosomal complex	enzyme regulator activity;protein binding;RNA binding	Pf14443, Pf14444	57805	ENSG00000158941.16	8		Regulation of HSF1-mediated heat shock response		4	0.97	0.0169932	0.207644	37.97	9.86	131829	77408.4	66691	145673	151573	175018	6	94554.8	39613.4	42004.2	55020.9	151573	99516.1
P04843	Dolichyl-diphosphooligosaccharide--protein glycosyltransferase subunit 1	RPN1	9	4	7	4	607	68.5	6.38	15.62	0	25.74	metabolic process	cytosol;endoplasmic reticulum;membrane	catalytic activity;protein binding;RNA binding	Pf04597	6184	ENSG00000163902.11	3	N-Glycan biosynthesis; Protein processing in endoplasmic reticulum; Metabolic pathways	Asparagine N-linked glycosylation; SRP-dependent cotranslational protein targeting to membrane	Proteasome Degradation	9	0.97	0.0411956	0.278974	20.51	23.33	131984	107252	162035	259006	247008	370616	6	94665.9	54885.8	102055	97826.8	247008	210734
P10809	60 kDa heat shock protein, mitochondrial	HSPD1	28	14	43	14	573	61	5.87	66.01	0	86.185	cell organization and biogenesis;cell proliferation;metabolic process;regulation of biological process;response to stimulus;transport	cell surface;cytoplasm;cytosol;endosome;membrane;mitochondrion;organelle lumen	catalytic activity;DNA binding;nucleotide binding;protein binding;RNA binding	Pf00118	3329	ENSG00000144381.16	2	Type I diabetes mellitus; Tuberculosis; RNA degradation; Legionellosis	TFAP2A acts as a transcriptional repressor during retinoic acid induced cell differentiation; Mitochondrial protein import; Metabolism of proteins	Apoptosis-related network due to altered Notch3 in ovarian cancer; Sudden Infant Death Syndrome (SIDS) Susceptibility Pathways	13	0.97	0.423788	0.932295	41.46	51.84	3.82985e+06	1.92697e+06	2.0151e+06	3.95745e+06	3.07712e+06	7.93171e+06	6	2.74698e+06	986118	1.26918e+06	1.49473e+06	3.07712e+06	4.51001e+06
P35579	Myosin-9	MYH9	49	97	289	94	1960	226.4	5.6	499.39	0	639.231	cell differentiation;cell organization and biogenesis;cellular component movement;metabolic process;regulation of biological process;response to stimulus;transport	cytoplasm;cytoskeleton;cytosol;extracellular;membrane;nucleus	catalytic activity;motor activity;nucleotide binding;protein binding;RNA binding;transporter activity	Pf00063, Pf01442, Pf01496, Pf01576, Pf01765, Pf02736, Pf03962, Pf04111, Pf04156, Pf05911, Pf06637, Pf07888, Pf09731, Pf11068, Pf11559, Pf12128, Pf13094	4627	ENSG00000100345.20	22	Tight junction; Salmonella infection; Regulation of actin cytoskeleton	RHO GTPases activate PAKs; EPHA-mediated growth cone collapse; RHO GTPases Activate ROCKs; Sema4D induced cell migration and growth-cone collapse; Regulation of actin dynamics for phagocytic cup formation; RHO GTPases activate CIT; RHO GTPases activate PKNs	Primary Focal Segmental Glomerulosclerosis FSGS; VEGFA-VEGFR2 Signaling Pathway	23	0.96	0.198284	0.601771	31.25	7.29	1.56624e+07	9.26289e+06	9.61474e+06	1.86639e+07	2.05426e+07	1.78356e+07	6	1.12339e+07	4.74024e+06	6.05569e+06	7.04936e+06	2.05426e+07	1.01414e+07	Deamidated [R341(100); R1107(100)]
Q99653	Calcineurin B homologous protein 1	CHP1	6	1	3	1	195	22.4	5.1	0	0.009	2.299	cell organization and biogenesis;cellular homeostasis;metabolic process;regulation of biological process;response to stimulus;transport	cytoplasm;cytoskeleton;cytosol;endoplasmic reticulum;membrane;nucleus	enzyme regulator activity;metal ion binding;protein binding;transporter activity	Pf00036, Pf12174, Pf13405, Pf13499, Pf13833	11261	ENSG00000187446.11	15		Hyaluronan uptake and degradation	Alzheimers Disease; T-Cell antigen Receptor (TCR) pathway during Staphylococcus aureus infection	7	0.96	0.225943	0.646377	28.82	4.39	50647.4	30345.4	54643.2	94658.7	98190.8	103278	6	36327.2	15529.1	34416.1	35752.7	98190.8	58724.2
A5YKK6	CCR4-NOT transcription complex subunit 1	CNOT1	0	1	2	1	2376	266.8	7.11	0	0.013	1.99	development;metabolic process;regulation of biological process;response to stimulus	cytoplasm;cytosol;membrane;nucleus	catalytic activity;protein binding;RNA binding;structural molecule activity	Pf04054, Pf12842	23019	ENSG00000125107.17	16	RNA degradation	TP53 regulates transcription of additional cell cycle genes whose exact role in the p53 pathway remain uncertain; Deadenylation of mRNA		10	0.95	0.0330713	0.256542	9.87	17.93	42799.4	44883.6	51565.6	90653.3	63872.8	86446.7	6	30698.1	22969	32477.8	34239.8	63872.8	49154.1
P05387	60S acidic ribosomal protein P2	RPLP2	29	2	3	1	115	11.7	4.54	2.02	0	10.4	cell organization and biogenesis;metabolic process;transport	cytosol;membrane;ribosome	protein binding;structural molecule activity	Pf00428	6181	ENSG00000177600.8	11	Ribosome	Peptide chain elongation; Eukaryotic Translation Termination; Viral mRNA Translation; L13a-mediated translational silencing of Ceruloplasmin expression; Nonsense Mediated Decay (NMD) independent of the Exon Junction Complex (EJC); Selenocysteine synthesis; Nonsense Mediated Decay (NMD) enhanced by the Exon Junction Complex (EJC); GTP hydrolysis and joining of the 60S ribosomal subunit; Major path…	Cytoplasmic Ribosomal Proteins	34	0.94	0.46321	0.957745	10.7	12.54	82627.9	66777.3	73563.1	141172	112698	141442	6	59265.4	34173	46332.5	53320.7	112698	80424.7
P30825	High affinity cationic amino acid transporter 1	SLC7A1	3	1	2	1	629	67.6	5.43	2.13	0	4.872	transport	membrane	protein binding;transporter activity	Pf00324, Pf13520, Pf13906	6541	ENSG00000139514.12	13	MicroRNAs in cancer	Amino acid transport across the plasma membrane		5	0.94	0.0161404	0.207644	27.17	20.18	47098.6	56576.3	79350.9	108595	101397	146010	6	33781.7	28952.7	49977.8	41016.5	101397	83022.1	Deamidated [R142(100)]
Q15366	Poly(rC)-binding protein 2	PCBP2	18	3	4	2	365	38.6	6.79	0	0	6.486	defense response;metabolic process;regulation of biological process;response to stimulus	cytoplasm;cytosol;membrane;nucleus	DNA binding;protein binding;RNA binding	Pf00013, Pf13014	5094	ENSG00000197111.15	12		Negative regulators of DDX58/IFIH1 signaling; mRNA Splicing - Major Pathway	mRNA Processing	9	0.94	0.875869	1	55.41	40.04	8172.67	18702.2	0	10520.6	24459.8	23648.8	5	5861.9	9570.76	0	3973.64	24459.8	13446.8
P09874	Poly [ADP-ribose] polymerase 1	PARP1	13	11	26	11	1014	113	8.88	14.52	0	37.524	cell death;cell differentiation;cell organization and biogenesis;metabolic process;regulation of biological process;response to stimulus	membrane;mitochondrion;nucleus	catalytic activity;DNA binding;metal ion binding;nucleotide binding;protein binding;RNA binding	Pf00533, Pf00644, Pf00645, Pf02877, Pf05406, Pf08063	142	ENSG00000143799.12	1	Base excision repair; NF-kappa B signaling pathway; Apoptosis	POLB-Dependent Long Patch Base Excision Repair; Dual Incision in GG-NER; Formation of Incision Complex in GG-NER; Downregulation of SMAD2/3:SMAD4 transcriptional activity; DNA Damage Recognition in GG-NER; HDR through MMEJ (alt-NHEJ); SUMOylation of DNA damage response and repair proteins	Corticotropin-releasing hormone signaling pathway; Nanoparticle triggered regulated necrosis; Fas Ligand (FasL) pathway and Stress induction of Heat Shock Proteins (HSP) regulation; NAD metabolism, sirtuins and aging; NAD+ metabolism; NAD+ biosynthetic pathways	35	0.94	0.00665345	0.13674	33.72	6.34	458299	223783	380807	684043	776473	728168	6	328718	114520	239845	258364	776473	414040
P23396	40S ribosomal protein S3	RPS3	50	11	36	11	243	26.7	9.66	50	0	73.793	cell death;cell division;cell organization and biogenesis;metabolic process;regulation of biological process;response to stimulus;transport	cytoplasm;cytoskeleton;cytosol;endoplasmic reticulum;membrane;mitochondrion;nucleus;organelle lumen;ribosome	catalytic activity;DNA binding;protein binding;RNA binding;structural molecule activity	Pf00189, Pf07650	6188	ENSG00000149273.14	11	Ribosome	Peptide chain elongation; Eukaryotic Translation Termination; Viral mRNA Translation; Formation of the ternary complex, and subsequently, the 43S complex; L13a-mediated translational silencing of Ceruloplasmin expression; Selenocysteine synthesis; Nonsense Mediated Decay (NMD) independent of the Exon Junction Complex (EJC); Nonsense Mediated Decay (NMD) enhanced by the Exon Junction Complex (EJC)…	Cytoplasmic Ribosomal Proteins	38	0.93	0.527078	1	36.48	21.75	898021	1.17729e+06	1.8221e+06	1.63971e+06	2.55961e+06	2.23616e+06	6	644111	602471	1.14762e+06	619319	2.55961e+06	1.27149e+06
P52948	Nuclear pore complex protein Nup98-Nup96	NUP98	1	1	1	1	1817	197.5	6.4	0	0.022	1.786	cell organization and biogenesis;metabolic process;regulation of biological process;transport	chromosome;cytosol;membrane;nucleus	catalytic activity;protein binding;RNA binding;structural molecule activity;transporter activity	Pf04096, Pf12110, Pf13634	4928	ENSG00000110713.15	11	RNA transport; Influenza A			2	0.93	0.255778	0.69224	40.88	6.41	24609	10180.8	18276.7	34857.7	32344.2	36774.9	6	17651	5209.99	11511.3	13165.8	32344.2	20910.4
Q99436	Proteasome subunit beta type-7	PSMB7	27	4	17	4	277	29.9	7.68	18.36	0	27.443	metabolic process;regulation of biological process;response to stimulus;transport	cytoplasm;cytosol;extracellular;nucleus;organelle lumen;proteasome	catalytic activity;nucleotide binding;protein binding	Pf00227, Pf12465	5695	ENSG00000136930.12	9	Proteasome	Regulation of RAS by GAPs; CDT1 association with the CDC6:ORC:origin complex; Downstream TCR signaling; UCH proteinases; NIK-->noncanonical NF-kB signaling; Hh mutants that don't undergo autocatalytic processing are degraded by ERAD; SCF-beta-TrCP mediated degradation of Emi1; Neutrophil degranulation; Cross-presentation of soluble exogenous antigens (endosomes); Separation of Sister Chromatids; …	Proteasome Degradation	151	0.93	0.103303	0.421141	6.21	21.04	812977	717913	772600	1.47476e+06	1.05045e+06	1.60416e+06	6	583112	367389	486609	557017	1.05045e+06	912136
Q71DI3	Histone H3.2	HIST2H3A	65	15	95	3	136	15.4	11.27	181.45	0	151.825	cell organization and biogenesis;coagulation;metabolic process;regulation of biological process;response to stimulus	chromosome;extracellular;nucleus	DNA binding;protein binding	Pf00125	333932; 126961; 653604	ENSG00000203852.3; ENSG00000183598.3; ENSG00000203811.1	1	Transcriptional misregulation in cancer; Systemic lupus erythematosus; Alcoholism	SIRT1 negatively regulates rRNA expression; RMTs methylate histone arginines; Activation of anterior HOX genes in hindbrain development during early embryogenesis; NoRC negatively regulates rRNA expression; Interleukin-7 signaling; Factors involved in megakaryocyte development and platelet production; Transcriptional regulation by small RNAs; Meiotic recombination; PRC2 methylates histones and DN…	Histone Modifications	64	0.93	0.0865329	0.385042	16.61	14.24	652590	466622	590275	1.17017e+06	888734	1.12515e+06	6	468074	238791	371775	441975	888734	639765
P28066	Proteasome subunit alpha type-5	PSMA5	49	8	22	8	241	26.4	4.79	40.65	0	47.401	metabolic process;regulation of biological process;response to stimulus;transport	cytoplasm;cytosol;extracellular;nucleus;organelle lumen;proteasome	catalytic activity;nucleotide binding;protein binding	Pf00227, Pf10584	5686	ENSG00000143106.12	1	Proteasome	Regulation of RAS by GAPs; CDT1 association with the CDC6:ORC:origin complex; Downstream TCR signaling; UCH proteinases; NIK-->noncanonical NF-kB signaling; Hh mutants that don't undergo autocatalytic processing are degraded by ERAD; SCF-beta-TrCP mediated degradation of Emi1; Neutrophil degranulation; Cross-presentation of soluble exogenous antigens (endosomes); Separation of Sister Chromatids; …	Proteasome Degradation	151	0.92	0.176946	0.573361	14.18	22.39	631249	520797	692866	1.27905e+06	818017	1.19652e+06	6	452767	266516	436390	483099	818017	680346
P49755	Transmembrane emp24 domain-containing protein 10	TMED10	15	2	4	2	219	25	7.44	2.4	0	7.508	cell organization and biogenesis;regulation of biological process;response to stimulus;transport	endoplasmic reticulum;Golgi;membrane	protein binding	Pf01105	10972	ENSG00000170348.8	14		COPI-dependent Golgi-to-ER retrograde traffic; Cargo concentration in the ER; COPII (Coat Protein 2) Mediated Vesicle Transport; COPI-mediated anterograde transport	mRNA Processing	14	0.92	0.102764	0.421141	22.28	58.59	74395.1	48531.3	73028	138148	124157	331714	6	53360.3	24835.7	45995.4	52178.8	124157	188614
O43852	Calumenin	CALU	22	5	8	5	315	37.1	4.64	8.17	0	14.244	metabolic process	endoplasmic reticulum;extracellular;Golgi;membrane;organelle lumen	metal ion binding;protein binding	Pf13499	813	ENSG00000128595.16	7		Platelet degranulation ; Post-translational protein phosphorylation; Regulation of Insulin-like Growth Factor (IGF) transport and uptake by Insulin-like Growth Factor Binding Proteins (IGFBPs)	NOTCH1 regulation of human endothelial cell calcification	9	0.91	0.22575	0.646377	40.75	56.82	298109	132410	189304	265478	355201	754804	6	213820	67760.1	119230	100271	355201	429185
O15160	DNA-directed RNA polymerases I and III subunit RPAC1	POLR1C	4	1	1	1	346	39.2	5.5	0	0.052	1.302	metabolic process;regulation of biological process	cytosol;nucleus	catalytic activity;DNA binding;protein binding	Pf01000, Pf01193	9533	ENSG00000171453.17	6	Epstein-Barr virus infection; Purine metabolism; Cytosolic DNA-sensing pathway; RNA polymerase; Metabolic pathways; Pyrimidine metabolism	RNA Polymerase III Abortive And Retractive Initiation; RNA Polymerase III Transcription Termination; RNA Polymerase I Transcription Termination; RNA Polymerase I Chain Elongation; NoRC negatively regulates rRNA expression; RNA Polymerase III Transcription Initiation From Type 1 Promoter; RNA Polymerase III Transcription Initiation From Type 3 Promoter; RNA Polymerase I Promoter Escape; B-WICH com…		29	0.9	0.178362	0.573361	1.52	38.43	6005.16	0	6135.29	14987.9	11350.5	6579.5	5	4307.23	0	3864.21	5660.94	11350.5	3741.14
Q92734	Protein TFG	TFG	14	4	6	4	400	43.4	5.1	8.69	0	15.684	cell organization and biogenesis;regulation of biological process;response to stimulus;transport	cytoplasm;cytosol;endoplasmic reticulum;membrane	protein binding;signal transducer activity	Pf00564, Pf08232	10342	ENSG00000114354.13	3	Pathways in cancer; Thyroid cancer	COPII (Coat Protein 2) Mediated Vesicle Transport		10	0.89	0.152952	0.52897	5.05	18.34	268196	242584	253213	470863	340164	482665	6	192365	124141	159482	177846	340164	274446
Q17RM4	Coiled-coil domain-containing protein 142	CCDC142	1	1	1	1	750	81.6	6.99	0	0.052	1.302				Pf14923	84865	ENSG00000135637.13	2				0	0.88	0.999617	1	96.06	24.09	116911	24062.7	25316.2	46623.9	57868.4	35400	6	83855	12314	15945	17609.9	57868.4	20128.6	Deamidated [R261(100)]
Q9UK45	U6 snRNA-associated Sm-like protein LSm7	LSM7	30	1	2	1	103	11.6	5.27	0	0	7.178	metabolic process	cytosol;nucleus;spliceosomal complex	protein binding;RNA binding	Pf01423	51690	ENSG00000130332.14	19	Spliceosome; RNA degradation	mRNA Splicing - Major Pathway; mRNA decay by 5' to 3' exoribonuclease	mRNA Processing	9	0.88	0.0455728	0.286916	7.28	13.36	59688.7	52026.9	53779	81796	99040.1	106824	6	42812.1	26624.5	33871.8	30894.4	99040.1	60740.4
P26639	Threonine--tRNA ligase 1, cytoplasmic	TARS1	28	17	41	17	723	83.4	6.67	59.54	0	88.819	metabolic process	cytoplasm;cytoskeleton;cytosol	catalytic activity;nucleotide binding;protein binding;RNA binding	Pf00587, Pf02824, Pf03129, Pf07973	6897	ENSG00000113407.13	5	Aminoacyl-tRNA biosynthesis	Cytosolic tRNA aminoacylation		5	0.87	0.0531802	0.296583	5.1	23.16	2.25356e+06	2.42774e+06	2.48835e+06	5.00593e+06	3.11678e+06	4.44723e+06	6	1.61637e+06	1.24238e+06	1.56725e+06	1.89075e+06	3.11678e+06	2.52872e+06
Q00577	Transcriptional activator protein Pur-alpha	PURA	13	2	5	2	322	34.9	6.44	14.18	0	11.12	cell differentiation;metabolic process;regulation of biological process	cytoplasm;nucleus	DNA binding;protein binding;RNA binding;translation regulator activity	Pf04845	5813	ENSG00000185129.5	5			Exercise-induced Circadian Regulation	1	0.86	0.155562	0.534819	7.61	15.61	77162	70555.6	66391.4	149603	109415	127691	6	55344.9	36106.5	41815.5	56505.4	109415	72605.6
P13987	CD59 glycoprotein	CD59	28	8	22	8	128	14.2	6.48	16.82	0	33.75	cell organization and biogenesis;coagulation;regulation of biological process;response to stimulus;transport	cell surface;extracellular;membrane	protein binding	Pf00021	966	ENSG00000085063.14	11	Hematopoietic cell lineage; Complement and coagulation cascades	Regulation of Complement cascade; Neutrophil degranulation; Cargo concentration in the ER; COPII (Coat Protein 2) Mediated Vesicle Transport; COPI-mediated anterograde transport		17	0.86	0.401033	0.908222	6.66	22.42	562884	612283	642875	1.2142e+06	771414	1.1079e+06	6	403732	313333	404904	458604	771414	629960
Q92530	Proteasome inhibitor PI31 subunit	PSMF1	6	1	2	1	271	29.8	5.74	5.5	0	6.055	metabolic process;regulation of biological process;response to stimulus;transport	cytoplasm;cytosol;endoplasmic reticulum;membrane;proteasome	enzyme regulator activity;protein binding	Pf08577, Pf11566	9491	ENSG00000125818.17	20	Proteasome	Regulation of RAS by GAPs; CDT1 association with the CDC6:ORC:origin complex; Downstream TCR signaling; UCH proteinases; NIK-->noncanonical NF-kB signaling; Hh mutants that don't undergo autocatalytic processing are degraded by ERAD; SCF-beta-TrCP mediated degradation of Emi1; Cross-presentation of soluble exogenous antigens (endosomes); Separation of Sister Chromatids; Vpu mediated degradation o…		149	0.86	0.0922129	0.394442	6.92	9.18	121133	118368	134503	241597	219134	201153	6	86883.3	60574	84714.4	91251.4	219134	114377
P62304	Small nuclear ribonucleoprotein E	SNRPE	45	2	6	2	92	10.8	9.44	20.74	0	21.505	cell organization and biogenesis;metabolic process;transport	cytoplasm;cytosol;nucleus;spliceosomal complex	protein binding;RNA binding	Pf01423	6635	ENSG00000182004.12	1	Spliceosome	SLBP independent Processing of Histone Pre-mRNAs; SLBP Dependent Processing of Replication-Dependent Histone Pre-mRNAs; mRNA Splicing - Major Pathway; mRNA Splicing - Minor Pathway; snRNP Assembly; Cleavage of Growing Transcript in the Termination Region	mRNA Processing	16	0.85	0.0777225	0.36379	17.88	16.75	317451	223715	256611	554018	396907	462519	6	227693	114485	161622	209253	396907	262991
Q9NVP1	ATP-dependent RNA helicase DDX18	DDX18	6	2	2	2	670	75.4	9.5	2.55	0	8.503	metabolic process;response to stimulus	chromosome;cytoplasm;membrane;nucleus	catalytic activity;DNA binding;nucleotide binding;protein binding;RNA binding	Pf00270, Pf00271, Pf04851, Pf13959	8886	ENSG00000088205.12	2				0	0.84	0.337144	0.81682	15.52	27.12	39944.3	35199.8	47789.9	90907.6	71329.5	52151.7	6	28650.3	18013.3	30099.7	34335.9	71329.5	29653.7
Q14315	Filamin-C	FLNC	27	56	129	51	2725	290.8	5.97	118.59	0	267.821	cell organization and biogenesis	cytoplasm;cytoskeleton;cytosol;membrane	protein binding	Pf00307, Pf00630	2318	ENSG00000128591.15	7	MAPK signaling pathway; Focal adhesion; Proteoglycans in cancer; Salmonella infection	Cell-extracellular matrix interactions		7	0.84	0.0564994	0.302836	23.15	19.85	4.36528e+06	2.73345e+06	3.99907e+06	7.60936e+06	5.13367e+06	7.1425e+06	6	3.13102e+06	1.39883e+06	2.51875e+06	2.87406e+06	5.13367e+06	4.06126e+06	Deamidated [R558(100); R2409(99.2)]
O15269	Serine palmitoyltransferase 1	SPTLC1	2	1	2	1	473	52.7	6.01	0	0.02	1.853	metabolic process	endoplasmic reticulum;membrane	catalytic activity;protein binding	Pf00155	10558	ENSG00000090054.13	9	Sphingolipid metabolism; Sphingolipid signaling pathway; Metabolic pathways	Sphingolipid de novo biosynthesis	Sphingolipid Metabolism	8	0.83	0.719991	1	77.77	23.19	5876.2	8885.77	25080.1	15767.6	13501.2	21083.8	6	4214.74	4547.25	15796.3	5955.43	13501.2	11988.4
Q14677	Clathrin interactor 1	CLINT1	4	3	3	3	625	68.2	6.42	0	0	7.113	cell organization and biogenesis;transport	cytoplasm;cytosol;Golgi;membrane	protein binding	Pf01417, Pf07651	9685	ENSG00000113282.13	5		Golgi Associated Vesicle Biogenesis		5	0.83	0.320255	0.792247	30.76	31.54	67557.7	35642.1	60780.8	149144	78786.6	108181	6	48456.2	18239.7	38281.8	56331.9	78786.6	61512.3
P05067	Amyloid-beta precursor protein	APP	1	1	2	1	770	86.9	4.82	0	0.009	2.298	cell communication;cell death;cell growth;cell organization and biogenesis;cellular component movement;cellular homeostasis;defense response;metabolic process;regulation of biological process;response to stimulus;transport	cell surface;cytoplasm;cytosol;endoplasmic reticulum;endosome;extracellular;Golgi;membrane;organelle lumen;vacuole	DNA binding;enzyme regulator activity;metal ion binding;protein binding	Pf00014, Pf02177, Pf03494, Pf03938, Pf10515, Pf11740, Pf12924, Pf12925, Pf13868, Pf15463	351	ENSG00000142192.20	21	Serotonergic synapse; Alzheimer's disease	Post-translational protein phosphorylation; TRAF6 mediated NF-kB activation; G alpha (i) signalling events; TAK1 activates NFkB by phosphorylation and activation of IKKs complex; RIP-mediated NFkB activation via ZBP1; Activated TLR4 signalling; Interleukin-1 family signaling; The NLRP3 inflammasome; Deregulated CDK5 triggers multiple neurodegenerative pathways in Alzheimer's disease models; Regul…	Alzheimers Disease; Endoderm Differentiation; Apoptosis-related network due to altered Notch3 in ovarian cancer; Copper homeostasis; TGF-beta Signaling Pathway	69	0.83				24.65	7569.64	0	0	11268.9	16026	0	3	5429.37	0	0	4256.29	16026	0
P04632	Calpain small subunit 1	CAPNS1	15	2	2	2	268	28.3	5.2	0	0.001	4.489	cell death;cell organization and biogenesis;metabolic process;regulation of biological process	cytoplasm;cytosol;membrane	catalytic activity;metal ion binding;protein binding	Pf13833	826	ENSG00000126247.10	19		Degradation of the extracellular matrix; Formation of the cornified envelope; Deregulated CDK5 triggers multiple neurodegenerative pathways in Alzheimer's disease models	Integrin-mediated Cell Adhesion	9	0.82	0.328354	0.804243	26.65	30.89	11130.4	7492.88	6952.77	12437.3	13254.6	21174.1	6	7983.36	3834.45	4379.09	4697.57	13254.6	12039.7
P08758	Annexin A5	ANXA5	62	24	140	24	320	35.9	5.05	294.44	0	221.266	coagulation;regulation of biological process;response to stimulus;transport	cytoplasm;cytosol;extracellular;membrane	enzyme regulator activity;metal ion binding;protein binding	Pf00191	308	ENSG00000164111.14	4		Platelet degranulation	Apoptosis-related network due to altered Notch3 in ovarian cancer; Simplified Interaction Map Between LOXL4 and Oxidative Stress Pathway; Prostaglandin Synthesis and Regulation	7	0.82	0.0634445	0.318648	5.55	12.52	6.201e+06	5.60247e+06	6.15115e+06	1.16912e+07	9.10834e+06	1.08949e+07	6	4.4477e+06	2.86704e+06	3.8742e+06	4.41578e+06	9.10834e+06	6.19489e+06	Deamidated [R45(100); R161(100)]
P25788	Proteasome subunit alpha type-3	PSMA3	25	6	62	6	255	28.4	5.33	43.22	0	38.009	metabolic process;regulation of biological process;response to stimulus;transport	cytoplasm;cytosol;nucleus;proteasome	catalytic activity;nucleotide binding;protein binding	Pf00227, Pf10584	5684	ENSG00000100567.12	14	Proteasome	Regulation of RAS by GAPs; CDT1 association with the CDC6:ORC:origin complex; Downstream TCR signaling; UCH proteinases; NIK-->noncanonical NF-kB signaling; Hh mutants that don't undergo autocatalytic processing are degraded by ERAD; SCF-beta-TrCP mediated degradation of Emi1; Cross-presentation of soluble exogenous antigens (endosomes); Separation of Sister Chromatids; Vpu mediated degradation o…	Proteasome Degradation	150	0.82	0.0681941	0.331334	7.55	23.59	2.09877e+06	1.809e+06	2.01501e+06	3.55883e+06	2.27519e+06	3.54743e+06	6	1.50535e+06	925750	1.26912e+06	1.34417e+06	2.27519e+06	2.01709e+06
P43686	26S proteasome regulatory subunit 6B	PSMC4	23	8	21	8	418	47.3	5.21	24.5	0	44.809	metabolic process;regulation of biological process;response to stimulus;transport	cytoplasm;cytosol;membrane;nucleus;proteasome	catalytic activity;nucleotide binding;protein binding;RNA binding	Pf00004, Pf00006, Pf00910, Pf01057, Pf01078, Pf05496, Pf07724, Pf07726, Pf07728, Pf13191	5704	ENSG00000281221.2; ENSG00000013275.7	19; CHR_HG2021_PATCH	Epstein-Barr virus infection; Proteasome	Regulation of RAS by GAPs; CDT1 association with the CDC6:ORC:origin complex; Downstream TCR signaling; UCH proteinases; NIK-->noncanonical NF-kB signaling; Hh mutants that don't undergo autocatalytic processing are degraded by ERAD; SCF-beta-TrCP mediated degradation of Emi1; Cross-presentation of soluble exogenous antigens (endosomes); Separation of Sister Chromatids; Vpu mediated degradation o…	Proteasome Degradation; Parkin-Ubiquitin Proteasomal System pathway	152	0.82	0.0247745	0.233472	20.48	12.08	931354	706967	1.07438e+06	1.80355e+06	1.41426e+06	1.64829e+06	6	668019	361787	676678	681203	1.41426e+06	937229	Deamidated [R22(100)]
Q5QJ38	Trichohyalin-like protein 1	TCHHL1	1	1	1	1	904	99.2	4.69	0	0.02	1.851			metal ion binding	Pf01023, Pf13499	126637	ENSG00000182898.3	1				0	0.81	0.27201	0.714176	30.27	14.83	26315.6	24299.1	14129	53028.6	42505	40508.4	6	18875	12434.9	8898.94	20029	42505	23033.3
P13798	Acylamino-acid-releasing enzyme	APEH	26	16	43	16	732	81.2	5.48	74.45	0	96.155	cell organization and biogenesis;metabolic process;transport	cytoplasm;cytosol;extracellular;membrane	catalytic activity;protein binding;RNA binding	Pf00326, Pf00561, Pf01738, Pf02230, Pf05448, Pf12695, Pf12697	327	ENSG00000164062.12	3		Eukaryotic Translation Termination; Neutrophil degranulation		6	0.81	0.025391	0.233472	2.75	21.03	1.16271e+06	1.22844e+06	1.19856e+06	2.25532e+06	1.48332e+06	2.10722e+06	6	833962	628649	754891	851839	1.48332e+06	1.19818e+06
Q969E2	Secretory carrier-associated membrane protein 4	SCAMP4	5	1	1	1	229	25.7	8.82	0	0.011	2.108	transport	membrane		Pf04144	113178	ENSG00000227500.9	19				0	0.81	0.497102	1	23.74	38.61	16280.1	21481.3	13491.4	16424.9	28628.4	37626.2	6	11677	10992.9	8497.35	6203.71	28628.4	21394.4
Q9UMS0	NFU1 iron-sulfur cluster scaffold homolog, mitochondrial	NFU1	4	1	2	1	254	28.4	5.07	0	0.013	2.005	cell organization and biogenesis;metabolic process	cytoplasm;cytosol;mitochondrion;nucleus	metal ion binding;protein binding	Pf01106, Pf08712	27247	ENSG00000169599.12	2				0	0.81	0.120282	0.455645	39.05	19.99	154360	75661	90806.6	203015	137618	159333	6	110716	38719.2	57193	76679.1	137618	90597.8
Q9P1F3	Costars family protein ABRACL	ABRACL	31	2	5	2	81	9.1	6.29	2.1	0	8.567				Pf14705	58527	ENSG00000146386.7	6				0	0.81	0.128548	0.473903	17.54	11.78	80056.9	62078.3	58073.2	101206	127029	109015	6	57421.3	31768.3	36576.5	38225.6	127029	61986.5
P06576	ATP synthase subunit beta, mitochondrial	ATP5F1B	30	9	16	9	529	56.5	5.4	16.28	0	42.639	cell differentiation;cell organization and biogenesis;cellular homeostasis;metabolic process;regulation of biological process;transport	cell surface;membrane;mitochondrion;nucleus;organelle lumen	catalytic activity;nucleotide binding;protein binding;transporter activity	Pf00006, Pf00306, Pf02874	506	ENSG00000110955.8	12	Huntington's disease; Parkinson's disease; Alzheimer's disease; Oxidative phosphorylation; Metabolic pathways	Transcriptional activation of mitochondrial biogenesis; Cristae formation; Mitochondrial protein import; Formation of ATP by chemiosmotic coupling; Metabolism of proteins	Electron Transport Chain; Oxidative phosphorylation	17	0.81	0.114296	0.442745	8.99	30.53	338734	290448	342813	592096	452921	830300	6	242959	148635	215915	223636	452921	472113	Deamidated [R387(100)]
Q9BXY0	Protein MAK16 homolog	MAK16	6	1	1	1	300	35.3	5.38	0	0.024	1.654	metabolic process	nucleus	RNA binding	Pf01778, Pf04874	84549	ENSG00000198042.10	8				0	0.8	0.743833	1	23.39	62.56	6041.55	7112.74	9491.61	0	7686.51	19882.7	5	4333.33	3639.91	5978.13	0	7686.51	11305.4
Q16531	DNA damage-binding protein 1	DDB1	21	18	55	18	1140	126.9	5.26	67.97	0	83.711	cell organization and biogenesis;metabolic process;regulation of biological process;response to stimulus	cytoplasm;nucleus	DNA binding;protein binding	Pf03178, Pf10433	1642	ENSG00000167986.13	11	Viral carcinogenesis; Hepatitis B; Ubiquitin mediated proteolysis; Nucleotide excision repair	Formation of Incision Complex in GG-NER; DNA Damage Recognition in GG-NER; Gap-filling DNA repair synthesis and ligation in TC-NER; Recognition of DNA damage by PCNA-containing replication complex; Dual incision in TC-NER; Formation of TC-NER Pre-Incision Complex; Dual Incision in GG-NER; Neddylation		19	0.8	0.02882	0.238566	4.16	17.87	2.47919e+06	2.44612e+06	2.64205e+06	4.41717e+06	3.14047e+06	4.30251e+06	6	1.77821e+06	1.25179e+06	1.66405e+06	1.66837e+06	3.14047e+06	2.44643e+06
P35998	26S proteasome regulatory subunit 7	PSMC2	19	6	14	6	433	48.6	5.95	17.15	0	32.493	cell differentiation;metabolic process;regulation of biological process;response to stimulus;transport	cytoplasm;cytosol;extracellular;membrane;nucleus;organelle lumen;proteasome	catalytic activity;nucleotide binding;protein binding	Pf00004, Pf00158, Pf07724, Pf07726, Pf07728, Pf13191, Pf13401	5701	ENSG00000161057.11	7	Epstein-Barr virus infection; Proteasome	Regulation of RAS by GAPs; CDT1 association with the CDC6:ORC:origin complex; Downstream TCR signaling; UCH proteinases; NIK-->noncanonical NF-kB signaling; Hh mutants that don't undergo autocatalytic processing are degraded by ERAD; SCF-beta-TrCP mediated degradation of Emi1; Neutrophil degranulation; Cross-presentation of soluble exogenous antigens (endosomes); Separation of Sister Chromatids; …	Proteasome Degradation; Parkin-Ubiquitin Proteasomal System pathway	153	0.8	0.0572476	0.302836	25.75	23.1	585147	434260	735587	1.01858e+06	711551	1.1406e+06	6	419700	222230	463298	384717	711551	648552
P14678	Small nuclear ribonucleoprotein-associated proteins B and B'	SNRPB	10	2	13	2	240	24.6	11.19	4.1	0	9.619	cell organization and biogenesis;metabolic process;transport	cytoplasm;cytosol;nucleus;spliceosomal complex	protein binding;RNA binding	Pf01423	6628	ENSG00000125835.18	20	Spliceosome; Systemic lupus erythematosus	SLBP independent Processing of Histone Pre-mRNAs; SLBP Dependent Processing of Replication-Dependent Histone Pre-mRNAs; mRNA Splicing - Major Pathway; mRNA Splicing - Minor Pathway; snRNP Assembly; Cleavage of Growing Transcript in the Termination Region	mRNA Processing	17	0.8	0.346944	0.827115	29.18	14.44	476855	270988	335213	622233	467406	583240	6	342027	138677	211128	235018	467406	331633
Q15631	Translin	TSN	12	2	7	2	228	26.2	6.44	9.63	0	22.236	metabolic process;response to stimulus	cytoplasm;cytosol;nucleus	catalytic activity;DNA binding;protein binding;RNA binding	Pf01997	7247	ENSG00000211460.11	2		Small interfering RNA (siRNA) biogenesis		3	0.8	0.0529518	0.296583	8	12.29	552189	539371	624280	962639	770466	960564	6	396061	276020	393192	363590	770466	546182
Q9NNW5	WD repeat-containing protein 6	WDR6	1	1	1	1	1121	121.6	6.87	0	0.01	2.164	regulation of biological process	cytoplasm;cytosol;membrane	protein binding;RNA binding	Pf00400	11180	ENSG00000178252.17	3				0	0.8			23.91		5059.32	0	7118.01	0	10436	0	3	3628.82	0	4483.16	0	10436	0
Q8NG11	Tetraspanin-14	TSPAN14	4	1	2	1	270	30.7	6.84	0	0.021	1.729	cell organization and biogenesis;metabolic process;regulation of biological process;transport	membrane	protein binding	Pf00335	81619	ENSG00000108219.14	10		Neutrophil degranulation		3	0.8					7175.45	0	0	0	12470.7	0	2	5146.63	0	0	0	12470.7	0
O14818	Proteasome subunit alpha type-7	PSMA7	60	14	56	14	248	27.9	8.46	99.68	0	108.089	metabolic process;regulation of biological process;response to stimulus;transport	cytoplasm;cytosol;nucleus;proteasome	catalytic activity;nucleotide binding;protein binding	Pf00227, Pf10584	5688	ENSG00000101182.14	20	Proteasome	Regulation of RAS by GAPs; CDT1 association with the CDC6:ORC:origin complex; Downstream TCR signaling; UCH proteinases; NIK-->noncanonical NF-kB signaling; Hh mutants that don't undergo autocatalytic processing are degraded by ERAD; SCF-beta-TrCP mediated degradation of Emi1; Cross-presentation of soluble exogenous antigens (endosomes); Separation of Sister Chromatids; Vpu mediated degradation o…	Proteasome Degradation	150	0.79	0.159348	0.537576	3.34	16.44	2.60982e+06	2.67271e+06	2.787e+06	4.9017e+06	3.54397e+06	4.61473e+06	6	1.87191e+06	1.36775e+06	1.75534e+06	1.85138e+06	3.54397e+06	2.62396e+06	Deamidated [R109(99.1)]
O43707	Alpha-actinin-4	ACTN4	53	53	298	38	911	104.8	5.44	453.73	0	404.38	cell organization and biogenesis;cellular component movement;regulation of biological process;response to stimulus;transport	cytoplasm;cytoskeleton;cytosol;extracellular;nucleus;organelle lumen	DNA binding;metal ion binding;protein binding;RNA binding	Pf00307, Pf00435, Pf08726, Pf11971, Pf13499	81	ENSG00000282844.1; ENSG00000130402.11	19; CHR_HG26_PATCH	Viral carcinogenesis; Amoebiasis; Arrhythmogenic right ventricular cardiomyopathy (ARVC); Tight junction; Focal adhesion; Adherens junction; Regulation of actin cytoskeleton; Leukocyte transendothelial migration; Systemic lupus erythematosus	Platelet degranulation ; Nephrin family interactions	Arrhythmogenic Right Ventricular Cardiomyopathy; Primary Focal Segmental Glomerulosclerosis FSGS; Striated Muscle Contraction	18	0.79	0.0636764	0.318917	4.38	21.25	1.86452e+07	1.7409e+07	1.72075e+07	3.30659e+07	2.15246e+07	3.01697e+07	6	1.33733e+07	8.90896e+06	1.08378e+07	1.2489e+07	2.15246e+07	1.71546e+07	Deamidated [R216(100); R251(100)]
P49721	Proteasome subunit beta type-2	PSMB2	25	7	33	7	201	22.8	7.02	50.23	0	54.148	metabolic process;regulation of biological process;response to stimulus;transport	cytoplasm;cytosol;membrane;nucleus;proteasome	catalytic activity;enzyme regulator activity;protein binding	Pf00227	5690	ENSG00000126067.11	1	Proteasome	Regulation of RAS by GAPs; CDT1 association with the CDC6:ORC:origin complex; Downstream TCR signaling; UCH proteinases; NIK-->noncanonical NF-kB signaling; Hh mutants that don't undergo autocatalytic processing are degraded by ERAD; SCF-beta-TrCP mediated degradation of Emi1; Cross-presentation of soluble exogenous antigens (endosomes); Separation of Sister Chromatids; Vpu mediated degradation o…	Proteasome Degradation	150	0.78	0.115784	0.445209	13.77	25.33	2.72765e+06	2.19727e+06	2.87929e+06	5.22191e+06	3.10896e+06	4.69587e+06	6	1.95642e+06	1.12444e+06	1.81347e+06	1.97232e+06	3.10896e+06	2.6701e+06
P17301	Integrin alpha-2	ITGA2	12	7	16	7	1181	129.2	5.31	19.18	0	40.619	cell differentiation;cell organization and biogenesis;cell proliferation;cellular component movement;coagulation;regulation of biological process;response to stimulus	cell surface;membrane;nucleus	metal ion binding;protein binding;receptor activity;signal transducer activity	Pf00092, Pf01839, Pf08441, Pf13517, Pf13519	3673		5	Arrhythmogenic right ventricular cardiomyopathy (ARVC); Dilated cardiomyopathy; Hematopoietic cell lineage; Pathways in cancer; Phagosome; Focal adhesion; Proteoglycans in cancer; Regulation of actin cytoskeleton; Small cell lung cancer; ECM-receptor interaction; PI3K-Akt signaling pathway; Hypertrophic cardiomyopathy (HCM); Platelet activation	ECM proteoglycans; CHL1 interactions; Integrin cell surface interactions; Laminin interactions; MET activates PTK2 signaling; Platelet Adhesion to exposed collagen; Syndecan interactions	Integrin-mediated Cell Adhesion; Arrhythmogenic Right Ventricular Cardiomyopathy; Interleukin-11 Signaling Pathway; Focal Adhesion; TGF-beta Signaling Pathway	35	0.78	0.00424952	0.122117	11.62	6.69	284614	244890	309271	489908	473824	538209	6	204141	125322	194789	185039	473824	306028
P07355	Annexin A2	ANXA2	88	46	327	46	339	38.6	7.75	594.46	0	423.978	cell organization and biogenesis;metabolic process;regulation of biological process;response to stimulus;transport	cell surface;cytoplasm;cytosol;endoplasmic reticulum;endosome;extracellular;membrane;nucleus;organelle lumen	enzyme regulator activity;metal ion binding;protein binding;RNA binding	Pf00191	302	ENSG00000182718.16	15		Dissolution of Fibrin Clot; Gene and protein expression by JAK-STAT signaling after Interleukin-12 stimulation; Smooth Muscle Contraction; Neutrophil degranulation; Interleukin-12 family signaling	Prostaglandin Synthesis and Regulation	12	0.78	0.0122383	0.179361	6.16	8.91	2.88835e+07	2.75028e+07	3.10614e+07	5.6457e+07	4.77793e+07	4.96446e+07	6	2.07169e+07	1.40744e+07	1.95635e+07	2.13239e+07	4.77793e+07	2.82282e+07	Deamidated [R37(100); R135(100); R196(100)]
P54709	Sodium/potassium-transporting ATPase subunit beta-3	ATP1B3	24	4	8	4	279	31.5	8.35	8.56	0	19.188	cell organization and biogenesis;cellular component movement;cellular homeostasis;regulation of biological process;transport	cytoplasm;membrane	catalytic activity;enzyme regulator activity;protein binding;transporter activity	Pf00287	483	ENSG00000069849.10	3	Bile secretion; cGMP-PKG signaling pathway; Endocrine and other factor-regulated calcium reabsorption; Protein digestion and absorption; Proximal tubule bicarbonate reclamation; Thyroid hormone signaling pathway; Insulin secretion; Adrenergic signaling in cardiomyocytes; Thyroid hormone synthesis; Pancreatic secretion; Aldosterone-regulated sodium reabsorption; Carbohydrate digestion and absorpti…	Ion homeostasis; Basigin interactions; Ion transport by P-type ATPases	Calcium Regulation in the Cardiac Cell	27	0.78	0.000618453	0.0552897	18.66	6.67	204485	190928	268245	350067	334868	381366	6	146668	97706.6	168950	132221	334868	216846
P60900	Proteasome subunit alpha type-6	PSMA6	51	13	41	13	246	27.4	6.76	63.44	0	76.85	metabolic process;regulation of biological process;response to stimulus;transport	cytoplasm;cytosol;nucleus;proteasome	catalytic activity;nucleotide binding;protein binding;RNA binding	Pf00227, Pf10584	5687	ENSG00000100902.10	14	Proteasome	Regulation of RAS by GAPs; CDT1 association with the CDC6:ORC:origin complex; Downstream TCR signaling; UCH proteinases; NIK-->noncanonical NF-kB signaling; Hh mutants that don't undergo autocatalytic processing are degraded by ERAD; SCF-beta-TrCP mediated degradation of Emi1; Cross-presentation of soluble exogenous antigens (endosomes); Separation of Sister Chromatids; Vpu mediated degradation o…	Proteasome Degradation	150	0.78	0.0488422	0.295189	9.56	19.8	1.59298e+06	1.35466e+06	1.61856e+06	2.82215e+06	1.92816e+06	2.74059e+06	6	1.14258e+06	693242	1.01943e+06	1.06593e+06	1.92816e+06	1.55831e+06
P35658	Nuclear pore complex protein Nup214	NUP214	1	1	3	1	2090	213.5	7.47	2.04	0.001	3.988	cell organization and biogenesis;cellular component movement;metabolic process;regulation of biological process;response to stimulus;transport	cytosol;nucleus	protein binding;structural molecule activity;transporter activity		8021	ENSG00000126883.16	9	Epstein-Barr virus infection; RNA transport	Rev-mediated nuclear export of HIV RNA; ISG15 antiviral mechanism; NEP/NS2 Interacts with the Cellular Export Machinery; tRNA processing in the nucleus; Transcriptional regulation by small RNAs; Nuclear Pore Complex (NPC) Disassembly; Regulation of Glucokinase by Glucokinase Regulatory Protein; Vpr-mediated nuclear import of PICs; Regulation of HSF1-mediated heat shock response; snRNP Assembly; S…	TGF-beta Signaling Pathway	68	0.78	0.0255872	0.233472	13.13	5.12	158352	121736	138545	239781	237146	218046	6	113579	62297.9	87260.5	90565.4	237146	123982
Q7L1Q6	Basic leucine zipper and W2 domain-containing protein 1	BZW1	7	1	1	1	419	48	5.92	0	0.005	2.716	metabolic process;regulation of biological process	cytoplasm;membrane	protein binding;RNA binding	Pf02020	9689	ENSG00000082153.17	2				0	0.78	0.488006	0.990134	19.99	31.73	17437.3	18261.6	12351.4	43754.3	29966.5	23618.1	6	12507	9345.29	7779.32	16526.1	29966.5	13429.4
P63167	Dynein light chain 1, cytoplasmic	DYNLL1	20	2	3	2	89	10.4	7.4	0	0	4.939	cell communication;cell death;cell organization and biogenesis;cellular component movement;metabolic process;regulation of biological process;response to stimulus;transport	chromosome;cytoplasm;cytoskeleton;cytosol;membrane;mitochondrion;nucleus	catalytic activity;motor activity;protein binding	Pf01221	8655	ENSG00000088986.10	12	Vasopressin-regulated water reabsorption	COPI-independent Golgi-to-ER retrograde traffic; Regulation of PLK1 Activity at G2/M Transition; Recruitment of NuMA to mitotic centrosomes; Loss of Nlp from mitotic centrosomes; Neutrophil degranulation; Separation of Sister Chromatids; COPI-mediated anterograde transport; HSP90 chaperone cycle for steroid hormone receptors (SHR); AURKA Activation by TPX2; Anchoring of the basal body to the plas…		55	0.78	0.156766	0.534819	8.34	6.77	106558	124756	122052	210050	225425	196905	6	76429.4	63843.4	76872.5	79336.1	225425	111961
Q8NBJ7	Inactive C-alpha-formylglycine-generating enzyme 2	SUMF2	4	1	1	1	301	33.8	8	0	0.01	2.189	metabolic process	endoplasmic reticulum;organelle lumen	metal ion binding	Pf03781	25870		7		The activation of arylsulfatases; Glycosphingolipid metabolism		8	0.77	0.86876	1	65.01	90.09	16085.7	5953.92	0	7949.17	16648.3	50769.2	5	11537.5	3046.89	0	3002.41	16648.3	28867.6
Q5JWF2	Guanine nucleotide-binding protein G(s) subunit alpha isoforms XLas	GNAS	2	2	5	1	1037	111	5.03	2.39	0	5.191	metabolic process;regulation of biological process;response to stimulus	cytosol;membrane	catalytic activity;metal ion binding;nucleotide binding;protein binding;signal transducer activity	Pf00025, Pf00503, Pf08477	2778	ENSG00000087460.24	20		G alpha (z) signalling events; Prostacyclin signalling through prostacyclin receptor; PKA activation in glucagon signalling; G alpha (s) signalling events; Glucagon-type ligand receptors; G alpha (i) signalling events; Glucagon-like Peptide-1 (GLP1) regulates insulin secretion; Hedgehog 'off' state; Vasopressin regulates renal water homeostasis via Aquaporins	Human Thyroid Stimulating Hormone (TSH) signaling pathway; Endothelin Pathways; Corticotropin-releasing hormone signaling pathway; Common Pathways Underlying Drug Addiction; Myometrial Relaxation and Contraction Pathways; G Protein Signaling Pathways; Calcium Regulation in the Cardiac Cell; Estrogen signaling pathway; Serotonin Receptor 4/6/7 and NR3C Signaling	32	0.77	0.544215	1	16.61	8.17	39607.7	29908.2	41262.3	59729.4	67745.2	69940.2	6	28408.8	15305.4	25988.4	22559.9	67745.2	39768.4
P00505	Aspartate aminotransferase, mitochondrial	GOT2	19	8	19	8	430	47.5	9.01	11.19	0	32.492	metabolic process;response to stimulus;transport	cell surface;membrane;mitochondrion;organelle lumen	catalytic activity;protein binding;RNA binding	Pf00155	2806	ENSG00000125166.12	16	Fat digestion and absorption; Phenylalanine, tyrosine and tryptophan biosynthesis; Arginine biosynthesis; Tyrosine metabolism; Carbon metabolism; Alanine, aspartate and glutamate metabolism; Phenylalanine metabolism; Biosynthesis of amino acids; 2-Oxocarboxylic acid metabolism; Metabolic pathways; Cysteine and methionine metabolism; Arginine and proline metabolism	Gluconeogenesis; Amino acid synthesis and interconversion (transamination); Glyoxylate metabolism and glycine degradation	Alanine and aspartate metabolism; Amino Acid metabolism; Glycolysis and Gluconeogenesis	22	0.77	0.438178	0.946964	45.18	9.28	983944	462338	494593	845089	734160	879680	6	705739	236599	311511	319191	734160	500191
Q9BQA1	Methylosome protein 50	WDR77	19	4	22	4	342	36.7	5.17	17.75	0	19.491	cell differentiation;cell organization and biogenesis;metabolic process;regulation of biological process	cytoplasm;cytosol;Golgi;nucleus	catalytic activity;DNA binding;nucleotide binding;protein binding	Pf00400	79084	ENSG00000116455.13	1		snRNP Assembly; RMTs methylate histone arginines		6	0.77	0.0852263	0.385042	14.1	10.95	300570	259739	226743	443763	368350	452069	6	215585	132920	142810	167610	368350	257049
Q8WXX5	DnaJ homolog subfamily C member 9	DNAJC9	10	1	2	1	260	29.9	5.73	5.34	0	6.617	regulation of biological process;response to stimulus	cytoplasm;cytosol;membrane;nucleus	protein binding	Pf00226	23234	ENSG00000213551.4	10				0	0.77	0.47307	0.972241	38.81	18.77	23438.8	10996.7	25070.8	29404.4	42702.4	39885.5	6	16811.6	5627.52	15790.5	11106.1	42702.4	22679.1
P46926	Glucosamine-6-phosphate isomerase 1	GNPDA1	25	3	9	3	289	32.6	6.92	23.75	0	32.03	metabolic process	cytoplasm;cytosol	catalytic activity;protein binding	Pf01182	10007	ENSG00000113552.15	5	Amino sugar and nucleotide sugar metabolism; Metabolic pathways	Glycolysis		6	0.76	0.0505013	0.296583	9.06	14.94	273161	240779	288196	486767	363308	462069	6	195926	123217	181516	183853	363308	262735
Q7Z5G4	Golgin subfamily A member 7	GOLGA7	7	1	5	1	137	15.8	7.05	0	0.01	2.242	cell organization and biogenesis;metabolic process;regulation of biological process;transport	extracellular;Golgi;membrane	catalytic activity;protein binding	Pf10256	51125	ENSG00000147533.16	8		Neutrophil degranulation		3	0.76	0.145819	0.515267	23.67	21.59	125262	126332	185515	213229	185888	280966	6	89844.8	64649.7	116844	80537	185888	159759
P09525	Annexin A4	ANXA4	39	10	38	10	319	35.9	6.13	54.14	0	78.454	cell differentiation;regulation of biological process;response to stimulus	cell surface;cytoplasm;membrane;nucleus	enzyme regulator activity;metal ion binding;protein binding	Pf00191	307		2			Prostaglandin Synthesis and Regulation	1	0.75	0.147642	0.517614	10.03	19.14	1.22607e+06	1.40217e+06	1.15674e+06	2.24098e+06	1.52606e+06	2.06089e+06	6	879402	717553	728557	846419	1.52606e+06	1.17184e+06	Deamidated [R160(100)]
O60264	SWI/SNF-related matrix-associated actin-dependent regulator of chromatin subfamily A member 5	SMARCA5	4	4	7	4	1052	121.8	8.09	0	0	8.128	cell organization and biogenesis;metabolic process;regulation of biological process	chromosome;nucleus	catalytic activity;DNA binding;nucleotide binding;protein binding	Pf00176, Pf00270, Pf00271, Pf04851, Pf09110, Pf09111, Pf11496	8467	ENSG00000153147.5	4		Recruitment and ATM-mediated phosphorylation of repair and signaling proteins at DNA double strand breaks; NoRC negatively regulates rRNA expression; B-WICH complex positively regulates rRNA expression; Deposition of new CENPA-containing nucleosomes at the centromere		14	0.75	0.877289	1	18.03	38.01	74734.3	52133.2	61823.3	49803.3	111354	103826	6	53603.6	26678.9	38938.4	18810.8	111354	59036.1
Q6P587	Acylpyruvase FAHD1, mitochondrial	FAHD1	14	1	2	1	224	24.8	7.39	3.76	0	11.46	metabolic process	cytoplasm;cytosol;membrane;mitochondrion	catalytic activity;metal ion binding	Pf01557	81889	ENSG00000180185.11	16	Tyrosine metabolism; Metabolic pathways			2	0.75	0.132954	0.483077	17.62	5.91	84434.5	60749	66153.6	109516	121988	111244	6	60561.1	31088	41665.7	41364.2	121988	63253.7
Q96N66	Lysophospholipid acyltransferase 7	MBOAT7	3	1	2	1	472	52.7	8.97	2.5	0	4.781	metabolic process	membrane	catalytic activity;protein binding	Pf03062	79143	ENSG00000278519.4; ENSG00000277025.4; ENSG00000277923.4; ENSG00000277733.4; ENSG00000274194.4; ENSG00000273592.4; ENSG00000276935.4; ENSG00000278322.4; ENSG00000125505.16; ENSG00000275118.4	19; CHR_HSCHR19LRC_LRC_I_CTG3_1; CHR_HSCHR19LRC_LRC_J_CTG3_1; CHR_HSCHR19LRC_LRC_T_CTG3_1; CHR_HSCHR19LRC_LRC_S_CTG3_1; CHR_HSCHR19LRC_PGF2_CTG3_1; CHR_HSCHR19LRC_PGF1_CTG3_1; CHR_HSCHR19LRC_COX1_CTG3_1; CHR_HSCHR19LRC_COX2_CTG3_1; CHR_HSCHR19_4_CTG3_1	Glycerophospholipid metabolism	Acyl chain remodelling of PI		6	0.75	0.899602	1	11.06	51.62	12739.2	0	10891.9	0	28966.7	13475	4	9137.23	0	6860.07	0	28966.7	7661.95
Q15020	Squamous cell carcinoma antigen recognized by T-cells 3	SART3	2	1	3	1	963	109.9	5.57	0	0.001	4.543	cell organization and biogenesis;cell proliferation;metabolic process;regulation of biological process	cytoplasm;nucleus	protein binding;RNA binding	Pf00076, Pf13893, Pf14259	9733	ENSG00000075856.11	12				0	0.74	0.942153	1	41.58	27.6	38791.2	17993.5	22354	45894.5	37428.9	25877.2	6	27823.2	9208.11	14079.3	17334.4	37428.9	14713.9	Deamidated [R554(100)]
P25787	Proteasome subunit alpha type-2	PSMA2	48	9	51	9	234	25.9	7.43	60.04	0	80.028	metabolic process;regulation of biological process;response to stimulus;transport	cytoplasm;cytosol;extracellular;nucleus;organelle lumen;proteasome	catalytic activity;protein binding	Pf00227, Pf10584	5683	ENSG00000256646.7; ENSG00000106588.10	7	Proteasome	Regulation of RAS by GAPs; CDT1 association with the CDC6:ORC:origin complex; Downstream TCR signaling; UCH proteinases; NIK-->noncanonical NF-kB signaling; Hh mutants that don't undergo autocatalytic processing are degraded by ERAD; SCF-beta-TrCP mediated degradation of Emi1; Neutrophil degranulation; Cross-presentation of soluble exogenous antigens (endosomes); Separation of Sister Chromatids; …	Proteasome Degradation	151	0.74	0.134419	0.483585	6.46	20.62	2.08938e+06	1.9465e+06	2.21561e+06	3.89306e+06	2.56054e+06	3.49327e+06	6	1.49862e+06	996115	1.39546e+06	1.47041e+06	2.56054e+06	1.98629e+06
Q15084	Protein disulfide-isomerase A6	PDIA6	13	3	4	3	440	48.1	5.08	3.23	0	13.323	cellular homeostasis;metabolic process;regulation of biological process;response to stimulus;transport	cytosol;endoplasmic reticulum;membrane;organelle lumen	catalytic activity;protein binding	Pf00085, Pf13098, Pf13848, Pf13899, Pf13905	10130	ENSG00000143870.12	2	Protein processing in endoplasmic reticulum	Post-translational protein phosphorylation; Regulation of Insulin-like Growth Factor (IGF) transport and uptake by Insulin-like Growth Factor Binding Proteins (IGFBPs); XBP1(S) activates chaperone genes	Photodynamic therapy-induced unfolded protein response	9	0.74	0.112185	0.437612	12.26	33.04	229017	191095	182795	318145	249277	472990	6	164263	97792	115130	120164	249277	268945
P67812	Signal peptidase complex catalytic subunit SEC11A	SEC11A	7	1	1	1	179	20.6	9.48	2.17	0.004	2.947	metabolic process	endoplasmic reticulum;membrane	catalytic activity	Pf00717	23478	ENSG00000140612.13	15	Protein export	Synthesis, secretion, and inactivation of Glucagon-like Peptide-1 (GLP-1); Synthesis, secretion, and deacylation of Ghrelin; SRP-dependent cotranslational protein targeting to membrane; Synthesis, secretion, and inactivation of Glucose-dependent Insulinotropic Polypeptide (GIP)		9	0.74	0.489601	0.990279	42.99	60	8548.78	22156.6	17727.1	19287.5	29605.9	61702.7	6	6131.66	11338.5	11165.1	7284.9	29605.9	35084.5
O15090	Zinc finger protein 536	ZNF536	1	1	2	1	1300	141.3	7.27	0	0.035	1.444	development;metabolic process;regulation of biological process;response to stimulus	nucleus	DNA binding;metal ion binding	Pf00096, Pf13465, Pf13894, Pf14353	9745	ENSG00000198597.8	19				0	0.73			19.71		25459.8	18603.8	27630	0	42132.4	0	4	18261.2	9520.41	17402.3	0	42132.4	0
P05386	60S acidic ribosomal protein P1	RPLP1	29	2	3	1	114	11.5	4.32	0	0	12.488	cell organization and biogenesis;metabolic process;regulation of biological process;transport	cytosol;ribosome	enzyme regulator activity;protein binding;structural molecule activity	Pf00428	6176	ENSG00000137818.11	15	Ribosome	Peptide chain elongation; Eukaryotic Translation Termination; Viral mRNA Translation; L13a-mediated translational silencing of Ceruloplasmin expression; Nonsense Mediated Decay (NMD) independent of the Exon Junction Complex (EJC); Selenocysteine synthesis; Nonsense Mediated Decay (NMD) enhanced by the Exon Junction Complex (EJC); GTP hydrolysis and joining of the 60S ribosomal subunit; Major path…	Cytoplasmic Ribosomal Proteins	34	0.73	0.459994	0.955248	11.53	15.79	53838.3	42809.7	47431.8	84616.7	61823.4	78929.5	6	38615.8	21907.7	29874.1	31959.8	61823.4	44879.7
P63241	Eukaryotic translation initiation factor 5A-1	EIF5A	43	4	9	4	154	16.8	5.24	25.81	0	25.697	cell death;cellular homeostasis;metabolic process;regulation of biological process;response to stimulus;transport	cytoplasm;cytosol;endoplasmic reticulum;membrane;nucleus	protein binding;RNA binding	Pf01287	1984	ENSG00000132507.17	17		Hypusine synthesis from eIF5A-lysine	Translation Factors; eIF5A regulation in response to inhibition of the nuclear export system	6	0.73	0.111159	0.437612	17.98	7.36	282369	406952	356144	519090	589967	592761	6	202531	208256	224311	196061	589967	337047
P28062	Proteasome subunit beta type-8	PSMB8	12	3	10	3	276	30.3	7.43	16.08	0	11.053	cell differentiation;metabolic process;regulation of biological process;response to stimulus;transport	cytoplasm;cytosol;nucleus;proteasome	catalytic activity;protein binding	Pf00227	5696	ENSG00000235715.6; ENSG00000231631.6; ENSG00000236443.6; ENSG00000206298.8; ENSG00000226201.6; ENSG00000230669.6; ENSG00000204264.8	6; CHR_HSCHR6_MHC_COX_CTG1; CHR_HSCHR6_MHC_SSTO_CTG1; CHR_HSCHR6_MHC_MANN_CTG1; CHR_HSCHR6_MHC_QBL_CTG1; CHR_HSCHR6_MHC_MCF_CTG1; CHR_HSCHR6_MHC_APD_CTG1	Proteasome	Regulation of RAS by GAPs; CDT1 association with the CDC6:ORC:origin complex; Downstream TCR signaling; UCH proteinases; NIK-->noncanonical NF-kB signaling; Hh mutants that don't undergo autocatalytic processing are degraded by ERAD; SCF-beta-TrCP mediated degradation of Emi1; Cross-presentation of soluble exogenous antigens (endosomes); Separation of Sister Chromatids; Vpu mediated degradation o…	Proteasome Degradation	152	0.72	0.249894	0.682155	14.93	21.83	79720.7	106362	102314	168172	119708	186543	6	57180.1	54430.1	64440.9	63518.6	119708	106069
P51948	CDK-activating kinase assembly factor MAT1	MNAT1	9	1	1	1	309	35.8	6.09	3.3	0	5.928	cell organization and biogenesis;cell proliferation;metabolic process;regulation of biological process;response to stimulus	cytosol;nucleus	catalytic activity;enzyme regulator activity;metal ion binding;protein binding	Pf00097, Pf06391, Pf14634	4331	ENSG00000020426.10	14	Basal transcription factors; Nucleotide excision repair	NoRC negatively regulates rRNA expression; Cyclin A:Cdk2-associated events at S phase entry; Formation of HIV-1 elongation complex containing HIV-1 Tat; Formation of Incision Complex in GG-NER; Formation of the HIV-1 Early Elongation Complex; TP53 Regulates Transcription of DNA Repair Genes; HIV Transcription Initiation; RNA Pol II CTD phosphorylation and interaction with CE during HIV infection;…	Eukaryotic Transcription Initiation; G1 to S cell cycle control	65	0.72	0.109747	0.437034	12.79	13.9	23917.3	27445.8	30932.2	51278.9	38742.9	45284.6	6	17154.8	14045.3	19482.2	19368.1	38742.9	25749
P43243	Matrin-3	MATR3	5	3	6	3	847	94.6	6.25	4.66	0	10.484	defense response;regulation of biological process;response to stimulus	membrane;nucleus	metal ion binding;protein binding;RNA binding;structural molecule activity	Pf00076, Pf13893, Pf14259	9782	ENSG00000015479.18; ENSG00000280987.4	5				0	0.72	0.724386	1	32.87	16.67	88656.5	55589.8	49167	91289.8	98671.9	70725.1	6	63589.4	28447.8	30967	34480.2	98671.9	40214.7
Q16851	UTP--glucose-1-phosphate uridylyltransferase	UGP2	15	8	30	8	508	56.9	8.15	43.4	0	41.691	metabolic process	cytoplasm;cytosol;nucleus	catalytic activity;metal ion binding;nucleotide binding;protein binding	Pf01704	7360	ENSG00000169764.15	2	Galactose metabolism; Starch and sucrose metabolism; Amino sugar and nucleotide sugar metabolism; Pentose and glucuronate interconversions; Metabolic pathways	Formation of the active cofactor, UDP-glucuronate; Glycogen synthesis	Exercise-induced Circadian Regulation; Glycogen Metabolism; Glucuronidation	16	0.71	0.116558	0.446265	6.15	19.87	1.93496e+06	1.78089e+06	2.01119e+06	3.20723e+06	2.2049e+06	3.17084e+06	6	1.38786e+06	911364	1.26671e+06	1.21137e+06	2.2049e+06	1.80296e+06
Q99714	3-hydroxyacyl-CoA dehydrogenase type-2	HSD17B10	4	1	4	1	261	26.9	7.78	2.15	0.003	3.573	cell organization and biogenesis;metabolic process	cytoplasm;membrane;mitochondrion;organelle lumen	catalytic activity;protein binding;RNA binding	Pf00106, Pf08659, Pf13561	3028	ENSG00000072506.12	X	Alzheimer's disease; Metabolic pathways; Valine, leucine and isoleucine degradation	tRNA processing in the mitochondrion; rRNA processing in the mitochondrion; Branched-chain amino acid catabolism; tRNA modification in the mitochondrion	Alzheimers Disease; Valproic acid pathway; Tryptophan metabolism	15	0.71	0.72991	1	41.03	50.95	46146.2	0	25391.5	55932.3	35503.8	98815.2	5	33098.6	0	15992.4	21125.7	35503.8	56186.9
P20618	Proteasome subunit beta type-1	PSMB1	35	8	44	8	241	26.5	8.13	70.72	0	60.188	cell organization and biogenesis;metabolic process;regulation of biological process;response to stimulus;transport	cytoplasm;cytosol;extracellular;nucleus;organelle lumen;proteasome	catalytic activity;protein binding	Pf00227	5689	ENSG00000008018.8	6	Proteasome	Regulation of RAS by GAPs; CDT1 association with the CDC6:ORC:origin complex; Downstream TCR signaling; UCH proteinases; NIK-->noncanonical NF-kB signaling; Hh mutants that don't undergo autocatalytic processing are degraded by ERAD; SCF-beta-TrCP mediated degradation of Emi1; Neutrophil degranulation; Cross-presentation of soluble exogenous antigens (endosomes); Separation of Sister Chromatids; …	Proteasome Degradation	151	0.71	0.257044	0.693204	8.07	17.07	872586	778293	912608	1.57479e+06	1.11624e+06	1.43026e+06	6	625867	398288	574791	594801	1.11624e+06	813253
O15127	Secretory carrier-associated membrane protein 2	SCAMP2	4	1	4	1	329	36.6	6.1	0	0.001	4.037	transport	endosome;Golgi;membrane	protein binding	Pf04144	10066	ENSG00000140497.16	15			Serotonin Transporter Activity; Monoamine Transport	2	0.7	0.650252	1	49.77	46.91	19875.4	7660.42	24223.3	0	22830.4	45495.2	5	14255.7	3920.19	15256.7	0	22830.4	25868.8
Q8NBS9	Thioredoxin domain-containing protein 5	TXNDC5	18	4	5	4	432	47.6	5.97	6.17	0	13.264	cellular homeostasis;metabolic process;regulation of biological process;response to stimulus;transport	endoplasmic reticulum;extracellular;organelle lumen	catalytic activity;protein binding	Pf00085, Pf13098, Pf13905	81567	ENSG00000239264.8	6	Protein processing in endoplasmic reticulum	Neutrophil degranulation; Golgi Associated Vesicle Biogenesis; Lysosome Vesicle Biogenesis		10	0.7	0.551854	1	21.03	37.63	160774	114542	112818	186494	150489	304287	6	115316	58616.4	71056.9	70438.8	150489	173019
Q9UKB1	F-box/WD repeat-containing protein 11	FBXW11	2	1	1	1	542	62.1	7.12	0	0.001	3.909	metabolic process;regulation of biological process;response to stimulus	cytoplasm;cytosol;nucleus	catalytic activity;protein binding	Pf00400, Pf00646, Pf08801, Pf12125, Pf12937	23291	ENSG00000072803.17	5	Ubiquitin mediated proteolysis; Hippo signaling pathway; Wnt signaling pathway; Oocyte meiosis; Hedgehog signaling pathway; Circadian rhythm; Shigellosis	Downstream TCR signaling; Regulation of PLK1 Activity at G2/M Transition; NIK-->noncanonical NF-kB signaling; MAP3K8 (TPL2)-dependent MAPK1/3 activation; Antigen processing: Ubiquitination & Proteasome degradation; FCERI mediated NF-kB activation; Neddylation; Activated TLR4 signalling; Interleukin-1 family signaling; Activation of NF-kappaB in B cells; Dectin-1 mediated noncanonical NF-kB signal…	TNF alpha Signaling Pathway; VEGFA-VEGFR2 Signaling Pathway	57	0.7	0.513831	1	30.07	6.11	17983.1	12119.9	10228.7	19649.3	19517.5	21730.3	6	12898.5	6202.29	6442.38	7421.55	19517.5	12356
P62873	Guanine nucleotide-binding protein G(I)/G(S)/G(T) subunit beta-1	GNB1	25	6	17	4	340	37.4	6	25.91	0	26.846	cell death;cell organization and biogenesis;cell proliferation;cellular homeostasis;metabolic process;regulation of biological process;response to stimulus	cytosol;membrane	catalytic activity;protein binding;signal transducer activity	Pf00400	2782	ENSG00000078369.17	1	Dopaminergic synapse; Serotonergic synapse; Phototransduction; Glutamatergic synapse; Olfactory transduction; Circadian entrainment; Morphine addiction; Pathways in cancer; Retrograde endocannabinoid signaling; GABAergic synapse; Alcoholism; Ras signaling pathway; Chemokine signaling pathway; Cholinergic synapse; PI3K-Akt signaling pathway	G alpha (z) signalling events; Activation of G protein gated Potassium channels; Cooperation of PDCL (PhLP1) and TRiC/CCT in G-protein beta folding; Glucagon-type ligand receptors; Thromboxane signalling through TP receptor; ADP signalling through P2Y purinoceptor 1; Olfactory Signaling Pathway; G beta:gamma signalling through PI3Kgamma; Vasopressin regulates renal water homeostasis via Aquaporin…	Nicotine Activity on Dopaminergic Neurons; Human Thyroid Stimulating Hormone (TSH) signaling pathway; Corticotropin-releasing hormone signaling pathway; Myometrial Relaxation and Contraction Pathways; G Protein Signaling Pathways; Chemokine signaling pathway; Focal Adhesion-PI3K-Akt-mTOR-signaling pathway; Calcium Regulation in the Cardiac Cell; Estrogen signaling pathway	84	0.69	0.00840506	0.15493	5.89	5.98	324987	364707	353646	572184	560505	626181	6	233099	186637	222738	216115	560505	356050
P54136	Arginine--tRNA ligase, cytoplasmic	RARS	3	2	3	2	660	75.3	6.68	0	0.003	3.584	metabolic process	cytoplasm;cytosol;membrane;mitochondrion;nucleus	catalytic activity;nucleotide binding;protein binding;RNA binding	Pf00750, Pf03485, Pf05746	5917	ENSG00000113643.8	5	Aminoacyl-tRNA biosynthesis	Cytosolic tRNA aminoacylation; SeMet incorporation into proteins	Amino Acid metabolism	10	0.69	0.97638	1	19.05	43.85	28799.7	0	21962.7	17249.8	40494.7	45576.8	5	20656.8	0	13832.8	6515.27	40494.7	25915.2
P01130	Low-density lipoprotein receptor	LDLR	4	2	2	2	860	95.3	5.05	0	0	5.149	cell organization and biogenesis;metabolic process;regulation of biological process;response to stimulus;transport	cell surface;endosome;Golgi;membrane;vacuole	metal ion binding;protein binding;receptor activity	Pf00057, Pf00058, Pf06247, Pf07645, Pf12662, Pf14670	3949	ENSG00000130164.13	19	Endocytosis; Ovarian steroidogenesis; Bile secretion; Toxoplasmosis; Aldosterone synthesis and secretion; Hepatitis C	Signaling by GPCR; Cargo recognition for clathrin-mediated endocytosis; Retinoid metabolism and transport; LDL clearance; Chylomicron clearance	Selenium Micronutrient Network; Vitamin B12 Metabolism; Folate Metabolism; Sterol Regulatory Element-Binding Proteins (SREBP) signalling; SREBF and miR33 in cholesterol and lipid homeostasis; Oncostatin M Signaling Pathway; Proprotein convertase subtilisin/kexin type 9 (PCSK9) mediated LDL receptor degradation; Evolocumab Mechanism; Composition of Lipid Particles; Wnt Signaling Pathway and Plurip…	35	0.69				50.69	9499.96	0	0	0	22255.9	10511.2	3	6813.9	0	0	0	22255.9	5976.72
Q9P2K8	eIF-2-alpha kinase GCN2	EIF2AK4	1	1	1	1	1649	186.8	6.28	0	0.012	2.066	cell communication;cell growth;defense response;metabolic process;regulation of biological process;response to stimulus	cytoplasm;ribosome	catalytic activity;nucleotide binding;protein binding;RNA binding	Pf00069, Pf00587, Pf05773, Pf07714, Pf12745	440275	ENSG00000128829.11	15	Epstein-Barr virus infection; Protein processing in endoplasmic reticulum; Measles; Herpes simplex infection; Hepatitis C; Influenza A			6	0.69	0.317173	0.787647	14.69	27.27	52418.6	44149.9	39256.6	70992.4	62755.8	103541	6	37597.5	22593.5	24725.1	26813.9	62755.8	58874
P04083	Annexin A1	ANXA1	63	24	133	24	346	38.7	7.02	251.29	0	217.777	cell differentiation;cell organization and biogenesis;cellular component movement;defense response;metabolic process;regulation of biological process;response to stimulus;transport	cell surface;cytoplasm;cytoskeleton;cytosol;endosome;extracellular;membrane;nucleus;vacuole	catalytic activity;DNA binding;enzyme regulator activity;metal ion binding;protein binding;RNA binding;structural molecule activity	Pf00191	301	ENSG00000135046.13	9		Gastrin-CREB signalling pathway via PKC and MAPK; G alpha (i) signalling events; Smooth Muscle Contraction; Interleukin-4 and 13 signaling; Formyl peptide receptors bind formyl peptides and many other ligands	Integrated Breast Cancer Pathway; Spinal Cord Injury; VEGFA-VEGFR2 Signaling Pathway; Prostaglandin Synthesis and Regulation	20	0.68	0.30335	0.763401	9.57	15.51	8.14226e+06	9.85535e+06	8.90796e+06	1.56319e+07	1.14415e+07	1.42671e+07	6	5.84008e+06	5.04343e+06	5.61053e+06	5.9042e+06	1.14415e+07	8.11238e+06	Deamidated [R228(100)]
Q6DN03	Putative histone H2B type 2-C	HIST2H2BC	23	10	49	2	193	21.5	10.7	70.87	0	49.794	cell organization and biogenesis	chromosome;nucleus	DNA binding;protein binding	Pf00125	337873		1				0	0.68	0.0190032	0.20899	25.59	11.05	153382	92716.5	148241	236691	215006	267730	6	110014	47447.2	93366.9	89398.4	215006	152233
Q8IZ83	Aldehyde dehydrogenase family 16 member A1	ALDH16A1	7	4	18	4	802	85.1	6.79	36.29	0	24.002	metabolic process	membrane	catalytic activity	Pf00171, Pf07368	126133	ENSG00000161618.9	19				0	0.68	0.245971	0.675799	9.78	18.95	551132	454715	525411	842106	608714	880977	6	395303	232698	330921	318064	608714	500928
O95352	Ubiquitin-like modifier-activating enzyme ATG7	ATG7	2	1	2	1	703	77.9	6.24	0	0.011	2.138	cell communication;cell organization and biogenesis;defense response;metabolic process;regulation of biological process;response to stimulus;transport	cytoplasm;cytosol;extracellular;organelle lumen	catalytic activity;protein binding	Pf00899	10533	ENSG00000197548.12	3	Autophagy	Signaling by BRAF and RAF fusions; Neutrophil degranulation; Macroautophagy; Antigen processing: Ubiquitination & Proteasome degradation	Nanoparticle triggered autophagic cell death; Senescence and Autophagy in Cancer	15	0.68	0.834508	1	48.71	40.32	23276.9	32752.6	11034.4	16557.5	38891.6	37341.6	6	16695.5	16761	6949.85	6253.79	38891.6	21232.6
P33993	DNA replication licensing factor MCM7	MCM7	2	1	1	1	719	81.3	6.46	3.28	0.001	4.548	cell proliferation;metabolic process;regulation of biological process;response to stimulus	chromosome;cytosol;membrane;nucleus	catalytic activity;DNA binding;nucleotide binding;protein binding	Pf00493, Pf07728, Pf14551	4176	ENSG00000166508.17	7	DNA replication; Cell cycle	M/G1 Transition; Assembly of the pre-replicative complex; Unwinding of DNA; Regulation of DNA replication; Activation of ATR in response to replication stress; Activation of the pre-replicative complex; Orc1 removal from chromatin; Removal of licensing factors from origins	miRNA Regulation of DNA Damage Response; Cell Cycle; Retinoblastoma (RB) in Cancer; G1 to S cell cycle control; DNA Replication	27	0.68	0.883363	1	19.49	21.83	21317.1	22470.1	30153.7	35911.9	23914.5	36100.6	6	15289.8	11499	18991.8	13564	23914.5	20527
Q14974	Importin subunit beta-1	KPNB1	8	4	7	4	876	97.1	4.78	6.72	0	15.713	cell organization and biogenesis;cellular component movement;metabolic process;regulation of biological process;response to stimulus;transport	cytoplasm;cytosol;extracellular;membrane;nucleus;organelle lumen	metal ion binding;protein binding;RNA binding;transporter activity	Pf02985, Pf03810, Pf13513, Pf13646	3837	ENSG00000108424.9	17	RNA transport	ISG15 antiviral mechanism; NS1 Mediated Effects on Host Pathways; Nuclear import of Rev protein; Neutrophil degranulation; Regulation of cholesterol biosynthesis by SREBP (SREBF); Transport of Ribonucleoproteins into the Host Nucleus; Activation of DNA fragmentation factor	Sterol Regulatory Element-Binding Proteins (SREBP) signalling	29	0.67	0.0442275	0.281844	24.92	14.53	175461	118627	197922	221073	279020	293860	6	125850	60706.9	124658	83499.6	279020	167090
P52294	Importin subunit alpha-5	KPNA1	7	1	1	1	538	60.2	5.01	0	0.021	1.74	metabolic process;regulation of biological process;transport	cytoplasm;cytosol;nucleus	protein binding;transporter activity	Pf00514, Pf01749, Pf13513, Pf13646	3836	ENSG00000114030.12	3	Influenza A	Integration of provirus; ISG15 antiviral mechanism; NS1 Mediated Effects on Host Pathways; Vpr-mediated nuclear import of PICs; Transport of Ribonucleoproteins into the Host Nucleus; Activation of DNA fragmentation factor		25	0.66	0.828411	1	18.95	8.19	24774.1	24599.1	33784.5	39176.9	34471.9	40355	6	17769.3	12588.5	21278.6	14797.2	34471.9	22946.1
P61204	ADP-ribosylation factor 3	ARF3	38	5	9	5	181	20.6	7.43	2.06	0	13.082	metabolic process;regulation of biological process;response to stimulus;transport	cytoplasm;Golgi;membrane	catalytic activity;nucleotide binding;protein binding;signal transducer activity	Pf00025, Pf00071, Pf00503, Pf01926, Pf04670, Pf08477, Pf09439	377	ENSG00000134287.9	12	Endocytosis	Synthesis of PIPs at the Golgi membrane; COPI-dependent Golgi-to-ER retrograde traffic; COPI-mediated anterograde transport		17	0.66	0.540653	1	26.54	6.17	95400.7	159980	116647	170952	184069	193417	6	68426.7	81869.1	73468.2	64568.6	184069	109978
P13010	X-ray repair cross-complementing protein 5	XRCC5	27	12	35	12	732	82.7	5.81	47.26	0	102.732	cell differentiation;cell organization and biogenesis;cell proliferation;defense response;metabolic process;regulation of biological process;response to stimulus;transport	chromosome;cytoplasm;cytosol;extracellular;membrane;nucleus;organelle lumen	catalytic activity;DNA binding;enzyme regulator activity;nucleotide binding;protein binding;RNA binding	Pf02735, Pf03730, Pf03731, Pf08785	7520	ENSG00000079246.15	2	Non-homologous end-joining	2-LTR circle formation; Neutrophil degranulation; IRF3-mediated induction of type I IFN; Nonhomologous End-Joining (NHEJ)	Non-homologous end joining	18	0.66	0.68063	1	12.57	20.91	1.63331e+06	1.33847e+06	1.71001e+06	2.71829e+06	1.80022e+06	2.57858e+06	6	1.1715e+06	684955	1.07702e+06	1.0267e+06	1.80022e+06	1.46619e+06
Q15185	Prostaglandin E synthase 3	PTGES3	38	3	7	3	160	18.7	4.54	6.46	0	18.534	cell organization and biogenesis;metabolic process;regulation of biological process;response to stimulus	cytoplasm;cytosol;nucleus	catalytic activity;protein binding	Pf04969	10728	ENSG00000110958.15	12	Arachidonic acid metabolism; Metabolic pathways	Attenuation phase; Synthesis of Prostaglandins (PG) and Thromboxanes (TX); HSP90 chaperone cycle for steroid hormone receptors (SHR); Aryl hydrocarbon receptor signalling; HSF1 activation	Aryl Hydrocarbon Receptor Pathway	18	0.66	0.0210867	0.218173	1.4	16.49	320264	323112	329163	509453	442901	613717	6	229711	165351	207318	192421	442901	348962
A1L0T0	Acetolactate synthase-like protein	ILVBL	2	1	3	1	632	67.8	8.15	2.52	0.002	4.263		membrane	catalytic activity;metal ion binding;protein binding	Pf00205, Pf02775, Pf02776	10994	ENSG00000105135.15	19				0	0.65	0.802202	1	58.29	30.3	5042.85	0	12114.6	0	15246	9865.36	4	3617.01	0	7630.18	0	15246	5609.49
Q9HDC9	Adipocyte plasma membrane-associated protein	APMAP	10	2	2	2	416	46.5	6.16	0	0	5.685	metabolic process	cell surface;endoplasmic reticulum;membrane	catalytic activity	Pf03088, Pf08450	57136	ENSG00000101474.11	20				0	0.65	0.316187	0.787647	37.44	75.33	81698.2	36629.9	63217.4	99259.4	96686.3	324161	6	58598.5	18745.2	39816.4	37490.4	96686.3	184320
Q9NYU2	UDP-glucose:glycoprotein glucosyltransferase 1	UGGT1	2	2	3	2	1555	177.1	5.63	8.14	0	8.414	metabolic process;regulation of biological process;response to stimulus	endoplasmic reticulum;organelle lumen	catalytic activity;protein binding	Pf06427	56886	ENSG00000136731.12	2	Protein processing in endoplasmic reticulum	ER Quality Control Compartment (ERQC)		7	0.65	0.494192	0.998435	12.59	16.65	132030	126837	159502	206587	201461	268960	6	94699.6	64908.5	100460	78028.1	201461	152932
Q15291	Retinoblastoma-binding protein 5	RBBP5	4	1	2	1	538	59.1	5.1	6.52	0	9.206	cell organization and biogenesis;metabolic process;regulation of biological process;response to stimulus	nucleus	catalytic activity;DNA binding;protein binding	Pf00400	5929	ENSG00000117222.13	1		Deactivation of the beta-catenin transactivating complex; RUNX1 regulates genes involved in megakaryocyte differentiation and platelet function; PKMTs methylate histone lysines; Activation of anterior HOX genes in hindbrain development during early embryogenesis; Formation of the beta-catenin:TCF transactivating complex; Neddylation		19	0.65	0.867907	1	29.14	20.93	23209.1	42260.9	32599.2	36631.7	51279.7	55818.4	6	16646.9	21626.8	20532	13835.9	51279.7	31738.7
Q9UP52	Transferrin receptor protein 2	TFR2	3	1	1	1	801	88.7	6.11	0	0.004	2.977	cellular homeostasis;defense response;regulation of biological process;response to stimulus;transport	cytoplasm;membrane	protein binding;receptor activity	Pf02225, Pf04253, Pf04389	7036	ENSG00000106327.12	7		Transferrin endocytosis and recycling	Iron metabolism in placenta	4	0.65	0.0900489	0.391746	26.11	1.21	8076.97	0	11735.5	15379.5	15265.3	15019.5	5	5793.25	0	7391.39	5808.84	15265.3	8540.14	Deamidated [R455(100); R466(98.9)]
Q9Y2A7	Nck-associated protein 1	NCKAP1	2	1	1	1	1128	128.7	6.62	2.72	0	6.33	cell death;cell organization and biogenesis;regulation of biological process;response to stimulus	cytosol;membrane	protein binding	Pf09735	10787	ENSG00000061676.14	2	Regulation of actin cytoskeleton	Regulation of actin dynamics for phagocytic cup formation; VEGFA-VEGFR2 Pathway; RHO GTPases Activate WASPs and WAVEs	Exercise-induced Circadian Regulation; Regulation of Actin Cytoskeleton	14	0.64				29.27	0	0	8876.41	19293.7	13877.1	10819.3	4	0	0	5590.66	7287.24	13877.1	6151.93
P20700	Lamin-B1	LMNB1	30	14	35	12	586	66.4	5.16	30.7	0	73.925	regulation of biological process;response to stimulus	membrane;nucleus	catalytic activity;motor activity;protein binding;structural molecule activity	Pf00038, Pf00932, Pf01576, Pf07888, Pf09726, Pf09731, Pf10186, Pf12128	4001	ENSG00000113368.11	5	Apoptosis	Gene and protein expression by JAK-STAT signaling after Interleukin-12 stimulation; Breakdown of the nuclear lamina; Initiation of Nuclear Envelope Reformation; Clearance of Nuclear Envelope Membranes from Chromatin; Meiotic synapsis; Depolymerisation of the Nuclear Lamina; Formation of Senescence-Associated Heterochromatin Foci (SAHF); Deregulated CDK5 triggers multiple neurodegenerative pathway…	Fas Ligand (FasL) pathway and Stress induction of Heat Shock Proteins (HSP) regulation	34	0.64	0.993123	1	66.91	11.95	2.30326e+06	822332	773190	1.10299e+06	1.4026e+06	1.28506e+06	6	1.65203e+06	420825	486981	416600	1.4026e+06	730693
P14625	Endoplasmin	HSP90B1	17	11	30	10	803	92.4	4.84	23.6	0	49.396	cell organization and biogenesis;metabolic process;regulation of biological process;response to stimulus;transport	cytosol;endoplasmic reticulum;extracellular;membrane;nucleus;organelle lumen	metal ion binding;nucleotide binding;protein binding;RNA binding	Pf00183, Pf02518, Pf13589	7184	ENSG00000166598.14	12	Pathways in cancer; Prostate cancer; Protein processing in endoplasmic reticulum; Thyroid hormone synthesis; Estrogen signaling pathway; PI3K-Akt signaling pathway	Post-translational protein phosphorylation; Regulation of Insulin-like Growth Factor (IGF) transport and uptake by Insulin-like Growth Factor Binding Proteins (IGFBPs); ATF6 (ATF6-alpha) activates chaperone genes; Interleukin-4 and 13 signaling; Trafficking and processing of endosomal TLR; Scavenging by Class A Receptors	Photodynamic therapy-induced unfolded protein response; Focal Adhesion-PI3K-Akt-mTOR-signaling pathway; Sudden Infant Death Syndrome (SIDS) Susceptibility Pathways	26	0.63	0.231211	0.65516	17.07	61.77	677985	479900	583259	843367	902652	2.3232e+06	6	486289	245587	367356	318541	902652	1.32098e+06
P35606	Coatomer subunit beta'	COPB2	9	7	17	7	906	102.4	5.27	29.22	0	42.254	transport	cytoplasm;cytosol;Golgi;membrane	protein binding;structural molecule activity	Pf00400, Pf04053	9276	ENSG00000184432.9	3		COPI-dependent Golgi-to-ER retrograde traffic; COPI-mediated anterograde transport		11	0.63	0.0644615	0.321051	15.32	14.74	1.02407e+06	751265	900499	1.54247e+06	1.14578e+06	1.39819e+06	6	734517	384457	567165	582593	1.14578e+06	795017	Deamidated [R209(100)]
P62318	Small nuclear ribonucleoprotein Sm D3	SNRPD3	60	10	69	10	126	13.9	10.32	136.43	0	119.072	cell organization and biogenesis;metabolic process;transport	cytoplasm;cytosol;nucleus;spliceosomal complex	protein binding;RNA binding	Pf01423	6634	ENSG00000100028.11	22	Spliceosome; Systemic lupus erythematosus	SLBP independent Processing of Histone Pre-mRNAs; SLBP Dependent Processing of Replication-Dependent Histone Pre-mRNAs; mRNA Splicing - Major Pathway; mRNA Splicing - Minor Pathway; snRNP Assembly; Cleavage of Growing Transcript in the Termination Region	mRNA Processing	17	0.63	0.0737714	0.3496	15.66	14.08	2.57607e+06	1.87658e+06	2.2533e+06	3.78551e+06	2.85545e+06	3.49308e+06	6	1.8477e+06	960333	1.4192e+06	1.42979e+06	2.85545e+06	1.98618e+06
Q9Y263	Phospholipase A-2-activating protein	PLAA	1	1	1	1	795	87.1	6.37	1.92	0.006	2.583	cell communication;cellular homeostasis;defense response;metabolic process;regulation of biological process;response to stimulus	cytoplasm;nucleus	enzyme regulator activity;protein binding	Pf00400, Pf08324, Pf09070	9373	ENSG00000137055.14	9	Protein processing in endoplasmic reticulum			1	0.63	0.0190522	0.20899	18	10.39	29895.7	20896.6	24586	38056.6	45070.3	37613.9	6	21442.9	10693.7	15485.1	14374	45070.3	21387.4
Q9NVX2	Notchless protein homolog 1	NLE1	14	4	7	4	485	53.3	7.34	5.08	0	21.517	cell differentiation;cell organization and biogenesis;regulation of biological process;response to stimulus	nucleus;ribosome	protein binding	Pf00400, Pf08154, Pf11715	54475	ENSG00000073536.17	17				0	0.63	0.127436	0.471749	10	4	80956	66326.5	76015.9	114727	123955	117413	6	58066.2	33942.3	47877.4	43332.6	123955	66761.4	Deamidated [R367(100)]
Q8NDH3	Probable aminopeptidase NPEPL1	NPEPL1	2	1	1	1	523	55.8	6.87	0	0.016	1.888	metabolic process	cytoplasm;nucleus	catalytic activity;metal ion binding;protein binding	Pf00883	79716	ENSG00000215440.11	20				0	0.62	0.626243	1	15.14	6.45	0	7390.19	9162.86	11963.5	12681.1	13604.7	5	0	3781.89	5771.07	4518.63	12681.1	7735.69
P19367	Hexokinase-1	HK1	8	7	23	7	917	102.4	6.8	35.04	0	37.11	cellular homeostasis;metabolic process;regulation of biological process	cytosol;membrane;mitochondrion	catalytic activity;nucleotide binding;protein binding	Pf00349, Pf03727	3098	ENSG00000156515.21	10	Insulin signaling pathway; HIF-1 signaling pathway; Central carbon metabolism in cancer; Carbon metabolism; Galactose metabolism; Type II diabetes mellitus; Neomycin, kanamycin and gentamicin biosynthesis; Starch and sucrose metabolism; Fructose and mannose metabolism; Glycolysis / Gluconeogenesis; Carbohydrate digestion and absorption; Amino sugar and nucleotide sugar metabolism; Metabolic pathw…	Glycolysis; Defective HK1 causes hexokinase deficiency (HK deficiency)	Cori Cycle; Photodynamic therapy-induced HIF-1 survival signaling; Glycolysis and Gluconeogenesis; Glucuronidation	25	0.62	0.395408	0.902923	11	24.51	680354	546904	640067	982746	643478	1.05254e+06	6	487988	279876	403136	371184	643478	598479
Q8TDN6	Ribosome biogenesis protein BRX1 homolog	BRIX1	9	1	1	1	353	41.4	9.92	0	0.01	2.237	cell organization and biogenesis	nucleus	RNA binding	Pf04427	55299	ENSG00000113460.12	5			Gastric cancer network 2	1	0.62	0.830772	1	32.78	30.41	43910.6	21932.2	36343.7	33054.5	62132	55970.5	6	31495.1	11223.7	22890.5	12484.7	62132	31825.1
P78346	Ribonuclease P protein subunit p30	RPP30	12	2	7	2	268	29.3	8.91	14.97	0	8.913	metabolic process	nucleus	catalytic activity;protein binding;RNA binding	Pf01876	10556	ENSG00000148688.13	10	Ribosome biogenesis in eukaryotes; RNA transport	Major pathway of rRNA processing in the nucleolus and cytosol; tRNA processing in the nucleus		8	0.62	0.554759	1	23.46	17.34	93970.7	64158.9	103288	191123	144124	142510	6	67401	32833	65054.2	72187.3	144124	81032.1
Q07666	KH domain-containing, RNA-binding, signal transduction-associated protein 1	KHDRBS1	10	2	4	2	443	48.2	8.66	3.1	0	8.089	cell organization and biogenesis;cell proliferation;metabolic process;regulation of biological process;response to stimulus	cytoplasm;cytosol;membrane;nucleus	DNA binding;protein binding;RNA binding	Pf00013, Pf13014	10657	ENSG00000121774.17	1		PTK6 Regulates Proteins Involved in RNA Processing	Leptin signaling pathway	5	0.62	0.554869	1	16.75	10.21	236119	169924	194067	258834	317002	298796	6	169358	86957.8	122230	97762	317002	169897
P40926	Malate dehydrogenase, mitochondrial	MDH2	43	11	23	11	338	35.5	8.68	47.91	0	68.384	metabolic process	membrane;mitochondrion;nucleus;organelle lumen	catalytic activity;nucleotide binding;protein binding;RNA binding	Pf00056, Pf01073, Pf01118, Pf02866, Pf13460	4191	ENSG00000146701.11	7	Citrate cycle (TCA cycle); Carbon metabolism; Pyruvate metabolism; Metabolic pathways; Cysteine and methionine metabolism; Glyoxylate and dicarboxylate metabolism	Gluconeogenesis; Citric acid cycle (TCA cycle)	Amino Acid metabolism; Glycolysis and Gluconeogenesis; TCA Cycle	16	0.62	0.967009	1	61.36	7.93	3.84961e+06	1.57419e+06	1.34549e+06	2.306e+06	2.41535e+06	2.68655e+06	6	2.76115e+06	805586	847437	870980	2.41535e+06	1.52758e+06
Q8TAQ2	SWI/SNF complex subunit SMARCC2	SMARCC2	3	2	2	2	1214	132.8	5.69	3.08	0	7.326	cell organization and biogenesis;metabolic process;regulation of biological process	nucleus	DNA binding;protein binding	Pf04433	6601	ENSG00000139613.11	12		RUNX1 interacts with co-factors whose precise effect on RUNX1 targets is not known; RMTs methylate histone arginines		8	0.62	0.790767	1	42.99	32.73	39839.7	16864.7	24754.6	38034.1	54738	28593.9	6	28575.2	8630.44	15591.3	14365.5	54738	16258.6
Q93009	Ubiquitin carboxyl-terminal hydrolase 7	USP7	6	4	5	4	1102	128.2	5.55	0	0	8.86	cell organization and biogenesis;development;metabolic process;regulation of biological process;response to stimulus	chromosome;cytoplasm;cytosol;nucleus	catalytic activity;protein binding	Pf00443, Pf00917, Pf12436, Pf13423, Pf14533	7874	ENSG00000187555.14	16	Viral carcinogenesis; FoxO signaling pathway; Epstein-Barr virus infection; Herpes simplex infection	Synthesis of active ubiquitin: roles of E1 and E2 enzymes; Ub-specific processing proteases; Gap-filling DNA repair synthesis and ligation in TC-NER; Regulation of TP53 Degradation; Dual incision in TC-NER; Formation of TC-NER Pre-Incision Complex; Regulation of PTEN localization	Regulation of toll-like receptor signaling pathway	29	0.62	0.214637	0.62807	9.57	15.12	124552	111639	135315	225755	167142	191381	6	89335.8	57131	85226	85267.8	167142	108820
P16615	Sarcoplasmic/endoplasmic reticulum calcium ATPase 2	ATP2A2	2	2	3	2	1042	114.7	5.34	5.91	0	8.458	cell organization and biogenesis;cellular homeostasis;regulation of biological process;response to stimulus;transport	endoplasmic reticulum;membrane	catalytic activity;metal ion binding;nucleotide binding;protein binding;transporter activity	Pf00122, Pf00689, Pf00690, Pf00702, Pf08282, Pf12710, Pf13246	488	ENSG00000174437.16	12	Arrhythmogenic right ventricular cardiomyopathy (ARVC); Dilated cardiomyopathy; cGMP-PKG signaling pathway; Thyroid hormone signaling pathway; Adrenergic signaling in cardiomyocytes; Pancreatic secretion; Alzheimer's disease; Cardiac muscle contraction; cAMP signaling pathway; Calcium signaling pathway; Hypertrophic cardiomyopathy (HCM)	Ion homeostasis; Pre-NOTCH Processing in Golgi; Ion transport by P-type ATPases; Reduction of cytosolic Ca++ levels	Alzheimers Disease; Arrhythmogenic Right Ventricular Cardiomyopathy; Endothelin Pathways; Myometrial Relaxation and Contraction Pathways; Calcium Regulation in the Cardiac Cell	30	0.62	0.310562	0.777709	2.24	11.47	224429	234652	230634	410685	329237	353548	6	160973	120082	145261	155116	329237	201029
P80404	4-aminobutyrate aminotransferase, mitochondrial	ABAT	4	1	1	1	500	56.4	7.96	0	0.004	3.154	metabolic process;regulation of biological process;response to stimulus	mitochondrion;organelle lumen	catalytic activity;metal ion binding;protein binding	Pf00202, Pf13481	18	ENSG00000183044.11	16	Butanoate metabolism; Propanoate metabolism; beta-Alanine metabolism; Alanine, aspartate and glutamate metabolism; GABAergic synapse; Metabolic pathways; Valine, leucine and isoleucine degradation	Degradation of GABA	Alanine and aspartate metabolism; Valproic acid pathway	14	0.61	0.18131	0.573775	20.2	14.01	12554.9	16739.3	0	27197.5	21049.8	22112.5	5	9005.08	8566.27	0	10272.5	21049.8	12573.3
P08582	Melanotransferrin	MELTF	1	1	1	1	738	80.2	5.94	0	0.01	2.204	metabolic process;regulation of biological process;transport	cell surface;extracellular;membrane;organelle lumen	metal ion binding;protein binding	Pf00405, Pf12974	4241	ENSG00000163975.11	3		Post-translational protein phosphorylation; Regulation of Insulin-like Growth Factor (IGF) transport and uptake by Insulin-like Growth Factor Binding Proteins (IGFBPs); Post-translational modification: synthesis of GPI-anchored proteins		5	0.61	0.1073	0.43113	21.28	39.46	16512.2	11426.4	17376.3	25213.4	21262	43435	6	11843.5	5847.42	10944.2	9523.15	21262	24697.4
Q9P0L0	Vesicle-associated membrane protein-associated protein A	VAPA	23	4	12	4	249	27.9	8.62	14.43	0	22.465	cell death;cell organization and biogenesis;metabolic process;regulation of biological process;response to stimulus;transport	cytoskeleton;endoplasmic reticulum;membrane;nucleus	protein binding;signal transducer activity	Pf00635	9218	ENSG00000101558.13	18	Tight junction	Neutrophil degranulation; Sphingolipid de novo biosynthesis	Exercise-induced Circadian Regulation	9	0.61	0.144516	0.512688	27.69	9.43	705342	468164	432637	816930	713700	684301	6	505910	239581	272489	308555	713700	389097
P41252	Isoleucine--tRNA ligase, cytoplasmic	IARS	4	4	6	4	1262	144.4	6.15	0	0	13.554	cell differentiation;metabolic process;regulation of biological process	cytoplasm;cytosol;membrane	catalytic activity;nucleotide binding;protein binding;RNA binding	Pf00133, Pf01406, Pf08264, Pf09334	3376	ENSG00000196305.17	9	Aminoacyl-tRNA biosynthesis	Cytosolic tRNA aminoacylation; SeMet incorporation into proteins	Amino Acid metabolism	10	0.61	0.0501125	0.296583	40.7	8.96	167373	69059.3	149350	209596	227557	250565	6	120049	35340.8	94065.9	79164.5	227557	142473
P05388	60S acidic ribosomal protein P0	RPLP0	30	8	16	8	317	34.3	5.97	14.67	0	32.165	cell organization and biogenesis;metabolic process;regulation of biological process;response to stimulus;transport	cytoplasm;cytosol;endoplasmic reticulum;membrane;nucleus;ribosome	protein binding;RNA binding;structural molecule activity	Pf00428, Pf00466	6175	ENSG00000089157.15	12	Ribosome	Peptide chain elongation; Gene and protein expression by JAK-STAT signaling after Interleukin-12 stimulation; Eukaryotic Translation Termination; Viral mRNA Translation; L13a-mediated translational silencing of Ceruloplasmin expression; Nonsense Mediated Decay (NMD) independent of the Exon Junction Complex (EJC); Selenocysteine synthesis; Nonsense Mediated Decay (NMD) enhanced by the Exon Junctio…	Cytoplasmic Ribosomal Proteins	39	0.61	0.0995578	0.41494	14.12	5.99	411348	317582	409299	625224	566999	634106	6	295042	162521	257790	236148	566999	360556
O43708	Maleylacetoacetate isomerase	GSTZ1	11	1	1	1	216	24.2	8.54	0	0.001	4.581	metabolic process	cytoplasm;cytosol;mitochondrion	antioxidant activity;catalytic activity;protein binding	Pf00043, Pf02798, Pf13409, Pf13417	2954		14	Tyrosine metabolism; Metabolic pathways	Glutathione conjugation; Phenylalanine and tyrosine catabolism	Metapathway biotransformation	10	0.61	0.91162	1	14.62	23.1	14747.7	18918.5	14897	24638.1	22779.6	15478.1	6	10577.9	9681.44	9382.63	9305.84	22779.6	8800.93
Q9Y315	Deoxyribose-phosphate aldolase	DERA	6	2	5	2	318	35.2	8.94	0	0.001	4.05	metabolic process;transport	cytoplasm;cytosol;extracellular;nucleus;organelle lumen	catalytic activity	Pf01791	51071	ENSG00000023697.12	12	Pentose phosphate pathway	Neutrophil degranulation; Pentose phosphate pathway (hexose monophosphate shunt)		7	0.6	0.110491	0.437612	34.6	35.61	68308.1	32715.7	54709	83029	80111.8	144834	6	48994.4	16742.1	34457.5	31360.2	80111.8	82353.5
P31943	Heterogeneous nuclear ribonucleoprotein H	HNRNPH1	20	9	32	4	449	49.2	6.3	63.38	0	56.814	metabolic process;regulation of biological process;response to stimulus	cytosol;membrane;nucleus;spliceosomal complex	protein binding;RNA binding	Pf00076, Pf08080, Pf14259	3187	ENSG00000169045.17; ENSG00000284254.1	5; CHR_HG30_PATCH		mRNA Splicing - Major Pathway; FGFR2 alternative splicing	Mecp2 and Associated Rett Syndrome; mRNA Processing	11	0.6	0.241219	0.669949	10.13	8.15	945309	772504	888101	1.17858e+06	1.34565e+06	1.37496e+06	6	678029	395326	559356	445149	1.34565e+06	781810	Deamidated [R316(100)]
Q9NUT2	Mitochondrial potassium channel ATP-binding subunit	ABCB8	2	1	1	1	735	79.9	8.98	0	0.051	1.329	transport	membrane;mitochondrion;nucleus	catalytic activity;nucleotide binding;transporter activity	Pf00005, Pf00664, Pf06414, Pf13304, Pf13481, Pf13558	11194	ENSG00000197150.12	7	ABC transporters	Mitochondrial ABC transporters		4	0.6	0.983209	1	21.02	41.33	13651.8	10118.6	0	17789.2	7684.25	18544	5	9791.82	5178.12	0	6719.02	7684.25	10544.2	Deamidated [R76(100); R82(100)]
Q16629	Serine/arginine-rich splicing factor 7	SRSF7	26	5	15	5	238	27.4	11.82	14.87	0	25.756	metabolic process;regulation of biological process;transport	cytoplasm;nucleus	metal ion binding;protein binding;RNA binding	Pf00076, Pf13893, Pf14259	6432	ENSG00000115875.18	2	Spliceosome; Herpes simplex infection	Cleavage of Growing Transcript in the Termination Region ; Transport of Mature mRNA derived from an Intron-Containing Transcript; mRNA 3'-end processing; mRNA Splicing - Major Pathway; mRNA Splicing - Minor Pathway	mRNA Processing	15	0.6	0.271025	0.713686	22.25	16.48	824049	624091	984176	1.24727e+06	1.47655e+06	1.06135e+06	6	591053	319376	619867	471096	1.47655e+06	603489
P12814	Alpha-actinin-1	ACTN1	48	40	174	26	892	103	5.41	268.43	0	270.864	cell differentiation;cell organization and biogenesis;regulation of biological process;transport	cytoplasm;cytoskeleton;cytosol;extracellular;membrane;organelle lumen	metal ion binding;protein binding;RNA binding	Pf00036, Pf00307, Pf00435, Pf08726, Pf11971, Pf13405, Pf13499	87	ENSG00000072110.13	14	Viral carcinogenesis; Amoebiasis; Arrhythmogenic right ventricular cardiomyopathy (ARVC); Tight junction; Focal adhesion; Adherens junction; Regulation of actin cytoskeleton; Leukocyte transendothelial migration; Systemic lupus erythematosus	Platelet degranulation ; Nephrin family interactions; Regulation of cytoskeletal remodeling and cell spreading by IPP complex components; Syndecan interactions	Arrhythmogenic Right Ventricular Cardiomyopathy; Focal Adhesion; Regulation of Actin Cytoskeleton	24	0.6	0.0457995	0.287332	5.5	16.88	4.6519e+06	4.30625e+06	4.18763e+06	6.73592e+06	4.87648e+06	6.53934e+06	6	3.3366e+06	2.2037e+06	2.63751e+06	2.54416e+06	4.87648e+06	3.7183e+06	Deamidated [R418(100)]
P02768	Serum albumin	ALB	6	3	18	3	609	69.3	6.28	22.39	0	15.453	cell communication;cell organization and biogenesis;metabolic process;regulation of biological process;response to stimulus;transport	cytoplasm;endoplasmic reticulum;extracellular;Golgi;nucleus;organelle lumen	antioxidant activity;catalytic activity;DNA binding;metal ion binding;protein binding	Pf00273	213	ENSG00000163631.16	4	Thyroid hormone synthesis	Post-translational protein phosphorylation; Regulation of Insulin-like Growth Factor (IGF) transport and uptake by Insulin-like Growth Factor Binding Proteins (IGFBPs); Scavenging of heme from plasma; Platelet degranulation ; Defective SLCO1B1 causes hyperbilirubinemia, Rotor type (HBLRR); HDL remodeling; Defective SLCO1B3 causes hyperbilirubinemia, Rotor type (HBLRR); Transport of organic anions…	Selenium Micronutrient Network; Vitamin B12 Metabolism; Folate Metabolism	32	0.6	0.977132	1	121.97	56.85	6.32786e+06	1.07362e+06	499377	1.62705e+06	3.99261e+06	1.61139e+06	6	4.53869e+06	549418	314524	614538	3.99261e+06	916245
P34897	Serine hydroxymethyltransferase, mitochondrial	SHMT2	14	5	7	5	504	56	8.53	10.06	0	18.147	cell organization and biogenesis;metabolic process;regulation of biological process;response to stimulus	cytoplasm;cytoskeleton;membrane;mitochondrion;nucleus;organelle lumen	catalytic activity;protein binding	Pf00464	6472	ENSG00000182199.10	12	Carbon metabolism; Glycine, serine and threonine metabolism; Antifolate resistance; Biosynthesis of amino acids; One carbon pool by folate; Metabolic pathways; Glyoxylate and dicarboxylate metabolism	Metabolism of folate and pterines	Vitamin B12 Metabolism; Folate Metabolism; One Carbon Metabolism; Trans-sulfuration and one carbon metabolism; One carbon metabolism and related pathways	16	0.6	0.968738	1	56.74	51.02	349355	127644	158234	180065	239411	465202	6	250577	65321.4	99661	68010.8	239411	264516
Q16186	Proteasomal ubiquitin receptor ADRM1	ADRM1	5	1	1	1	407	42.1	5.07	0	0.015	1.926	cell organization and biogenesis;metabolic process;regulation of biological process	cytoplasm;cytosol;membrane;nucleus;proteasome	enzyme regulator activity;protein binding	Pf04683	11047	ENSG00000130706.12	20		UCH proteinases; Ub-specific processing proteases		5	0.59				22.47	0	0	5566.42	9038	5756.18	8373.63	4	0	0	3505.92	3413.66	5756.18	4761.29
P02545	Prelamin-A/C	LMNA	47	36	121	34	664	74.1	7.02	152.56	0	178.447	cell organization and biogenesis;regulation of biological process;response to stimulus;transport	cytosol;membrane;nucleus	protein binding;structural molecule activity	Pf00038, Pf00932	4000	ENSG00000160789.19	1	Arrhythmogenic right ventricular cardiomyopathy (ARVC); Dilated cardiomyopathy; Apoptosis; Hypertrophic cardiomyopathy (HCM)	Signaling by BRAF and RAF fusions; Breakdown of the nuclear lamina; XBP1(S) activates chaperone genes; Initiation of Nuclear Envelope Reformation; Clearance of Nuclear Envelope Membranes from Chromatin; Depolymerisation of the Nuclear Lamina; Deregulated CDK5 triggers multiple neurodegenerative pathways in Alzheimer's disease models	Arrhythmogenic Right Ventricular Cardiomyopathy; Adipogenesis; Fas Ligand (FasL) pathway and Stress induction of Heat Shock Proteins (HSP) regulation	33	0.59	0.766953	1	53.53	13.15	1.28938e+07	4.81569e+06	6.34228e+06	9.56834e+06	1.18193e+07	9.40433e+06	6	9.24817e+06	2.46441e+06	3.99458e+06	3.61397e+06	1.18193e+07	5.34735e+06	Deamidated [R453(100)]
Q9Y5B9	FACT complex subunit SPT16	SUPT16H	3	3	6	3	1047	119.8	5.66	6.04	0	13.897	cell organization and biogenesis;metabolic process;regulation of biological process;response to stimulus	chromosome;nucleus	protein binding;RNA binding	Pf00557, Pf08512, Pf08644, Pf14826	11198	ENSG00000092201.9	14		HIV elongation arrest and recovery; TP53 Regulates Transcription of DNA Repair Genes; Tat-mediated HIV elongation arrest and recovery; Formation of RNA Pol II elongation complex ; Formation of HIV elongation complex in the absence of HIV Tat; Regulation of TP53 Activity through Phosphorylation; RNA Polymerase II Pre-transcription Events; Pausing and recovery of HIV elongation; Pausing and recover…		24	0.59	0.00553498	0.125273	8.46	7.67	333132	281634	316446	474912	482874	418343	6	238941	144125	199308	179375	482874	237872
Q12905	Interleukin enhancer-binding factor 2	ILF2	24	7	29	7	390	43	5.26	56.05	0	41.926	metabolic process;regulation of biological process;response to stimulus;transport	cytoplasm;extracellular;membrane;nucleus;organelle lumen	catalytic activity;DNA binding;nucleotide binding;protein binding;RNA binding	Pf07528	3608	ENSG00000143621.16	1		Neutrophil degranulation	B Cell Receptor Signaling Pathway	4	0.58	0.505747	1	9.34	6.12	2.23617e+06	1.8615e+06	1.99601e+06	3.22417e+06	2.85988e+06	2.98638e+06	6	1.6039e+06	952616	1.25715e+06	1.21777e+06	2.85988e+06	1.69807e+06
P13489	Ribonuclease inhibitor	RNH1	13	4	5	4	461	49.9	4.82	3.44	0	13.424	metabolic process;regulation of biological process	cytoplasm;cytosol	enzyme regulator activity;protein binding		6050	ENSG00000276230.4; ENSG00000023191.16	11; CHR_HSCHR11_1_CTG8				0	0.58	0.447534	0.950476	9.01	12.01	114759	137508	127759	194704	191373	155600	6	82311.8	70369	80466.6	73539.8	191373	88475
P41091	Eukaryotic translation initiation factor 2 subunit 3	EIF2S3	18	7	24	7	472	51.1	8.4	47.12	0	32.145	metabolic process;transport	cytoplasm;cytosol;nucleus	catalytic activity;nucleotide binding;protein binding;RNA binding	Pf00009, Pf03144, Pf09173	1968	ENSG00000130741.10	X	RNA transport	Formation of the ternary complex, and subsequently, the 43S complex; L13a-mediated translational silencing of Ceruloplasmin expression; ABC-family proteins mediated transport; Translation initiation complex formation; GTP hydrolysis and joining of the 60S ribosomal subunit; Recycling of eIF2:GDP; Ribosomal scanning and start codon recognition	Translation Factors	15	0.58	0.279846	0.727117	16.75	1.99	1.49221e+06	1.44515e+06	1.93829e+06	2.26695e+06	2.22757e+06	2.17866e+06	6	1.0703e+06	739550	1.2208e+06	856229	2.22757e+06	1.2388e+06
P51148	Ras-related protein Rab-5C	RAB5C	16	3	3	2	216	23.5	8.41	2.8	0	10.137	regulation of biological process;response to stimulus;transport	endosome;membrane	catalytic activity;nucleotide binding;protein binding	Pf00009, Pf00025, Pf00071, Pf04670, Pf08477	5878	ENSG00000108774.14	17	Endocytosis; Amoebiasis; Tuberculosis; Phagosome; Vasopressin-regulated water reabsorption; Ras signaling pathway	TBC/RABGAPs; Neutrophil degranulation; Clathrin-mediated endocytosis; Golgi Associated Vesicle Biogenesis; RAB GEFs exchange GTP for GDP on RABs; RAB geranylgeranylation		21	0.58	0.156527	0.534819	16.36	13.57	105419	84280.6	117353	192283	157605	149815	6	75612.5	43130.2	73913.1	72625.4	157605	85185.7
Q8NFJ5	Retinoic acid-induced protein 3	GPRC5A	11	2	5	2	357	40.2	8.15	3.53	0	6.671	regulation of biological process;response to stimulus	membrane	protein binding;receptor activity;signal transducer activity	Pf00003	9052	ENSG00000013588.7	12			GPCRs, Class C Metabotropic glutamate, pheromone	1	0.58	0.43601	0.94507	25.72	17.95	171085	101169	135572	153922	203037	220602	6	122711	51772.5	85387.5	58136.4	203037	125435
O14744	Protein arginine N-methyltransferase 5	PRMT5	13	5	8	5	637	72.6	6.29	11.09	0	24.149	cell organization and biogenesis;cell proliferation;metabolic process;regulation of biological process	cytoplasm;cytosol;Golgi;nucleus	catalytic activity;DNA binding;nucleotide binding;protein binding	Pf02475, Pf05185	10419	ENSG00000100462.15	14	RNA transport	snRNP Assembly; Regulation of TP53 Activity through Methylation; RMTs methylate histone arginines		13	0.58	0.192045	0.59101	16.28	7.02	231979	166864	207904	319808	279222	310685	6	166388	85392	130945	120792	279222	176657	Deamidated [R49(100)]
P51610	Host cell factor 1	HCFC1	1	2	3	2	2035	208.6	7.46	0	0	5.484	cell organization and biogenesis;metabolic process;regulation of biological process;response to stimulus	cytoplasm;membrane;nucleus	catalytic activity;protein binding	Pf01344, Pf13415, Pf13418, Pf13854, Pf13964	3054	ENSG00000172534.13	X	Herpes simplex infection	Transcriptional activation of mitochondrial biogenesis; HATs acetylate histones; UCH proteinases	Mitochondrial Gene Expression	12	0.58	0.278068	0.724762	32.37	38.31	37768.5	21352	42014.5	38572.9	56415.9	83926.4	6	27089.7	10926.8	26462.1	14569	56415.9	47721
O60216	Double-strand-break repair protein rad21 homolog	RAD21	3	1	2	1	631	71.6	4.65	0	0.003	3.358	cell death;cell division;cell organization and biogenesis;metabolic process;regulation of biological process;response to stimulus	chromosome;cytosol;membrane;nucleus	protein binding	Pf04824, Pf04825	5885	ENSG00000164754.14	8	Cell cycle	Meiotic synapsis; Separation of Sister Chromatids; Resolution of Sister Chromatid Cohesion; Cohesin Loading onto Chromatin; Establishment of Sister Chromatid Cohesion; SUMOylation of DNA damage response and repair proteins		21	0.57				17.14	9472.6	0	0	11540.8	14058	16330	4	6794.28	0	0	4358.97	14058	9285.32
P28074	Proteasome subunit beta type-5	PSMB5	38	12	64	12	263	28.5	6.92	103.02	0	84.182	metabolic process;regulation of biological process;response to stimulus;transport	cytoplasm;cytosol;nucleus;proteasome	catalytic activity;protein binding	Pf00227	5693	ENSG00000100804.18	14	Proteasome	Regulation of RAS by GAPs; CDT1 association with the CDC6:ORC:origin complex; Downstream TCR signaling; UCH proteinases; NIK-->noncanonical NF-kB signaling; Hh mutants that don't undergo autocatalytic processing are degraded by ERAD; SCF-beta-TrCP mediated degradation of Emi1; Cross-presentation of soluble exogenous antigens (endosomes); Separation of Sister Chromatids; Vpu mediated degradation o…	Proteasome Degradation	150	0.57	0.192958	0.591782	9.36	14.9	1.33666e+06	1.19121e+06	1.43735e+06	1.98474e+06	1.53869e+06	2.04505e+06	6	958726	609595	905294	749639	1.53869e+06	1.16283e+06	Deamidated [R225(100)]
P05141	ADP/ATP translocase 2	SLC25A5	8	2	6	2	298	32.8	9.69	5.06	0	5.342	regulation of biological process;transport	membrane;mitochondrion;nucleus	protein binding;RNA binding;transporter activity	Pf00153	292	ENSG00000005022.5	X	cGMP-PKG signaling pathway; Huntington's disease; HTLV-I infection; Parkinson's disease; Calcium signaling pathway	Vpr-mediated induction of apoptosis by mitochondrial outer membrane permeabilization; Regulation of insulin secretion	Electron Transport Chain	15	0.57	0.574301	1	13.69	73.55	42194.6	55623.8	49512.3	73513.2	58105.3	210456	6	30264.3	28465.2	31184.5	27766	58105.3	119666
O60841	Eukaryotic translation initiation factor 5B	EIF5B	2	2	3	2	1220	138.7	5.49	0	0	5.719	metabolic process;regulation of biological process	cytoplasm;cytosol;nucleus	catalytic activity;metal ion binding;nucleotide binding;protein binding;RNA binding	Pf00009, Pf01926, Pf03144, Pf11987, Pf14578	9669	ENSG00000158417.10	2	RNA transport	GTP hydrolysis and joining of the 60S ribosomal subunit	Translation Factors	7	0.57	0.994497	1	18.48	34.71	18445.1	0	14182.3	12673	23996.3	26265.4	5	13229.9	0	8932.46	4786.6	23996.3	14934.7
Q9NXG6	Transmembrane prolyl 4-hydroxylase	P4HTM	2	1	1	1	502	56.6	6.06	0	0.05	1.336	metabolic process;regulation of biological process	endoplasmic reticulum;membrane	catalytic activity;metal ion binding	Pf13499	54681	ENSG00000178467.17	3				0	0.56	0.463874	0.957745	19.44	9.24	11250.4	15555.5	16527.9	25031.3	22919.3	20798.6	6	8069.39	7960.45	10409.8	9454.36	22919.3	11826.2	Deamidated [R496(100)]
P14618	Pyruvate kinase PKM	PKM	83	59	391	59	531	57.9	7.84	732.23	0	726.459	cell death;cell organization and biogenesis;metabolic process;response to stimulus;transport	cytoplasm;cytosol;extracellular;mitochondrion;nucleus;organelle lumen	catalytic activity;metal ion binding;nucleotide binding;protein binding;RNA binding	Pf00224, Pf02887	5315	ENSG00000067225.17	15	Viral carcinogenesis; Central carbon metabolism in cancer; Carbon metabolism; Purine metabolism; Pyruvate metabolism; Type II diabetes mellitus; Glucagon signaling pathway; Glycolysis / Gluconeogenesis; Biosynthesis of amino acids; Metabolic pathways	Glycolysis; Neutrophil degranulation	Photodynamic therapy-induced HIF-1 survival signaling; Amino Acid metabolism; Glycolysis and Gluconeogenesis	20	0.56	0.188648	0.584578	19.01	12.73	2.70858e+07	3.99003e+07	3.46512e+07	5.49383e+07	4.26087e+07	5.10745e+07	6	1.94274e+07	2.04188e+07	2.18245e+07	2.07502e+07	4.26087e+07	2.90412e+07	Deamidated [R106(100); R246(100); R376(100); R489(100); R516(100)]
P20645	Cation-dependent mannose-6-phosphate receptor	M6PR	5	1	6	1	277	31	5.83	15.38	0	6.585	cell organization and biogenesis;regulation of biological process;response to stimulus;transport	endosome;membrane;vacuole	protein binding;receptor activity;signal transducer activity;transporter activity	Pf02157	4074	ENSG00000003056.7	12	Lysosome; Phagosome	Cargo recognition for clathrin-mediated endocytosis; Retrograde transport at the Trans-Golgi-Network; Lysosome Vesicle Biogenesis		11	0.56	0.999871	1	20.91	33.32	63007.1	44031.1	45267.2	34607.4	66873.1	67260.2	6	45192.2	22532.7	28510.8	13071.3	66873.1	38244.5
P07237	Protein disulfide-isomerase	P4HB	30	14	42	14	508	57.1	4.87	57.25	0	70.566	cell organization and biogenesis;cellular homeostasis;metabolic process;regulation of biological process;response to stimulus	endoplasmic reticulum;extracellular;membrane;organelle lumen	catalytic activity;metal ion binding;protein binding;RNA binding	Pf00085, Pf01216, Pf13098, Pf13848, Pf13899, Pf13905	5034	ENSG00000185624.14	17	Protein processing in endoplasmic reticulum	Post-translational protein phosphorylation; Regulation of Insulin-like Growth Factor (IGF) transport and uptake by Insulin-like Growth Factor Binding Proteins (IGFBPs); VLDL assembly; Chylomicron assembly; Collagen biosynthesis and modifying enzymes; Interleukin-12 family signaling; Detoxification of Reactive Oxygen Species; Hedgehog ligand biogenesis		23	0.56	0.353753	0.839987	18.06	34.55	1.73659e+06	1.28176e+06	1.29254e+06	1.90304e+06	1.8102e+06	3.24181e+06	6	1.24558e+06	655932	814086	718782	1.8102e+06	1.84331e+06
O75494	Serine/arginine-rich splicing factor 10	SRSF10	15	3	4	3	262	31.3	11.27	2.48	0	13.637	cell organization and biogenesis;metabolic process;regulation of biological process;transport	cytoplasm;cytosol;nucleus	protein binding;RNA binding	Pf00076, Pf13893, Pf14259	10772	ENSG00000188529.14	1	Spliceosome	mRNA Splicing - Major Pathway	mRNA Processing	6	0.55	0.0266669	0.233728	19.15	14.08	78669.3	73160.2	103767	115172	135409	102546	6	56426	37439.4	65355.7	43500.5	135409	58308.1	Deamidated [R62(100)]
Q9H0D6	5'-3' exoribonuclease 2	XRN2	7	5	13	5	950	108.5	7.47	19.16	0	21.656	cell differentiation;metabolic process;regulation of biological process	membrane;nucleus	catalytic activity;DNA binding;metal ion binding;protein binding;RNA binding	Pf03159	22803	ENSG00000088930.7	20	Ribosome biogenesis in eukaryotes; RNA degradation	Major pathway of rRNA processing in the nucleolus and cytosol; Association of TriC/CCT with target proteins during biosynthesis	mRNA Processing	11	0.55	0.119457	0.454445	6.54	5.3	531336	466191	497636	762434	685735	729569	6	381104	238571	313428	287972	685735	414837
P12956	X-ray repair cross-complementing protein 6	XRCC6	33	14	37	14	609	69.8	6.64	23.8	0	65.902	cell organization and biogenesis;defense response;metabolic process;regulation of biological process;response to stimulus;transport	chromosome;cytoplasm;cytosol;extracellular;membrane;nucleus;organelle lumen	catalytic activity;DNA binding;nucleotide binding;protein binding;RNA binding	Pf02037, Pf02735, Pf03730, Pf03731	2547	ENSG00000196419.12	22	Non-homologous end-joining	2-LTR circle formation; Neutrophil degranulation; IRF3-mediated induction of type I IFN; Nonhomologous End-Joining (NHEJ)	Non-homologous end joining	18	0.55	0.734858	1	5.58	12.53	1.24221e+06	1.11977e+06	1.22719e+06	1.79365e+06	1.46457e+06	1.86596e+06	6	890979	573039	772924	677464	1.46457e+06	1.061e+06
P36776	Lon protease homolog, mitochondrial	LONP1	1	1	2	1	959	106.4	6.39	0	0.038	1.4	cell organization and biogenesis;metabolic process;response to stimulus	cytosol;membrane;mitochondrion;nucleus;organelle lumen	catalytic activity;DNA binding;nucleotide binding;protein binding;RNA binding	Pf00004, Pf00910, Pf01695, Pf02190, Pf05362, Pf05496, Pf07724, Pf07728, Pf08298, Pf13173, Pf13191, Pf13207, Pf13401, Pf13541	9361	ENSG00000196365.11	19				0	0.55	0.459342	0.955005	21.46	5.2	32889.5	24547	38093	48779.6	44244.7	48099.4	6	23590.2	12561.8	23992.3	18424.1	44244.7	27349.5
P62333	26S proteasome regulatory subunit 10B	PSMC6	22	5	17	5	389	44.1	7.49	20.59	0	43.46	cell organization and biogenesis;metabolic process;regulation of biological process;response to stimulus;transport	cytoplasm;cytosol;membrane;nucleus;proteasome	catalytic activity;nucleotide binding;protein binding;RNA binding	Pf00004, Pf00910, Pf01078, Pf05496, Pf07724, Pf07726, Pf07728, Pf13191, Pf13207, Pf13401	5706	ENSG00000100519.11	14	Epstein-Barr virus infection; Proteasome	Regulation of RAS by GAPs; CDT1 association with the CDC6:ORC:origin complex; Downstream TCR signaling; UCH proteinases; NIK-->noncanonical NF-kB signaling; Hh mutants that don't undergo autocatalytic processing are degraded by ERAD; SCF-beta-TrCP mediated degradation of Emi1; Cross-presentation of soluble exogenous antigens (endosomes); Separation of Sister Chromatids; Vpu mediated degradation o…	Proteasome Degradation; Parkin-Ubiquitin Proteasomal System pathway	152	0.54	0.108651	0.434605	20.94	17.63	598668	393947	556611	811842	635045	907911	6	429398	201600	350572	306634	635045	516243	Deamidated [R146(100)]
Q92900	Regulator of nonsense transcripts 1	UPF1	20	16	32	16	1129	124.3	6.61	36.42	0	62.191	cell organization and biogenesis;cellular homeostasis;metabolic process;regulation of biological process;response to stimulus;transport	chromosome;cytoplasm;cytosol;nucleus;spliceosomal complex	catalytic activity;DNA binding;metal ion binding;nucleotide binding;protein binding;RNA binding	Pf04851, Pf09416, Pf13086, Pf13087, Pf13245, Pf13604	5976	ENSG00000005007.12	19	mRNA surveillance pathway; RNA transport	Nonsense Mediated Decay (NMD) independent of the Exon Junction Complex (EJC); Nonsense Mediated Decay (NMD) enhanced by the Exon Junction Complex (EJC)		6	0.54	0.051748	0.296583	16.34	12.38	979496	772337	1.07302e+06	1.42499e+06	1.16993e+06	1.48816e+06	6	702549	395240	675821	538220	1.16993e+06	846176
P47755	F-actin-capping protein subunit alpha-2	CAPZA2	19	3	8	2	286	32.9	5.85	16.05	0	16.663	cell organization and biogenesis;cellular component movement;coagulation;defense response;regulation of biological process;response to stimulus;transport	cytoskeleton;cytosol;extracellular;membrane	protein binding	Pf01267	830	ENSG00000198898.13	7	Endocytosis	COPI-independent Golgi-to-ER retrograde traffic; Advanced glycosylation endproduct receptor signaling; COPI-mediated anterograde transport; MHC class II antigen presentation; HSP90 chaperone cycle for steroid hormone receptors (SHR); Factors involved in megakaryocyte development and platelet production		22	0.54	0.610166	1	8.6	5.7	193956	169275	166295	247986	223588	246396	6	139116	86625.7	104738	93664.7	223588	140102
Q99873	Protein arginine N-methyltransferase 1	PRMT1	26	7	20	7	371	42.4	5.35	9.5	0	31.414											0	0.54	0.410122	0.920263	9.75	11.63	443311	528518	526783	786112	631252	768442	6	317967	270467	331785	296916	631252	436940
P61086	Ubiquitin-conjugating enzyme E2 K	UBE2K	14	1	5	1	200	22.4	5.44	19.83	0	17.276	cell organization and biogenesis;metabolic process;regulation of biological process;response to stimulus	cytoplasm;cytosol;nucleus	catalytic activity;nucleotide binding;protein binding	Pf00179, Pf00627	3093	ENSG00000078140.13	4	Ubiquitin mediated proteolysis	Synthesis of active ubiquitin: roles of E1 and E2 enzymes; Antigen processing: Ubiquitination & Proteasome degradation; Negative regulators of DDX58/IFIH1 signaling		12	0.54	0.473616	0.972245	29.17	17.26	196130	107414	152652	221468	220989	294696	6	140675	54968.6	96145.4	83648.5	220989	167566	Deamidated [R40(100)]
O14617	AP-3 complex subunit delta-1	AP3D1	1	1	1	1	1153	130.1	8.48	2.59	0.004	2.844	cell organization and biogenesis;cellular component movement;metabolic process;regulation of biological process;transport	cytoplasm;Golgi;membrane	transporter activity	Pf01602, Pf06375	8943	ENSG00000065000.15	19	Lysosome			1	0.54	0.743424	1	32.3	26.21	22099.1	11559.1	21620.3	31427.9	22295.5	38331.4	6	15850.7	5915.33	13617.2	11870.4	22295.5	21795.4
P00387	NADH-cytochrome b5 reductase 3	CYB5R3	4	1	1	1	301	34.2	7.59	0	0.004	3.069	metabolic process;transport	cytoplasm;endoplasmic reticulum;extracellular;membrane;mitochondrion;organelle lumen	catalytic activity;nucleotide binding;protein binding	Pf00175, Pf00970, Pf08030	1727	ENSG00000100243.20	22	Amino sugar and nucleotide sugar metabolism	Vitamin C (ascorbate) metabolism; Neutrophil degranulation; Phase I - Functionalization of compounds	Oxidation by Cytochrome P450	11	0.54	0.722808	1	10.24	28.08	46918.5	45443.4	54789.2	78618	43836.8	68064	6	33652.5	23255.4	34508.1	29694.1	43836.8	38701.6
O75832	26S proteasome non-ATPase regulatory subunit 10	PSMD10	18	2	2	2	226	24.4	6.1	0	0.003	3.405	cell death;cell organization and biogenesis;metabolic process;regulation of biological process;response to stimulus;transport	cytoplasm;cytoskeleton;cytosol;nucleus;proteasome	protein binding	Pf00023, Pf12796, Pf13606, Pf13637, Pf13857	5716	ENSG00000101843.18	X		Regulation of RAS by GAPs; CDT1 association with the CDC6:ORC:origin complex; Downstream TCR signaling; UCH proteinases; NIK-->noncanonical NF-kB signaling; Hh mutants that don't undergo autocatalytic processing are degraded by ERAD; SCF-beta-TrCP mediated degradation of Emi1; Cross-presentation of soluble exogenous antigens (endosomes); Separation of Sister Chromatids; Vpu mediated degradation o…	Proteasome Degradation; Parkin-Ubiquitin Proteasomal System pathway	150	0.54	0.539791	1	8.41	28.76	8975.79	8026.33	7632.24	0	9502.06	14354.2	5	6437.93	4107.44	4807.04	0	9502.06	8161.88
P04844	Dolichyl-diphosphooligosaccharide--protein glycosyltransferase subunit 2	RPN2	7	2	2	2	631	69.2	5.69	0	0	4.603	metabolic process;response to stimulus	endoplasmic reticulum;membrane	catalytic activity;protein binding	Pf05817	6185	ENSG00000118705.16	20	N-Glycan biosynthesis; Protein processing in endoplasmic reticulum; Metabolic pathways	Asparagine N-linked glycosylation; SRP-dependent cotranslational protein targeting to membrane	Proteasome Degradation	9	0.53	0.507554	1	45.36	56.5	18919.3	0	36787.4	34709.6	38110.7	89170.7	5	13570	0	23169.9	13109.9	38110.7	50702.9
Q13085	Acetyl-CoA carboxylase 1	ACACA	0	1	1	1	2346	265.4	6.37	0	0.015	1.899	cell organization and biogenesis;metabolic process;regulation of biological process;response to stimulus;transport	cytoplasm;cytoskeleton;cytosol;mitochondrion	catalytic activity;metal ion binding;nucleotide binding;protein binding	Pf00289, Pf00364, Pf01039, Pf02222, Pf02655, Pf02785, Pf02786, Pf07478, Pf08326, Pf13535, Pf15632	31	ENSG00000278540.4; ENSG00000275176.4	17; CHR_HSCHR17_7_CTG4	Propanoate metabolism; Insulin signaling pathway; Pyruvate metabolism; Fatty acid biosynthesis; Glucagon signaling pathway; AMPK signaling pathway; Metabolic pathways; Fatty acid metabolism	Fatty acyl-CoA biosynthesis; Import of palmitoyl-CoA into the mitochondrial matrix; Activation of gene expression by SREBF (SREBP); Defective HLCS causes multiple carboxylase deficiency; ChREBP activates metabolic gene expression; Biotin transport and metabolism	AMP-activated Protein Kinase (AMPK) Signaling; Sterol Regulatory Element-Binding Proteins (SREBP) signalling; Leptin signaling pathway; Corticotropin-releasing hormone signaling pathway; Mesodermal Commitment Pathway; Fatty Acid Biosynthesis; VEGFA-VEGFR2 Signaling Pathway; Focal Adhesion-PI3K-Akt-mTOR-signaling pathway; Leptin and adiponectin	35	0.53	0.995921	1	10.2	64.66	46578.5	39174.1	39259.7	11500	56704.8	64385.5	6	33408.7	20047.2	24727.1	4343.55	56704.8	36609.9
P13667	Protein disulfide-isomerase A4	PDIA4	13	6	8	6	645	72.9	5.07	3.32	0	14.259	cellular homeostasis;metabolic process;regulation of biological process;response to stimulus;transport	cell surface;endoplasmic reticulum;organelle lumen	catalytic activity;metal ion binding;protein binding;RNA binding	Pf00085, Pf01216, Pf13098, Pf13848, Pf13905	9601	ENSG00000155660.10	7	Protein processing in endoplasmic reticulum; Thyroid hormone synthesis; Vibrio cholerae infection			3	0.53	0.300324	0.763401	8.3	37.06	201156	170540	190556	274767	233273	457467	6	144281	87272.8	120018	103780	233273	260118
P02794	Ferritin heavy chain	FTH1	63	7	11	7	183	21.2	5.55	9.45	0	26.721	cellular homeostasis;metabolic process;regulation of biological process;response to stimulus;transport	cytosol;extracellular;nucleus;vacuole	catalytic activity;metal ion binding;protein binding	Pf00210	2495	ENSG00000167996.15	11	Mineral absorption	Neutrophil degranulation; Golgi Associated Vesicle Biogenesis; Iron uptake and transport; Scavenging by Class A Receptors	Iron metabolism in placenta; NRF2 pathway	15	0.53	0.302985	0.763401	26.37	19.05	144264	231453	244554	335113	242715	352754	6	103474	118445	154028	126572	242715	200578
Q7KZ85	Transcription elongation factor SPT6	SUPT6H	3	2	3	2	1726	198.9	4.91	2.59	0	8.584	cell organization and biogenesis;metabolic process;regulation of biological process;transport	nucleus	DNA binding;protein binding;RNA binding	Pf00017, Pf09371, Pf12836, Pf14633, Pf14635, Pf14639, Pf14641, Pf14878	6830	ENSG00000109111.14	17		Formation of RNA Pol II elongation complex ; RNA Polymerase II Pre-transcription Events		5	0.53	0.861247	1	44.37	33.55	61459.8	28709	77254.5	97197.3	88733.2	48206.1	6	44082.4	14691.7	48657.5	36711.5	88733.2	27410.3
Q07065	Cytoskeleton-associated protein 4	CKAP4	8	3	4	3	602	66	5.92	6.99	0	13.118	metabolic process;transport	cytoplasm;cytoskeleton;cytosol;endoplasmic reticulum;membrane;organelle lumen	RNA binding	Pf13166	10970	ENSG00000136026.13	12	Protein processing in endoplasmic reticulum	Post-translational protein phosphorylation; Regulation of Insulin-like Growth Factor (IGF) transport and uptake by Insulin-like Growth Factor Binding Proteins (IGFBPs); Surfactant metabolism; Neutrophil degranulation		9	0.53	0.370705	0.864907	13.74	69.15	114314	96214.7	126968	164787	132327	442472	6	81992.6	49237.4	79968.4	62240.4	132327	251592
Q9H0U4	Ras-related protein Rab-1B	RAB1B	42	5	8	2	201	22.2	5.73	11.01	0	19.689	cell organization and biogenesis;metabolic process;regulation of biological process;response to stimulus;transport	cytoplasm;cytosol;Golgi;membrane;mitochondrion	catalytic activity;nucleotide binding;protein binding	Pf00025, Pf00071, Pf01926, Pf04670, Pf08477, Pf09439	81876	ENSG00000174903.15	11	Legionellosis	COPI-dependent Golgi-to-ER retrograde traffic; COPII (Coat Protein 2) Mediated Vesicle Transport; COPI-mediated anterograde transport; Golgi Cisternae Pericentriolar Stack Reorganization; RAB GEFs exchange GTP for GDP on RABs; RAB geranylgeranylation		21	0.53	0.41	0.920263	4.15	8.84	92206.4	100150	97049.1	140169	121990	144607	6	66135.5	51251.3	61124.8	52942	121990	82224.1
Q8NBF2	NHL repeat-containing protein 2	NHLRC2	3	1	1	1	726	79.4	5.55	0	0.013	1.979	cellular homeostasis;metabolic process;regulation of biological process;transport	extracellular;organelle lumen	antioxidant activity;catalytic activity;protein binding	Pf00578, Pf01436, Pf13905	374354	ENSG00000196865.4	10		Platelet degranulation		4	0.53	0.955542	1	32.4	13.88	26095.6	48214.8	31894.7	37062.5	46024	48706.8	6	18717.2	24673.7	20088.3	13998.5	46024	27695
O94776	Metastasis-associated protein MTA2	MTA2	3	1	1	1	668	75	9.66	0	0.022	1.713	cell organization and biogenesis;metabolic process;regulation of biological process	membrane;nucleus	catalytic activity;DNA binding;metal ion binding;protein binding	Pf00249, Pf00320, Pf01426, Pf01448	9219	ENSG00000149480.6	11		ERCC6 (CSB) and EHMT2 (G9a) positively regulate rRNA expression; Regulation of TP53 Activity through Acetylation; Regulation of PTEN gene transcription; HDACs deacetylate histones; RNA Polymerase I Transcription Initiation		20	0.52	0.944998	1	32.19	9.61	17825.6	14796.8	27095.3	22261.2	25648.4	26893.7	6	12785.5	7572.18	17065.5	8408.07	25648.4	15291.9
Q9NY12	H/ACA ribonucleoprotein complex subunit 1	GAR1	8	1	3	1	217	22.3	10.92	5.16	0	10.65	cell organization and biogenesis;metabolic process	nucleus	protein binding;RNA binding	Pf04410	54433	ENSG00000109534.16	4	Ribosome biogenesis in eukaryotes	rRNA modification in the nucleus and cytosol		5	0.52	0.113398	0.440773	18.89	18.13	160154	113605	162080	229624	206493	291539	6	114872	58136.9	102084	86729.1	206493	165770
O14579	Coatomer subunit epsilon	COPE	23	4	11	4	308	34.5	5.12	18.08	0	24.806	transport	cytoplasm;cytosol;Golgi;membrane	protein binding;structural molecule activity	Pf04733	11316	ENSG00000105669.13	19		COPI-dependent Golgi-to-ER retrograde traffic; COPI-mediated anterograde transport		11	0.52	0.388341	0.891031	32.79	4.36	355556	193690	229160	306159	327537	332620	6	255024	99120.1	144333	115637	327537	189130
Q9ULA0	Aspartyl aminopeptidase	DNPEP	16	3	3	3	475	52.4	7.42	7.55	0	15.226	metabolic process	cytoplasm;cytosol;nucleus	catalytic activity;metal ion binding;protein binding	Pf02127, Pf05343	23549		2				0	0.52	0.134303	0.483585	16.99	13.57	75433	60264.7	85059	118569	90212.6	107842	6	54104.8	30840.2	53573	44783.7	90212.6	61319.6
O95777	U6 snRNA-associated Sm-like protein LSm8	LSM8	36	2	5	2	96	10.4	4.48	17.32	0	17.305	metabolic process	nucleus;spliceosomal complex	protein binding;RNA binding	Pf01423	51691	ENSG00000128534.7	7	Spliceosome; RNA degradation	mRNA Splicing - Major Pathway		6	0.52	0.388344	0.891031	7.16	11.5	204220	194676	223811	307859	245601	292515	6	146478	99624.3	140964	116279	245601	166326
P63244	Receptor of activated protein C kinase 1	RACK1	42	10	32	10	317	35.1	7.69	72.37	0	62.874	cell death;cellular homeostasis;development;metabolic process;regulation of biological process;response to stimulus	cytoplasm;cytosol;membrane;mitochondrion;nucleus;ribosome	enzyme regulator activity;protein binding;RNA binding;structural molecule activity	Pf00400	10399	ENSG00000204628.11	5	Measles	Regulation of TNFR1 signaling; TNFR1-mediated ceramide production; TNFR1-induced NFkappaB signaling pathway	Androgen receptor signaling pathway; Brain-Derived Neurotrophic Factor (BDNF) signaling pathway; VEGFA-VEGFR2 Signaling Pathway; Interferon type I signaling pathways	11	0.51	0.362177	0.852068	29.54	11.37	980198	1.5479e+06	1.81895e+06	2.00529e+06	2.51166e+06	2.20859e+06	6	703053	792131	1.14563e+06	757401	2.51166e+06	1.25582e+06
P25786	Proteasome subunit alpha type-1	PSMA1	59	12	46	12	263	29.5	6.61	123.34	0	119.775	metabolic process;regulation of biological process;response to stimulus;transport	cytoplasm;cytosol;nucleus;proteasome	catalytic activity;protein binding;RNA binding	Pf00227, Pf10584	5682	ENSG00000129084.17	11	Proteasome	Regulation of RAS by GAPs; CDT1 association with the CDC6:ORC:origin complex; Downstream TCR signaling; UCH proteinases; NIK-->noncanonical NF-kB signaling; Hh mutants that don't undergo autocatalytic processing are degraded by ERAD; SCF-beta-TrCP mediated degradation of Emi1; Cross-presentation of soluble exogenous antigens (endosomes); Separation of Sister Chromatids; Vpu mediated degradation o…	Proteasome Degradation	150	0.51	0.119086	0.453998	3.96	16.91	1.84935e+06	1.70869e+06	1.78914e+06	2.88542e+06	2.04715e+06	2.54285e+06	6	1.32646e+06	874413	1.12686e+06	1.08983e+06	2.04715e+06	1.44588e+06
O43660	Pleiotropic regulator 1	PLRG1	9	3	9	3	514	57.2	9.17	13.71	0	21.258	cell organization and biogenesis;metabolic process;regulation of biological process	membrane;nucleus;spliceosomal complex	catalytic activity;protein binding	Pf00400	5356	ENSG00000171566.11	4	Spliceosome	mRNA Splicing - Major Pathway		5	0.51	0.294603	0.756269	18.8	0.83	187828	128718	155614	221622	220606	224168	6	134721	65870.8	98011.1	83707	220606	127463
P67870	Casein kinase II subunit beta	CSNK2B	26	2	3	2	215	24.9	5.55	3.6	0	10.167	cell communication;cell organization and biogenesis;metabolic process;regulation of biological process;response to stimulus;transport	chromosome;cytoplasm;cytosol;extracellular;membrane;nucleus;organelle lumen	catalytic activity;enzyme regulator activity;metal ion binding;protein binding	Pf01214	1460	ENSG00000224774.7; ENSG00000230700.9; ENSG00000206406.9; ENSG00000204435.13; ENSG00000232960.10; ENSG00000224398.7; ENSG00000228875.8	6; CHR_HSCHR6_MHC_SSTO_CTG1; CHR_HSCHR6_MHC_DBB_CTG1; CHR_HSCHR6_MHC_QBL_CTG1; CHR_HSCHR6_MHC_MANN_CTG1; CHR_HSCHR6_MHC_MCF_CTG1; CHR_HSCHR6_MHC_COX_CTG1	Tight junction; Epstein-Barr virus infection; Ribosome biogenesis in eukaryotes; NF-kappa B signaling pathway; Wnt signaling pathway; Adherens junction; Measles; Herpes simplex infection	WNT mediated activation of DVL; Condensation of Prometaphase Chromosomes; Regulation of PTEN stability and activity; Cooperation of PDCL (PhLP1) and TRiC/CCT in G-protein beta folding; Signal transduction by L1; RUNX1 interacts with co-factors whose precise effect on RUNX1 targets is not known; Synthesis of PC; Neutrophil degranulation; Receptor Mediated Mitophagy; Regulation of TP53 Activity thr…		47	0.51	0.46124	0.956725	10.53	10.93	205278	167413	197596	281830	247321	308174	6	147237	85672.8	124453	106448	247321	175229
P11169	Solute carrier family 2, facilitated glucose transporter member 3	SLC2A3	2	1	3	1	496	53.9	7.2	5.64	0	6.159	metabolic process;transport	membrane	transporter activity	Pf00083, Pf07690, Pf13347	6515	ENSG00000059804.15	12		Vitamin C (ascorbate) metabolism; Neutrophil degranulation; Cellular hexose transport	NRF2 pathway; Photodynamic therapy-induced HIF-1 survival signaling; Focal Adhesion-PI3K-Akt-mTOR-signaling pathway; Glycolysis and Gluconeogenesis	14	0.5	0.92382	1	22.43	36.92	9675.18	10954.2	6922.53	0	17862.7	10466.3	5	6939.58	5605.77	4360.04	0	17862.7	5951.17
P52292	Importin subunit alpha-1	KPNA2	5	1	2	1	529	57.8	5.4	7.89	0	8.282	metabolic process;regulation of biological process;transport	cytoplasm;cytosol;membrane;nucleus	protein binding;RNA binding;transporter activity	Pf00514, Pf01749, Pf13513, Pf13646	3838	ENSG00000182481.8	17	Influenza A	ISG15 antiviral mechanism; NS1 Mediated Effects on Host Pathways; Sensing of DNA Double Strand Breaks		15	0.49	0.608997	1	12.5	17.12	54509.2	62875.1	70125	91312.4	65759.8	88497.4	6	39097	32176	44167	34488.8	65759.8	50320.1
P61224	Ras-related protein Rap-1b	RAP1B	15	2	5	2	184	20.8	5.78	3.03	0	7.583	cell organization and biogenesis;cell proliferation;regulation of biological process;response to stimulus;transport	cytoplasm;cytosol;membrane	catalytic activity;nucleotide binding;protein binding	Pf00009, Pf00071, Pf08477	5908	ENSG00000127314.17	12	Neurotrophin signaling pathway; Rap1 signaling pathway; MAPK signaling pathway; Long-term potentiation; Renal cell carcinoma; Pancreatic secretion; Focal adhesion; Leukocyte transendothelial migration; Ras signaling pathway; Chemokine signaling pathway; cAMP signaling pathway; Platelet activation	Gene and protein expression by JAK-STAT signaling after Interleukin-12 stimulation; Signaling by BRAF and RAF fusions; MAP2K and MAPK activation; GRB2:SOS provides linkage to MAPK signaling for Integrins ; MET activates RAP1 and RAC1; Signaling by RAS mutants; Signaling by high-kinase activity BRAF mutants; Signaling by moderate kinase activity BRAF mutants; p130Cas linkage to MAPK signaling for …	Integrin-mediated Cell Adhesion; Human Thyroid Stimulating Hormone (TSH) signaling pathway; Corticotropin-releasing hormone signaling pathway; Common Pathways Underlying Drug Addiction; Focal Adhesion; Signaling of Hepatocyte Growth Factor Receptor; MAPK Signaling Pathway; VEGFA-VEGFR2 Signaling Pathway; Chemokine signaling pathway	55	0.49	0.525594	1	20.67	9.38	144384	102812	102486	143940	137073	163846	6	103560	52613.8	64548.8	54366.1	137073	93163.9
P30101	Protein disulfide-isomerase A3	PDIA3	28	13	37	13	505	56.7	6.35	45.38	0	89.509	cellular homeostasis;metabolic process;regulation of biological process;response to stimulus;transport	cell surface;endoplasmic reticulum;membrane;nucleus;organelle lumen	catalytic activity;protein binding;RNA binding	Pf00085, Pf13098, Pf13848, Pf13899, Pf13905	2923	ENSG00000167004.12	15	Protein processing in endoplasmic reticulum; Antigen processing and presentation	ER-Phagosome pathway; Calnexin/calreticulin cycle; Antigen Presentation: Folding, assembly and peptide loading of class I MHC		13	0.49	0.343702	0.826055	16.23	43.51	1.51476e+06	1.13292e+06	1.18409e+06	1.65827e+06	1.56181e+06	3.2278e+06	6	1.08647e+06	579765	745782	626331	1.56181e+06	1.83534e+06	Deamidated [R329(100)]
P42574	Caspase-3	CASP3	3	1	1	1	277	31.6	6.54	1.9	0.004	3.153	cell death;cell differentiation;metabolic process;regulation of biological process;response to stimulus	cytoplasm;cytosol;membrane;nucleus	catalytic activity;enzyme regulator activity;protein binding	Pf00656	836	ENSG00000164305.18	4	Viral carcinogenesis; Serotonergic synapse; Amoebiasis; TNF signaling pathway; Hepatitis B; MicroRNAs in cancer; Huntington's disease; MAPK signaling pathway; Colorectal cancer; Natural killer cell mediated cytotoxicity; Pathways in cancer; Apoptosis - multiple species; AGE-RAGE signaling pathway in diabetic complications; Tuberculosis; Pertussis; Toxoplasmosis; Apoptosis; Parkinson's disease; Pr…	Ligand-independent caspase activation via DCC; Signaling by Hippo; SMAC-mediated dissociation of IAP:caspase complexes ; SMAC binds to IAPs ; Stimulation of the cell death response by PAK-2p34; Caspase-mediated cleavage of cytoskeletal proteins; NADE modulates death signalling; Other interleukin signaling; Degradation of the extracellular matrix; Activation of DNA fragmentation factor; Apoptotic …	miRNA Regulation of DNA Damage Response; Integrated Breast Cancer Pathway; Prolactin Signaling Pathway; Alzheimers Disease; TNF alpha Signaling Pathway; AGE/RAGE pathway; Allograft Rejection; Corticotropin-releasing hormone signaling pathway; Parkinsons Disease Pathway; Oncostatin M Signaling Pathway; Brain-Derived Neurotrophic Factor (BDNF) signaling pathway; Spinal Cord Injury; Amyotrophic late…	83	0.49	0.423913	0.932295	12.09	18.49	65302.8	54582	52308.4	101240	72617.8	76834.8	6	46838.8	27932.1	32945.6	38238.3	72617.8	43688.7
O60832	H/ACA ribonucleoprotein complex subunit DKC1	DKC1	14	5	13	5	514	57.6	9.42	6.48	0	26.531	cell organization and biogenesis;cell proliferation;metabolic process;regulation of biological process	cytoplasm;nucleus	catalytic activity;protein binding;RNA binding	Pf01472, Pf01509, Pf08068	1736	ENSG00000130826.17	X	Ribosome biogenesis in eukaryotes	rRNA modification in the nucleus and cytosol; Telomere Extension By Telomerase		10	0.49	0.418118	0.927633	6	19.72	301530	270134	298834	419760	300729	443569	6	216274	138240	188216	158544	300729	252216
Q13200	26S proteasome non-ATPase regulatory subunit 2	PSMD2	10	6	14	6	908	100.1	5.2	18.01	0	40.987	metabolic process;regulation of biological process;response to stimulus;transport	cytoplasm;cytosol;extracellular;membrane;nucleus;organelle lumen;proteasome	catalytic activity;enzyme regulator activity;nucleotide binding;protein binding	Pf01851	5708	ENSG00000175166.16	3	Epstein-Barr virus infection; Proteasome	Regulation of RAS by GAPs; CDT1 association with the CDC6:ORC:origin complex; Downstream TCR signaling; UCH proteinases; NIK-->noncanonical NF-kB signaling; Hh mutants that don't undergo autocatalytic processing are degraded by ERAD; SCF-beta-TrCP mediated degradation of Emi1; Neutrophil degranulation; Cross-presentation of soluble exogenous antigens (endosomes); Separation of Sister Chromatids; …	Proteasome Degradation; TNF alpha Signaling Pathway; Parkin-Ubiquitin Proteasomal System pathway	154	0.49	0.52453	1	34.58	20.31	436650	262427	547490	666092	442872	612661	6	313189	134296	344827	251584	442872	348362
Q9Y3A6	Transmembrane emp24 domain-containing protein 5	TMED5	10	1	1	1	229	26	4.84	0	0.031	1.475	cell organization and biogenesis;transport	endoplasmic reticulum;Golgi;membrane	protein binding	Pf01105	50999	ENSG00000117500.12	1		WNT ligand biogenesis and trafficking		3	0.49	0.887273	1	18.85	61.69	4985.24	0	6518.54	12776.7	5015.57	0	4	3575.69	0	4105.59	4825.78	5015.57	0
Q01081	Splicing factor U2AF 35 kDa subunit	U2AF1	8	1	1	1	240	27.9	8.81	0	0.003	3.508	metabolic process;regulation of biological process;transport	nucleus;spliceosomal complex	metal ion binding;protein binding;RNA binding	Pf00076, Pf00642, Pf13893	7307; 102724594	ENSG00000160201.11; ENSG00000275895.6	21	Spliceosome; Shigellosis	Cleavage of Growing Transcript in the Termination Region ; Transport of Mature mRNA derived from an Intron-Containing Transcript; mRNA 3'-end processing; mRNA Splicing - Major Pathway	mRNA Processing	14	0.47	0.875632	1	3.17	7.8	7437.25	0	7110.81	10105.3	8910.33	10330.6	5	5334.41	0	4478.62	3816.78	8910.33	5874.05
Q9Y4Y9	U6 snRNA-associated Sm-like protein LSm5	LSM5	30	1	7	1	91	9.9	4.54	12.37	0	11.765	metabolic process	cytosol;nucleus;spliceosomal complex	protein binding;RNA binding	Pf01423	23658	ENSG00000106355.9	7	Spliceosome; RNA degradation	mRNA Splicing - Major Pathway; mRNA decay by 5' to 3' exoribonuclease		8	0.47	0.115743	0.445209	8.91	8.92	254197	221732	263586	395011	332381	351570	6	182324	113470	166015	149196	332381	199905
Q5TFE4	5'-nucleotidase domain-containing protein 1	NT5DC1	8	2	5	2	455	51.8	6.35	9.77	0	10.262	metabolic process		catalytic activity;metal ion binding;receptor activity;signal transducer activity	Pf05761	221294	ENSG00000178425.13	6				0	0.47	0.570818	1	26.33	2.01	60677.7	70887.1	99828.7	98170.5	98259.4	101665	6	43521.4	36276.2	62875.5	37079.1	98259.4	57807.2
Q99536	Synaptic vesicle membrane protein VAT-1 homolog	VAT1	3	1	2	1	393	41.9	6.29	0	0.025	1.631	metabolic process;regulation of biological process;transport	cytoplasm;extracellular;membrane;mitochondrion;organelle lumen	catalytic activity;metal ion binding	Pf00107, Pf08240, Pf13602	10493	ENSG00000108828.15	17		Neutrophil degranulation		3	0.46	0.91605	1	55.52	25.27	137843	48167	68265.3	77834.5	127091	93624.6	6	98868.9	24649.3	42995.8	29398.2	127091	53235.4
P18621	60S ribosomal protein L17	RPL17	18	3	3	3	184	21.4	10.17	5.36	0	13.163	cell organization and biogenesis;metabolic process;transport	cytosol;nucleus;ribosome	protein binding;RNA binding;structural molecule activity	Pf00237	6139	ENSG00000215472.10; ENSG00000265681.7	18	Ribosome	Peptide chain elongation; Eukaryotic Translation Termination; Viral mRNA Translation; L13a-mediated translational silencing of Ceruloplasmin expression; Nonsense Mediated Decay (NMD) independent of the Exon Junction Complex (EJC); Selenocysteine synthesis; Nonsense Mediated Decay (NMD) enhanced by the Exon Junction Complex (EJC); GTP hydrolysis and joining of the 60S ribosomal subunit; Major path…	Cytoplasmic Ribosomal Proteins	34	0.46	0.106108	0.428263	14.13	15.74	95743.3	75287.2	98538.6	127432	168144	131550	6	68672.4	38527.9	62062.9	48131.2	168144	74800
Q00341	Vigilin	HDLBP	5	5	7	5	1268	141.4	6.87	2.3	0	21.34	metabolic process;transport	cytoplasm;cytosol;membrane;nucleus	protein binding;RNA binding	Pf00013, Pf13014, Pf14611	3069		2		HDL clearance		4	0.46	0.451761	0.951412	19.97	16.55	230136	187695	280534	316896	269372	375281	6	165066	96052	176690	119692	269372	213387
P46781	40S ribosomal protein S9	RPS9	22	7	23	7	194	22.6	10.65	9.59	0	20.136	cell organization and biogenesis;metabolic process;regulation of biological process;transport	cytoplasm;cytosol;membrane;nucleus;ribosome	protein binding;RNA binding;structural molecule activity;translation regulator activity	Pf00163, Pf01479	6203	ENSG00000274005.3; ENSG00000275323.3; ENSG00000277079.3; ENSG00000278081.3; ENSG00000277359.3; ENSG00000170889.13; ENSG00000274950.4; ENSG00000274626.3; ENSG00000278270.4; ENSG00000274646.4	19; CHR_HSCHR19LRC_LRC_T_CTG3_1; CHR_HSCHR19LRC_LRC_J_CTG3_1; CHR_HSCHR19LRC_PGF2_CTG3_1; CHR_HSCHR19LRC_LRC_S_CTG3_1; CHR_HSCHR19LRC_LRC_I_CTG3_1; CHR_HSCHR19LRC_PGF1_CTG3_1; CHR_HSCHR19LRC_COX2_CTG3_1; CHR_HSCHR19_4_CTG3_1; CHR_HSCHR19LRC_COX1_CTG3_1	Ribosome	Peptide chain elongation; Eukaryotic Translation Termination; Viral mRNA Translation; Formation of the ternary complex, and subsequently, the 43S complex; L13a-mediated translational silencing of Ceruloplasmin expression; Selenocysteine synthesis; Nonsense Mediated Decay (NMD) independent of the Exon Junction Complex (EJC); Nonsense Mediated Decay (NMD) enhanced by the Exon Junction Complex (EJC)…	Cytoplasmic Ribosomal Proteins	39	0.45	0.962007	1	41.18	45.76	1.01825e+06	942030	1.89425e+06	984453	2.3958e+06	1.38662e+06	6	730345	482080	1.19306e+06	371829	2.3958e+06	788439
Q7Z4H8	Protein O-glucosyltransferase 3	POGLUT3	4	1	2	1	507	58.5	8.24	0	0.003	3.408	metabolic process	endoplasmic reticulum;organelle lumen	catalytic activity;protein binding	Pf00630, Pf05686, Pf13524	143888	ENSG00000178202.12	11				0	0.45	0.673369	1	6.74	37.35	27497.5	25223.4	24110	29873.9	34420.7	58285.1	6	19722.7	12908	15185.3	11283.4	34420.7	33141.2
O43291	Kunitz-type protease inhibitor 2	SPINT2	6	1	1	1	252	28.2	8.29	0	0.014	1.959	cell organization and biogenesis;cellular component movement;regulation of biological process;response to stimulus	cytoplasm;extracellular;membrane	enzyme regulator activity	Pf00014	10653	ENSG00000167642.12	19		MET Receptor Activation; Signaling by MST1		5	0.45	0.920714	1	41.26	20.11	26280	11980.8	15690.5	21447.7	18656.1	27524.3	6	18849.5	6131.11	9882.38	8100.84	18656.1	15650.5
Q13148	TAR DNA-binding protein 43	TARDBP	2	1	2	1	414	44.7	6.19	0	0.027	1.59	cell organization and biogenesis;metabolic process;regulation of biological process;response to stimulus	cytoplasm;nucleus	DNA binding;protein binding;RNA binding	Pf00076, Pf13893, Pf14259	23435	ENSG00000120948.16	1				0	0.45	0.999356	1	44.3	42.53	35551	14632.1	21809.2	13326.8	29868.5	34019.7	6	25499.1	7487.92	13736.2	5033.55	29868.5	19343.8
P62081	40S ribosomal protein S7	RPS7	64	14	36	14	194	22.1	10.1	46.94	0	96.45	cell organization and biogenesis;metabolic process;regulation of biological process;transport	cytoplasm;cytoskeleton;cytosol;membrane;nucleus;ribosome	protein binding;RNA binding;structural molecule activity	Pf01251	6201	ENSG00000171863.12	2	Ribosome	Peptide chain elongation; Eukaryotic Translation Termination; Viral mRNA Translation; Formation of the ternary complex, and subsequently, the 43S complex; L13a-mediated translational silencing of Ceruloplasmin expression; Selenocysteine synthesis; Nonsense Mediated Decay (NMD) independent of the Exon Junction Complex (EJC); Nonsense Mediated Decay (NMD) enhanced by the Exon Junction Complex (EJC)…	Cytoplasmic Ribosomal Proteins	39	0.45	0.981804	1	35.81	29.65	992116	1.05796e+06	1.82388e+06	1.13008e+06	2.02557e+06	1.44249e+06	6	711601	541408	1.14874e+06	426833	2.02557e+06	820210
P46736	Lys-63-specific deubiquitinase BRCC36	BRCC3	4	1	1	1	316	36	5.92	0	0.025	1.623	cell division;cell organization and biogenesis;metabolic process;regulation of biological process;response to stimulus	cytoplasm;cytoskeleton;cytosol;nucleus	catalytic activity;enzyme regulator activity;metal ion binding;protein binding	Pf01398	79184	ENSG00000185515.14	X	NOD-like receptor signaling pathway; Homologous recombination	G2/M DNA damage checkpoint; Recruitment and ATM-mediated phosphorylation of repair and signaling proteins at DNA double strand breaks; Processing of DNA double-strand break ends; Nonhomologous End-Joining (NHEJ); Metalloprotease DUBs		18	0.44	0.98851	1	35.31	6.09	20260	11399.6	11518.5	15591.9	15188.2	17033.7	6	14531.6	5833.69	7254.72	5889.08	15188.2	9685.43
Q12931	Heat shock protein 75 kDa, mitochondrial	TRAP1	10	4	7	3	704	80.1	8.21	14.74	0	16.794	metabolic process;regulation of biological process;response to stimulus	membrane;mitochondrion;organelle lumen	nucleotide binding;protein binding;RNA binding	Pf00183, Pf02518, Pf13589	10131	ENSG00000126602.10	16		Respiratory electron transport	TNF alpha Signaling Pathway; TGF-beta Signaling Pathway	6	0.44	1	1	55.01	20.39	133410	54457.7	56926.4	58351.3	77354.5	88482.1	6	95689.3	27868.5	35854.2	22039.3	77354.5	50311.4
Q96RS6	NudC domain-containing protein 1	NUDCD1	4	1	1	1	583	66.7	5.11	0	0.001	4.097		cytoplasm;cytosol;nucleus	protein binding	Pf04969	84955	ENSG00000120526.10	8				0	0.44	0.657103	1	13.63	7.14	54757.8	41615.9	49956.5	67831.8	60506.2	69287.1	6	39275.3	21296.8	31464.2	25620.1	60506.2	39397
P09972	Fructose-bisphosphate aldolase C	ALDOC	15	3	20	1	364	39.4	6.87	85.63	0	86.446	cell differentiation;metabolic process;transport	cytoskeleton;cytosol;extracellular;mitochondrion;organelle lumen	catalytic activity;protein binding	Pf00274	230	ENSG00000109107.13	17	Carbon metabolism; Fructose and mannose metabolism; Pentose phosphate pathway; Glycolysis / Gluconeogenesis; Biosynthesis of amino acids; Metabolic pathways	Gluconeogenesis; Glycolysis; Neutrophil degranulation	Glycolysis and Gluconeogenesis	15	0.43	0.519379	1	9.68	42.81	22097	26154.1	22333.3	45551	18755.1	29993.7	6	15849.2	13384.2	14066.2	17204.7	18755.1	17054.6
Q13011	Delta(3,5)-Delta(2,4)-dienoyl-CoA isomerase, mitochondrial	ECH1	7	2	4	2	328	35.8	8	0	0	5.669	metabolic process	membrane;mitochondrion	catalytic activity;protein binding	Pf00378	1891	ENSG00000282853.1; ENSG00000104823.8	19; CHR_HG26_PATCH	Peroxisome		Fatty Acid Biosynthesis	2	0.43	0.918475	1	31.02	13.34	83488.7	53420.9	47994.3	72152.8	71344.8	89688.5	6	59882.7	27337.9	30228.4	27252.2	71344.8	50997.3
P33992	DNA replication licensing factor MCM5	MCM5	2	1	3	1	734	82.2	8.37	2.49	0	4.729	cell division;metabolic process	membrane;nucleus	catalytic activity;DNA binding;nucleotide binding;protein binding	Pf00493, Pf07728, Pf14551	4174	ENSG00000100297.15	22	DNA replication; Cell cycle	M/G1 Transition; Assembly of the pre-replicative complex; Unwinding of DNA; Regulation of DNA replication; Activation of ATR in response to replication stress; Activation of the pre-replicative complex; Orc1 removal from chromatin; Removal of licensing factors from origins	Cell Cycle; G1 to S cell cycle control; DNA Replication	25	0.43	0.943433	1	55.85	34.46	30239.5	29405.1	72396.1	20962.2	42547.1	40742.9	6	21689.4	15047.9	45597.5	7917.45	42547.1	23166.6
P00367	Glutamate dehydrogenase 1, mitochondrial	GLUD1	18	7	22	7	558	61.4	7.8	33.62	0	49.207	cell organization and biogenesis;metabolic process;regulation of biological process	cytoplasm;mitochondrion;organelle lumen	catalytic activity;nucleotide binding;protein binding	Pf00208, Pf02812	2746	ENSG00000148672.8	10	Arginine biosynthesis; Carbon metabolism; Proximal tubule bicarbonate reclamation; Alanine, aspartate and glutamate metabolism; Nitrogen metabolism; Metabolic pathways; D-Glutamine and D-glutamate metabolism	Transcriptional activation of mitochondrial biogenesis; Amino acid synthesis and interconversion (transamination)	Amino Acid metabolism; Urea cycle and metabolism of amino groups	15	0.43	0.691428	1	29.04	33.9	616668	353904	428515	491822	575726	914981	6	442308	181109	269893	185762	575726	520263	Deamidated [R420(100)]
O43815	Striatin	STRN	2	1	2	1	780	86.1	5.27	0	0.003	3.744	cell organization and biogenesis;regulation of biological process;response to stimulus	cytoplasm;membrane	protein binding	Pf00400, Pf08232	6801	ENSG00000115808.11	2				0	0.43	0.330995	0.807392	53.56	36.81	31876.1	8915.03	27529.1	57312	37196.5	27925	6	22863.3	4562.23	17338.8	21646.8	37196.5	15878.3
Q99798	Aconitate hydratase, mitochondrial	ACO2	15	8	24	8	780	85.4	7.61	20.46	0	31.713	metabolic process;response to stimulus	mitochondrion;organelle lumen	catalytic activity;metal ion binding	Pf00330, Pf00694	50	ENSG00000100412.15	22	Citrate cycle (TCA cycle); Carbon metabolism; Biosynthesis of amino acids; 2-Oxocarboxylic acid metabolism; Metabolic pathways; Glyoxylate and dicarboxylate metabolism	Mitochondrial protein import; Metabolism of proteins; Citric acid cycle (TCA cycle)	Amino Acid metabolism; TCA Cycle	14	0.42	0.907026	1	31.59	7.91	1.0945e+06	650452	661065	791863	925375	886072	6	785037	332866	416361	299088	925375	503825
P23258	Tubulin gamma-1 chain	TUBG1	3	1	1	1	451	51.1	6.14	0	0.004	2.993	cell organization and biogenesis;regulation of biological process	chromosome;cytoplasm;cytoskeleton;cytosol;endosome	catalytic activity;nucleotide binding;protein binding;structural molecule activity	Pf00091, Pf03953	7283	ENSG00000131462.7	17		Regulation of PLK1 Activity at G2/M Transition; AURKA Activation by TPX2; Anchoring of the basal body to the plasma membrane; Recruitment of NuMA to mitotic centrosomes; Loss of Nlp from mitotic centrosomes; Recruitment of mitotic centrosome proteins and complexes		16	0.42	0.999466	1	67.94	42.04	24827.7	0	8713.32	9092.6	19656.3	22971.2	5	17807.8	0	5487.94	3434.29	19656.3	13061.5
Q01082	Spectrin beta chain, non-erythrocytic 1	SPTBN1	22	36	89	34	2364	274.4	5.57	80.11	0	153.888	cell organization and biogenesis;cellular component movement;metabolic process;regulation of biological process;response to stimulus;transport	cytoplasm;cytoskeleton;cytosol;membrane;nucleus	protein binding;RNA binding;structural molecule activity	Pf00169, Pf00307, Pf00435, Pf11971, Pf12128, Pf15410	6711	ENSG00000115306.15	2		Nephrin family interactions; Interaction between L1 and Ankyrins; COPI-mediated anterograde transport; RAF/MAP kinase cascade; NCAM signaling for neurite out-growth; Interleukin-20 family signaling	TGF-beta Signaling Pathway; Sudden Infant Death Syndrome (SIDS) Susceptibility Pathways	25	0.41	0.737829	1	10.48	16.19	3.76722e+06	3.0546e+06	3.51138e+06	5.07421e+06	3.6669e+06	4.65873e+06	6	2.70206e+06	1.56318e+06	2.21159e+06	1.91653e+06	3.6669e+06	2.64898e+06
P46459	Vesicle-fusing ATPase	NSF	1	1	3	1	744	82.5	6.95	2.57	0.001	4.076	cell organization and biogenesis;metabolic process;regulation of biological process;response to stimulus;transport	cytoplasm;cytosol;membrane	catalytic activity;metal ion binding;nucleotide binding;protein binding;RNA binding	Pf00004, Pf00910, Pf01078, Pf02359, Pf02933, Pf05272, Pf05496, Pf06068, Pf07724, Pf07728, Pf13173, Pf13191, Pf13207, Pf13401	4905	ENSG00000073969.18; ENSG00000278174.3; ENSG00000276262.2	17; CHR_HSCHR17_1_CTG5; CHR_HSCHR17_2_CTG5	Vasopressin-regulated water reabsorption; GABAergic synapse; Synaptic vesicle cycle	COPI-dependent Golgi-to-ER retrograde traffic; Intra-Golgi traffic; COPII (Coat Protein 2) Mediated Vesicle Transport; COPI-mediated anterograde transport; Retrograde transport at the Trans-Golgi-Network; Trafficking of GluR2-containing AMPA receptors	Synaptic Vesicle Pathway; Brain-Derived Neurotrophic Factor (BDNF) signaling pathway	25	0.41	0.827283	1	53.17	20.7	24593.4	7029.47	22477.4	30965.6	29837.6	20710	6	17639.8	3597.3	14157	11695.7	29837.6	11775.8
P08134	Rho-related GTP-binding protein RhoC	RHOC	49	7	12	1	193	22	6.58	12.94	0	23.126	cell organization and biogenesis;cellular component movement;regulation of biological process;response to stimulus	cytosol;membrane;nucleus	catalytic activity;nucleotide binding;protein binding;signal transducer activity	Pf00025, Pf00071, Pf08477	389	ENSG00000155366.16	1		G alpha (12/13) signalling events; RHO GTPases Activate ROCKs; Sema4D induced cell migration and growth-cone collapse; Rho GTPase cycle; RHO GTPases Activate Formins; RHO GTPases activate CIT; RHO GTPases activate PKNs; RHO GTPases Activate Rhotekin and Rhophilins	Spinal Cord Injury; VEGFA-VEGFR2 Signaling Pathway	19	0.4	0.999822	1	32.68	41.79	24525.3	17409	33875.8	32386.2	35738.5	14370.7	6	17590.9	8908.96	21336.1	12232.3	35738.5	8171.28
P23526	Adenosylhomocysteinase	AHCY	39	15	40	15	432	47.7	6.34	41.4	0	78.753	defense response;metabolic process;response to stimulus;transport	cytoplasm;cytosol;nucleus	catalytic activity;nucleotide binding;protein binding	Pf00670, Pf02254, Pf02826, Pf05221	191	ENSG00000101444.12	20	Metabolic pathways; Cysteine and methionine metabolism	Metabolism of ingested SeMet, Sec, MeSec into H2Se; Defective AHCY causes Hypermethioninemia with S-adenosylhomocysteine hydrolase deficiency (HMAHCHD); Sulfur amino acid metabolism; Methylation	Folate Metabolism; Trans-sulfuration pathway; One Carbon Metabolism; Trans-sulfuration and one carbon metabolism	18	0.4	0.301469	0.763401	2.86	12.56	2.21545e+06	2.28359e+06	2.34592e+06	3.37566e+06	2.6212e+06	3.02252e+06	6	1.58904e+06	1.16862e+06	1.47754e+06	1.27499e+06	2.6212e+06	1.71862e+06
P52907	F-actin-capping protein subunit alpha-1	CAPZA1	40	5	24	4	286	32.9	5.69	60.97	0	53.988	cell organization and biogenesis;cellular component movement;coagulation;defense response;regulation of biological process;response to stimulus;transport	cytoplasm;cytoskeleton;cytosol;extracellular	protein binding	Pf01267	829	ENSG00000116489.12	1	Endocytosis	COPI-independent Golgi-to-ER retrograde traffic; Gene and protein expression by JAK-STAT signaling after Interleukin-12 stimulation; Advanced glycosylation endproduct receptor signaling; Factors involved in megakaryocyte development and platelet production; COPI-mediated anterograde transport; MHC class II antigen presentation; HSP90 chaperone cycle for steroid hormone receptors (SHR); Interleuki…		26	0.4	0.40703	0.917743	12.08	7.73	864685	846280	688887	1.18351e+06	1.01388e+06	1.11479e+06	6	620200	433080	433884	447014	1.01388e+06	633875
Q13740	CD166 antigen	ALCAM	13	5	8	5	583	65.1	6.25	2.62	0	13.29	cell growth;cellular component movement;regulation of biological process;response to stimulus	extracellular;membrane	protein binding	Pf07679, Pf08205, Pf13895, Pf13927	214	ENSG00000170017.12	3	Cell adhesion molecules (CAMs)	L1CAM interactions		4	0.4	0.92877	1	46.26	24.94	359566	214148	142789	201743	337600	283082	6	257901	109589	89933.2	76198.6	337600	160962
P52597	Heterogeneous nuclear ribonucleoprotein F	HNRNPF	18	8	35	5	415	45.6	5.58	84.84	0	67.252	metabolic process;regulation of biological process;response to stimulus	cytosol;membrane;nucleus;spliceosomal complex	protein binding;RNA binding	Pf00076, Pf08080, Pf14259	3185	ENSG00000169813.16	10		Gene and protein expression by JAK-STAT signaling after Interleukin-12 stimulation; mRNA Splicing - Major Pathway; FGFR2 alternative splicing; Interleukin-12 family signaling	Mecp2 and Associated Rett Syndrome	15	0.39	0.690484	1	24.99	22.36	875637	537157	850129	743557	1.11684e+06	1.1448e+06	6	628056	274888	535439	280842	1.11684e+06	650940	Deamidated [R316(100)]
P31949	Protein S100-A11	S100A11	59	3	9	3	105	11.7	7.12	11.68	0	24.518	regulation of biological process;response to stimulus;transport	cytoplasm;extracellular;nucleus;organelle lumen	metal ion binding;protein binding	Pf00036, Pf01023, Pf13499, Pf13833	6282	ENSG00000163191.5	1		Neutrophil degranulation		3	0.39	0.335132	0.813047	4.15	4.95	337310	364937	359760	432212	470584	472367	6	241938	186755	226589	163247	470584	268590
P51784	Ubiquitin carboxyl-terminal hydrolase 11	USP11	1	1	2	1	963	109.7	5.45	0	0.012	2.068	metabolic process	chromosome;cytoplasm;cytosol;nucleus	catalytic activity;protein binding	Pf00443, Pf06337, Pf13423, Pf14533, Pf14836	8237	ENSG00000102226.9	X		Association of TriC/CCT with target proteins during biosynthesis; Ub-specific processing proteases		7	0.39	0.0864129	0.385042	18.82	30.02	66958.8	50324.4	73548.1	82906.7	87723.2	138789	6	48026.6	25753.3	46323	31314	87723.2	78916.4
O95373	Importin-7	IPO7	3	2	3	2	1038	119.4	4.82	0	0	5.376	defense response;regulation of biological process;response to stimulus;transport	cytoplasm;cytosol;membrane;nucleus	enzyme regulator activity;protein binding;transporter activity	Pf03810, Pf08506	10527	ENSG00000205339.9	11				0	0.39	0.64765	1	20.37	19.38	63626.7	59623.4	42444.6	98304.7	67258.7	78181.2	6	45636.6	30512	26733	37129.8	67258.7	44454.2
O95551	Tyrosyl-DNA phosphodiesterase 2	TDP2	3	1	1	1	362	40.9	5.1	2.59	0	5.255	metabolic process;regulation of biological process;response to stimulus	cytoplasm;nucleus	catalytic activity;DNA binding;metal ion binding;protein binding	Pf03372, Pf14555	51567	ENSG00000111802.13	6		Nonhomologous End-Joining (NHEJ)	Oxidative Damage	4	0.39			36.66		7725.79	16976.6	14538.8	0	19021.4	0	4	5541.37	8687.7	9157.01	0	19021.4	0
P06730	Eukaryotic translation initiation factor 4E	EIF4E	5	1	1	1	217	25.1	6.15	0	0.005	2.618	defense response;metabolic process;regulation of biological process;response to stimulus;transport	cytoplasm;cytosol	protein binding;RNA binding	Pf01652	1977	ENSG00000151247.12	4	Insulin signaling pathway; HIF-1 signaling pathway; EGFR tyrosine kinase inhibitor resistance; mTOR signaling pathway; RNA transport; Longevity regulating pathway; PI3K-Akt signaling pathway	ISG15 antiviral mechanism; Transport of Mature mRNA Derived from an Intronless Transcript; Transport of the SLBP Dependant Mature mRNA; mTORC1-mediated signalling; L13a-mediated translational silencing of Ceruloplasmin expression; Translation initiation complex formation; Transport of the SLBP independent Mature mRNA; GTP hydrolysis and joining of the 60S ribosomal subunit; Deadenylation of mRNA;…	Translation Factors; Leptin signaling pathway; Brain-Derived Neurotrophic Factor (BDNF) signaling pathway; Structural Pathway of Interleukin 1 (IL-1); Factors and pathways affecting insulin-like growth factor (IGF1)-Akt signaling; 4-hydroxytamoxifen, Dexamethasone, and Retinoic Acids Regulation of p27 Expression; VEGFA-VEGFR2 Signaling Pathway; Angiopoietin Like Protein 8 Regulatory Pathway; Foca…	45	0.38	0.985898	1	14.85	14.98	20366.8	21393.5	26682.2	0	31055	25104.7	5	14608.2	10948	16805.3	0	31055	14274.7
P05026	Sodium/potassium-transporting ATPase subunit beta-1	ATP1B1	12	4	11	4	303	35	8.53	4.96	0	12.087	cell communication;cell organization and biogenesis;cellular component movement;cellular homeostasis;metabolic process;regulation of biological process;response to stimulus;transport	membrane	catalytic activity;enzyme regulator activity;metal ion binding;nucleotide binding;protein binding;transporter activity	Pf00287	481	ENSG00000143153.12	1	Bile secretion; cGMP-PKG signaling pathway; Endocrine and other factor-regulated calcium reabsorption; Protein digestion and absorption; Proximal tubule bicarbonate reclamation; Thyroid hormone signaling pathway; Insulin secretion; Adrenergic signaling in cardiomyocytes; Thyroid hormone synthesis; Pancreatic secretion; Aldosterone-regulated sodium reabsorption; Carbohydrate digestion and absorpti…	Ion homeostasis; Basigin interactions; Ion transport by P-type ATPases	Calcium Regulation in the Cardiac Cell	27	0.38	0.785272	1	15.03	13.29	403532	361433	484582	525592	443552	579864	6	289436	184962	305206	198517	443552	329714
Q9Y6G9	Cytoplasmic dynein 1 light intermediate chain 1	DYNC1LI1	4	1	2	1	523	56.5	6.42	0	0.004	3.042	cell division;cell organization and biogenesis;cellular component movement;regulation of biological process;transport	chromosome;cytoplasm;cytoskeleton;cytosol;membrane	catalytic activity;motor activity;nucleotide binding;protein binding;RNA binding	Pf00005, Pf05783	51143	ENSG00000144635.8	3	Phagosome; Salmonella infection; Vasopressin-regulated water reabsorption	COPI-independent Golgi-to-ER retrograde traffic; Amplification of signal from unattached kinetochores via a MAD2 inhibitory signal; Neutrophil degranulation; Separation of Sister Chromatids; Resolution of Sister Chromatid Cohesion; RHO GTPases Activate Formins; COPI-mediated anterograde transport; MHC class II antigen presentation; HSP90 chaperone cycle for steroid hormone receptors (SHR)		38	0.38	0.664346	1	34.91	16.04	8177.13	15194.9	17139.7	0	22153.5	17639.9	5	5865.09	7775.94	10795.2	0	22153.5	10030.2
Q9BUF5	Tubulin beta-6 chain	TUBB6	28	9	54	2	446	49.8	4.88	88.42	0	72.052	cell organization and biogenesis	cytoplasm;cytoskeleton;nucleus	catalytic activity;nucleotide binding;structural molecule activity	Pf00091, Pf03953, Pf10644	84617	ENSG00000176014.12	18	Pathogenic Escherichia coli infection; Gap junction; Phagosome	COPI-independent Golgi-to-ER retrograde traffic; COPI-dependent Golgi-to-ER retrograde traffic; Carboxyterminal post-translational modifications of tubulin; Recruitment of NuMA to mitotic centrosomes; Hedgehog 'off' state; Translocation of GLUT4 to the plasma membrane; Prefoldin mediated transfer of substrate to CCT/TriC; Microtubule-dependent trafficking of connexons from Golgi to the plasma mem…	Pathogenic Escherichia coli infection; Parkin-Ubiquitin Proteasomal System pathway	65	0.38	0.997862	1	30.82	16.97	36337.6	35869.6	59542.2	40336.9	47170.1	56571.6	6	26063.3	18356.1	37501.7	15235.3	47170.1	32166.9
Q15427	Splicing factor 3B subunit 4	SF3B4	5	1	1	1	424	44.4	8.56	0	0.03	1.525	metabolic process;regulation of biological process	nucleus;spliceosomal complex	protein binding;RNA binding	Pf00076, Pf13893, Pf14259	10262	ENSG00000143368.9	1	Spliceosome	mRNA Splicing - Major Pathway; mRNA Splicing - Minor Pathway	mRNA Processing	7	0.38	0.794468	1	3.54	7.54	40854.4	41541.5	43702.1	50144.2	54234.3	58327.7	6	29303.1	21258.7	27525	18939.5	54234.3	33165.4
P42126	Enoyl-CoA delta isomerase 1, mitochondrial	ECI1	12	2	2	2	302	32.8	8.54	1.78	0.004	3.236	metabolic process	membrane;mitochondrion;organelle lumen	catalytic activity	Pf00378	1632	ENSG00000167969.12	16	Fatty acid degradation	mitochondrial fatty acid beta-oxidation of unsaturated fatty acids	Fatty Acid Beta Oxidation; Mitochondrial LC-Fatty Acid Beta-Oxidation	8	0.38	0.712719	1	36.01	22.91	168416	100641	88810.5	127252	131129	188150	6	120797	51502.3	55935.8	48063.2	131129	106983
O75150	E3 ubiquitin-protein ligase BRE1B	RNF40	2	1	1	1	1001	113.6	6.29	0	0.005	2.617	cell organization and biogenesis;metabolic process;regulation of biological process;response to stimulus	cytosol;membrane;nucleus	catalytic activity;metal ion binding;protein binding;RNA binding	Pf00097, Pf13639, Pf13920, Pf13923, Pf14634	9810	ENSG00000103549.21	16			ATM Signaling Network in Development and Disease	1	0.37	0.907027	1	13.79	16.02	121069	103977	92064.1	134602	101663	137676	6	86837.3	53209.8	57985	50839.5	101663	78283.1	Deamidated [R365(100); R369(100)]
Q9UBQ5	Eukaryotic translation initiation factor 3 subunit K	EIF3K	7	1	1	1	218	25	4.93	0	0.05	1.34	metabolic process;regulation of biological process	cytoplasm;cytosol;membrane;nucleus	protein binding;RNA binding	Pf03399, Pf10075	27335	ENSG00000282986.1; ENSG00000178982.9	19; CHR_HG26_PATCH		Formation of the ternary complex, and subsequently, the 43S complex; L13a-mediated translational silencing of Ceruloplasmin expression; Translation initiation complex formation; GTP hydrolysis and joining of the 60S ribosomal subunit; Formation of a pool of free 40S subunits; Ribosomal scanning and start codon recognition		11	0.37	0.991838	1	55.13	46.66	28085.1	12411.1	11037.9	13279	30591.5	15994.9	6	20144.2	6351.3	6952.04	5015.5	30591.5	9094.77
O75369	Filamin-B	FLNB	61	123	447	118	2602	278	5.73	747.16	0	957.587	cell differentiation;cell organization and biogenesis;development;regulation of biological process;response to stimulus	cytoplasm;cytoskeleton;cytosol;membrane;nucleus	protein binding;RNA binding	Pf00307, Pf00630	2317	ENSG00000136068.14	3	MAPK signaling pathway; Focal adhesion; Proteoglycans in cancer; Salmonella infection	ISG15 antiviral mechanism	VEGFA-VEGFR2 Signaling Pathway	10	0.37	0.209025	0.620826	5.45	4.48	2.98174e+07	2.6737e+07	2.82538e+07	3.88784e+07	3.66282e+07	3.56417e+07	6	2.13867e+07	1.36825e+07	1.77952e+07	1.46844e+07	3.66282e+07	2.0266e+07	Deamidated [R818(100); R1438(100); R1545(100); R1948(100); R2205(100)]
P05556	Integrin beta-1	ITGB1	17	12	31	12	798	88.4	5.39	29.43	0	54.002	cell differentiation;cell growth;cell organization and biogenesis;cellular component movement;defense response;metabolic process;regulation of biological process;response to stimulus;transport	cell surface;cytoplasm;endosome;membrane	enzyme regulator activity;metal ion binding;protein binding;receptor activity;signal transducer activity	Pf00362, Pf07965, Pf08725	3688	ENSG00000150093.18	10	Arrhythmogenic right ventricular cardiomyopathy (ARVC); Pathogenic Escherichia coli infection; Dilated cardiomyopathy; Leishmaniasis; Rap1 signaling pathway; Cell adhesion molecules (CAMs); Pathways in cancer; Pertussis; Toxoplasmosis; Phagosome; Focal adhesion; Proteoglycans in cancer; Regulation of actin cytoskeleton; Leukocyte transendothelial migration; Bacterial invasion of epithelial cells;…	Integrin cell surface interactions; Signal transduction by L1; Basigin interactions; MET activates PTK2 signaling; Molecules associated with elastic fibres; Platelet Adhesion to exposed collagen; Syndecan interactions; CHL1 interactions; ECM proteoglycans; Laminin interactions; Localization of the PINCH-ILK-PARVIN complex to focal adhesions; Immunoregulatory interactions between a Lymphoid and a …	Integrin-mediated Cell Adhesion; Prolactin Signaling Pathway; Neural Crest Differentiation; Arrhythmogenic Right Ventricular Cardiomyopathy; Pathogenic Escherichia coli infection; Primary Focal Segmental Glomerulosclerosis FSGS; Focal Adhesion; Signaling of Hepatocyte Growth Factor Receptor; Rac1/Pak1/p38/MMP-2 pathway; TGF-beta Signaling Pathway; Factors and pathways affecting insulin-like growt…	74	0.36	0.23665	0.662176	13.16	7.24	583200	515566	670372	748480	726319	831824	6	418303	263838	422223	282702	726319	472979	Deamidated [R562(100)]
P00338	L-lactate dehydrogenase A chain	LDHA	52	28	150	25	332	36.7	8.27	206.5	0	242.15	metabolic process;regulation of biological process;response to stimulus	cytoplasm;cytosol;membrane;nucleus	catalytic activity;nucleotide binding;protein binding	Pf00056, Pf02866	3939	ENSG00000134333.13	11	Propanoate metabolism; HIF-1 signaling pathway; Central carbon metabolism in cancer; Pyruvate metabolism; Glucagon signaling pathway; Glycolysis / Gluconeogenesis; Metabolic pathways; Cysteine and methionine metabolism	Pyruvate metabolism	Cori Cycle; Photodynamic therapy-induced HIF-1 survival signaling; Amino Acid metabolism; Glycolysis and Gluconeogenesis	16	0.36	0.463125	0.957745	1.18	11.05	1.28167e+07	1.26842e+07	1.29864e+07	1.74668e+07	1.40324e+07	1.64626e+07	6	9.19282e+06	6.49107e+06	8.17927e+06	6.59723e+06	1.40324e+07	9.36075e+06	Deamidated [R106(100); R315(100)]
Q9Y2T3	Guanine deaminase	GDA	23	8	14	8	454	51	5.68	16.17	0	34.353	metabolic process	cytosol	catalytic activity;metal ion binding	Pf01979, Pf07969, Pf13147	9615	ENSG00000119125.16	9	Purine metabolism; Metabolic pathways	Purine catabolism		6	0.36	0.782898	1	19.92	5.47	1.28982e+06	1.50174e+06	1.00016e+06	1.73397e+06	1.55424e+06	1.65628e+06	6	925132	768507	629937	654924	1.55424e+06	941771
P51149	Ras-related protein Rab-7a		26	4	12	4	207	23.5	6.7	14.44	0	29.315	cell organization and biogenesis;cellular homeostasis;metabolic process;regulation of biological process;response to stimulus;transport	cytoplasm;cytosol;endosome;Golgi;membrane;vacuole	catalytic activity;nucleotide binding;protein binding	Pf00025, Pf00071, Pf01926, Pf04670, Pf07728, Pf08477	7879	ENSG00000075785.12	3	Endocytosis; Amoebiasis; Tuberculosis; Phagosome; Salmonella infection	TBC/RABGAPs; Neutrophil degranulation; MHC class II antigen presentation; RAB GEFs exchange GTP for GDP on RABs; RAB geranylgeranylation		18	0.35	0.056835	0.302836	4.92	5.54	358649	371064	394924	443387	471865	495368	6	257243	189891	248736	167468	471865	281669
P32969	60S ribosomal protein L9	RPL9	40	6	15	6	192	21.9	9.95	30.39	0	42.501	cell organization and biogenesis;metabolic process;transport	cytosol;membrane;nucleus;ribosome	protein binding;RNA binding;structural molecule activity	Pf00347	6133	ENSG00000163682.15	4	Ribosome	Peptide chain elongation; Eukaryotic Translation Termination; Viral mRNA Translation; L13a-mediated translational silencing of Ceruloplasmin expression; Nonsense Mediated Decay (NMD) independent of the Exon Junction Complex (EJC); Selenocysteine synthesis; Nonsense Mediated Decay (NMD) enhanced by the Exon Junction Complex (EJC); GTP hydrolysis and joining of the 60S ribosomal subunit; Major path…	Cytoplasmic Ribosomal Proteins	34	0.35	0.370849	0.864907	12.64	17.59	285489	233626	298898	295745	422520	363813	6	204768	119557	188256	111703	422520	206866
P27694	Replication protein A 70 kDa DNA-binding subunit	RPA1	12	5	8	5	616	68.1	7.21	5.66	0	16.988	cell organization and biogenesis;cellular homeostasis;metabolic process;regulation of biological process;response to stimulus	nucleus	DNA binding;metal ion binding;protein binding	Pf01336, Pf01485, Pf04057, Pf08646	6117	ENSG00000132383.11	17	Homologous recombination; DNA replication; Fanconi anemia pathway; Mismatch repair; Nucleotide excision repair	Translesion Synthesis by POLH; Mismatch repair (MMR) directed by MSH2:MSH6 (MutSalpha); Activation of the pre-replicative complex; Termination of translesion DNA synthesis; Translesion synthesis by POLI; Formation of Incision Complex in GG-NER; Recognition of DNA damage by PCNA-containing replication complex; Translesion synthesis by REV1; Meiotic recombination; Removal of the Flap Intermediate; …	Homologous recombination; Retinoblastoma (RB) in Cancer; ATR Signaling; G1 to S cell cycle control; DNA Replication; Mismatch repair	87	0.34	0.813311	1	17.93	11	295821	210904	290967	369132	320487	399687	6	212180	107929	183261	139421	320487	227264
P17980	26S proteasome regulatory subunit 6A	PSMC3	29	8	27	8	439	49.2	5.24	23.16	0	44.788	metabolic process;regulation of biological process;response to stimulus;transport	cytoplasm;cytosol;extracellular;membrane;nucleus;organelle lumen;proteasome	catalytic activity;enzyme regulator activity;nucleotide binding;protein binding	Pf00004, Pf01078, Pf05496, Pf07724, Pf07728, Pf13191	5702	ENSG00000165916.8	11	Epstein-Barr virus infection; Proteasome	Regulation of RAS by GAPs; CDT1 association with the CDC6:ORC:origin complex; Downstream TCR signaling; UCH proteinases; NIK-->noncanonical NF-kB signaling; Hh mutants that don't undergo autocatalytic processing are degraded by ERAD; SCF-beta-TrCP mediated degradation of Emi1; Neutrophil degranulation; Cross-presentation of soluble exogenous antigens (endosomes); Separation of Sister Chromatids; …	Proteasome Degradation; Parkin-Ubiquitin Proteasomal System pathway	153	0.34	0.316788	0.787647	30.23	5.21	1.23754e+06	773799	1.45923e+06	1.56313e+06	1.43961e+06	1.58893e+06	6	887631	395988	919073	590396	1.43961e+06	903476	Deamidated [R171(100)]
P46782	40S ribosomal protein S5	RPS5	32	7	12	7	204	22.9	9.72	19.26	0	26.537	cell organization and biogenesis;metabolic process;regulation of biological process;transport	cytosol;membrane;ribosome	protein binding;RNA binding;structural molecule activity	Pf00177	6193	ENSG00000083845.8	19	Ribosome	Peptide chain elongation; Eukaryotic Translation Termination; Viral mRNA Translation; Formation of the ternary complex, and subsequently, the 43S complex; L13a-mediated translational silencing of Ceruloplasmin expression; Selenocysteine synthesis; Nonsense Mediated Decay (NMD) independent of the Exon Junction Complex (EJC); Nonsense Mediated Decay (NMD) enhanced by the Exon Junction Complex (EJC)…	Cytoplasmic Ribosomal Proteins	38	0.34	0.907017	1	24.07	42.39	270320	337591	436926	414228	830692	428511	6	193888	172761	275191	156454	830692	243653
O43847	Nardilysin	NRDC	8	8	18	8	1151	131.6	4.98	21.34	0	23.711											0	0.34	0.443174	0.950476	10.31	10.08	402450	414232	485193	613274	512376	523165	6	288660	211981	305590	231634	512376	297474
Q9NRW3	DNA dC->dU-editing enzyme APOBEC-3C	APOBEC3C	14	2	4	1	190	22.8	7.59	2.1	0	7.405	defense response;metabolic process;regulation of biological process;response to stimulus	cytoplasm;nucleus	catalytic activity;metal ion binding;protein binding;RNA binding	Pf05240, Pf08210	27350	ENSG00000244509.3	22		Formation of the Editosome		4	0.34	0.712395	1	25.6	1.97	76455.5	58188.9	97820.9	93879	96598	97514.8	6	54838.1	29777.9	61610.9	35458.2	96598	55447.4
P38919	Eukaryotic initiation factor 4A-III	EIF4A3	15	5	16	2	411	46.8	6.73	25.58	0	24.381	metabolic process;regulation of biological process;response to stimulus;transport	cytoplasm;cytosol;membrane;nucleus;spliceosomal complex	catalytic activity;nucleotide binding;protein binding;RNA binding	Pf00270, Pf00271	9775	ENSG00000141543.9	17	Spliceosome; mRNA surveillance pathway; RNA transport	ISG15 antiviral mechanism; mRNA 3'-end processing; mRNA Splicing - Major Pathway; Cleavage of Growing Transcript in the Termination Region ; Regulation of expression of SLITs and ROBOs; Transport of Mature mRNA derived from an Intron-Containing Transcript; Nonsense Mediated Decay (NMD) enhanced by the Exon Junction Complex (EJC); Deadenylation of mRNA		27	0.33	0.893533	1	20.75	20.19	466653	347055	530128	413675	585777	614602	6	334709	177604	333892	156245	585777	349466
P61247	40S ribosomal protein S3a	RPS3A	41	11	27	11	264	29.9	9.73	37.93	0	54.675	cell differentiation;cell organization and biogenesis;metabolic process;regulation of biological process;transport	cytoplasm;cytosol;endoplasmic reticulum;nucleus;ribosome	protein binding;RNA binding;structural molecule activity	Pf01015	6189	ENSG00000145425.9	4	Ribosome	Peptide chain elongation; Eukaryotic Translation Termination; Viral mRNA Translation; Formation of the ternary complex, and subsequently, the 43S complex; L13a-mediated translational silencing of Ceruloplasmin expression; Selenocysteine synthesis; Nonsense Mediated Decay (NMD) independent of the Exon Junction Complex (EJC); Nonsense Mediated Decay (NMD) enhanced by the Exon Junction Complex (EJC)…	Cytoplasmic Ribosomal Proteins	38	0.33	0.893899	1	38.72	45.23	1.12648e+06	1.09486e+06	2.06935e+06	1.41906e+06	2.80615e+06	1.30923e+06	6	807973	560292	1.30334e+06	535981	2.80615e+06	744436
P23434	Glycine cleavage system H protein, mitochondrial	GCSH	6	1	3	1	173	18.9	4.88	0	0.004	3.303	metabolic process	mitochondrion;organelle lumen	catalytic activity;protein binding	Pf01597	2653	ENSG00000140905.10	16	Glycine, serine and threonine metabolism; Metabolic pathways; Glyoxylate and dicarboxylate metabolism	Glycine degradation		7	0.33	0.999904	1	48.49	5.65	293016	132046	138574	174243	160200	178708	6	210167	67573.7	87278.3	65812	160200	101614
Q08945	FACT complex subunit SSRP1	SSRP1	3	2	4	2	709	81	6.87	1.73	0.003	3.366	metabolic process;regulation of biological process;response to stimulus	chromosome;nucleus	DNA binding;protein binding;RNA binding	Pf00505, Pf03531, Pf08512, Pf09011	6749	ENSG00000149136.8	11		HIV elongation arrest and recovery; TP53 Regulates Transcription of DNA Repair Genes; Tat-mediated HIV elongation arrest and recovery; Formation of RNA Pol II elongation complex ; Formation of HIV elongation complex in the absence of HIV Tat; Regulation of TP53 Activity through Phosphorylation; RNA Polymerase II Pre-transcription Events; Pausing and recovery of HIV elongation; Pausing and recover…		24	0.33	0.333009	0.8112	28.55	4.88	141012	78262.5	127181	172813	158616	159362	6	101142	40050.5	80103.1	65271.8	158616	90613.8
P31689	DnaJ homolog subfamily A member 1	DNAJA1	30	7	17	7	397	44.8	7.08	22.37	0	45.644	cellular component movement;metabolic process;regulation of biological process;response to stimulus;transport	cytoplasm;cytoskeleton;cytosol;endoplasmic reticulum;membrane;mitochondrion;nucleus	enzyme regulator activity;metal ion binding;nucleotide binding;protein binding	Pf00226, Pf00684, Pf01556	3301	ENSG00000086061.15	9	Protein processing in endoplasmic reticulum	HSP90 chaperone cycle for steroid hormone receptors (SHR)	Exercise-induced Circadian Regulation	5	0.33	0.275991	0.72145	26.75	8.18	666149	447349	779440	838464	823101	953559	6	477799	228929	490917	316689	823101	542199
P33176	Kinesin-1 heavy chain	KIF5B	8	4	10	4	963	109.6	6.51	18.17	0	33.53	cell differentiation;cell organization and biogenesis;cellular component movement;metabolic process;regulation of biological process;transport	cytoplasm;cytoskeleton;cytosol;membrane	catalytic activity;motor activity;nucleotide binding;protein binding	Pf00225, Pf01576, Pf02463, Pf03999, Pf04111, Pf04156, Pf05483, Pf05557, Pf05622, Pf06160, Pf07111, Pf07888, Pf10174, Pf12128, Pf13514, Pf13851, Pf14915	3799	ENSG00000170759.10	10	Dopaminergic synapse; Endocytosis	COPI-dependent Golgi-to-ER retrograde traffic; Kinesins; RHO GTPases activate KTN1; Insulin processing; MHC class II antigen presentation	Insulin Signaling	21	0.32	0.985664	1	16.65	2.27	190060	202805	258009	255007	244381	253275	6	136321	103785	162503	96316.3	244381	144013
P51991	Heterogeneous nuclear ribonucleoprotein A3	HNRNPA3	15	3	7	3	378	39.6	9.01	6.52	0	17.682	metabolic process;transport	cytoplasm;nucleus;spliceosomal complex	protein binding;RNA binding;transporter activity	Pf00076, Pf13893, Pf14259	220988	ENSG00000170144.20	2	Spliceosome	mRNA Splicing - Major Pathway		5	0.32	0.905251	1	15.34	19.96	713774	533945	697548	609333	891360	873636	6	511958	273244	439339	230146	891360	496754
P49327	Fatty acid synthase	FASN	31	59	196	59	2511	273.3	6.44	264.75	0	387.408	cell differentiation;metabolic process;regulation of biological process;response to stimulus	cytoplasm;cytosol;Golgi;membrane;mitochondrion	catalytic activity;nucleotide binding;protein binding;RNA binding	Pf00106, Pf00107, Pf00108, Pf00109, Pf00698, Pf00975, Pf02801, Pf08242, Pf08659, Pf13602, Pf14765	2194	ENSG00000169710.8	17	Insulin signaling pathway; Fatty acid biosynthesis; AMPK signaling pathway; Metabolic pathways; Fatty acid metabolism	ChREBP activates metabolic gene expression; Fatty acyl-CoA biosynthesis; Vitamin B5 (pantothenate) metabolism; Activation of gene expression by SREBF (SREBP)	AMP-activated Protein Kinase (AMPK) Signaling; Sterol Regulatory Element-Binding Proteins (SREBP) signalling; SREBF and miR33 in cholesterol and lipid homeostasis; Liver X Receptor Pathway; Fatty Acid Biosynthesis; Angiopoietin Like Protein 8 Regulatory Pathway	23	0.32	0.814817	1	15.35	1.3	7.49046e+06	9.05757e+06	6.72154e+06	9.32941e+06	9.25769e+06	9.49486e+06	6	5.37257e+06	4.63517e+06	4.23345e+06	3.52373e+06	9.25769e+06	5.39883e+06	Deamidated [R490(100)]
A6NDG6	Glycerol-3-phosphate phosphatase	PGP	14	1	1	1	321	34	6.14	0	0.005	2.708	metabolic process;regulation of biological process	cytosol	catalytic activity;metal ion binding	Pf00702, Pf13242, Pf13344, Pf13419	283871	ENSG00000184207.8	16	Carbon metabolism; Metabolic pathways; Glyoxylate and dicarboxylate metabolism	Glycolysis		7	0.32	0.918457	1	33.52	12.39	30162.5	15224.1	21667.3	23586.5	27018.8	30263	6	21634.2	7790.88	13646.8	8908.63	27018.8	17207.7
P41223	Protein BUD31 homolog	BUD31	7	1	1	1	144	17	8.82	2.17	0.001	4.141	cell organization and biogenesis;metabolic process;regulation of biological process	nucleus;spliceosomal complex	catalytic activity;protein binding	Pf01125	8896	ENSG00000106245.10	7	Spliceosome	mRNA Splicing - Major Pathway		5	0.31	1	1	45.96	3.76	7648.15	7355.96	15625.7	0	9239.24	9743.63	5	5485.68	3764.38	9841.56	0	9239.24	5540.28
P47897	Glutamine--tRNA ligase	QARS	3	2	7	2	775	87.7	7.15	5.59	0	9.31	metabolic process;regulation of biological process	cytoplasm;cytosol;organelle lumen	catalytic activity;enzyme regulator activity;nucleotide binding;protein binding	Pf00749, Pf03950, Pf04557, Pf04558	5859	ENSG00000172053.17	3	Aminoacyl-tRNA biosynthesis; Metabolic pathways	Mitochondrial tRNA aminoacylation; Cytosolic tRNA aminoacylation; SeMet incorporation into proteins		11	0.31	0.990964	1	20.68	23.04	77132	57374.1	87488.6	64212.6	95739.5	101522	6	55323.4	29360.9	55103.2	24253.2	95739.5	57725.9
Q70J99	Protein unc-13 homolog D	UNC13D	4	2	3	2	1090	123.2	6.65	2.26	0	5.766	defense response;regulation of biological process;response to stimulus;transport	cytoplasm;cytosol;endoplasmic reticulum;endosome;extracellular;membrane;organelle lumen;vacuole	protein binding	Pf00168, Pf10540	201294	ENSG00000092929.11	17		Neutrophil degranulation	Deregulation of Rab and Rab Effector Genes in Bladder Cancer	4	0.31	0.592027	1	53.9	25.85	43324.2	38027.6	11993.7	33278.1	56794.7	47106.3	6	31074.6	19460.5	7554.06	12569.2	56794.7	26784.9
Q14697	Neutral alpha-glucosidase AB	GANAB	13	9	33	9	944	106.8	6.14	48.44	0	35.028	metabolic process	endoplasmic reticulum;Golgi;membrane;organelle lumen	catalytic activity;RNA binding	Pf01055, Pf13802	23193	ENSG00000089597.16	11	N-Glycan biosynthesis; Protein processing in endoplasmic reticulum; Metabolic pathways	Calnexin/calreticulin cycle		8	0.31	0.531948	1	12.27	48.32	1.25719e+06	1.05786e+06	998339	1.23913e+06	1.31126e+06	2.75372e+06	6	901726	541356	628787	468020	1.31126e+06	1.56578e+06
P17948	Vascular endothelial growth factor receptor 1	FLT1	1	2	2	1	1338	150.7	8.38	2.32	0.001	4.409	cell differentiation;cellular component movement;development;metabolic process;regulation of biological process;response to stimulus	cytoplasm;cytoskeleton;endosome;extracellular;membrane	catalytic activity;nucleotide binding;protein binding;receptor activity;signal transducer activity	Pf00047, Pf00069, Pf07679, Pf07686, Pf07714, Pf13895, Pf13927	2321	ENSG00000102755.11	13	Endocytosis; HIF-1 signaling pathway; Cytokine-cytokine receptor interaction; Rap1 signaling pathway; Focal adhesion; Transcriptional misregulation in cancer; Ras signaling pathway; PI3K-Akt signaling pathway; Rheumatoid arthritis	Neurophilin interactions with VEGF and VEGFR; VEGF binds to VEGFR leading to receptor dimerization	Angiogenesis; Focal Adhesion; Imatinib and Chronic Myeloid Leukemia; VEGFA-VEGFR2 Signaling Pathway; Focal Adhesion-PI3K-Akt-mTOR-signaling pathway	20	0.31	0.993867	1	49.4	16.36	36667.2	13021.9	22553	20777.3	28003.9	28065.7	6	26299.7	6663.91	14204.6	7847.63	28003.9	15958.3
P61916	NPC intracellular cholesterol transporter 2	NPC2	40	4	14	4	151	16.6	7.65	37.87	0	43.661	metabolic process;regulation of biological process;response to stimulus;transport	endoplasmic reticulum;extracellular;organelle lumen;vacuole	protein binding;transporter activity	Pf02221	10577	ENSG00000119655.10	14	Lysosome	Neutrophil degranulation; LDL clearance	TYROBP Causal Network	9	0.31	0.910548	1	39.34	19.66	982250	682392	432900	947470	635416	846041	6	704524	349211	272655	357860	635416	481063
Q07960	Rho GTPase-activating protein 1	ARHGAP1	2	1	1	1	439	50.4	6.29	0	0.031	1.477	regulation of biological process;response to stimulus;transport	cytoplasm;cytosol;endosome;membrane	enzyme regulator activity;protein binding	Pf00620, Pf00650, Pf13716	392	ENSG00000175220.11	11		Rho GTPase cycle		3	0.3	0.999711	1	49.79	39.17	51717.1	19138.7	29463.8	21186.7	36337.2	48954.7	6	37094.3	9794.12	18557.3	8002.25	36337.2	27835.9
P07910	Heterogeneous nuclear ribonucleoproteins C1/C2	HNRNPC	9	2	5	2	306	33.7	5.08	4.99	0	9.14	cell differentiation;cell organization and biogenesis;metabolic process;regulation of biological process	cytoskeleton;cytosol;extracellular;membrane;nucleus;spliceosomal complex	DNA binding;protein binding;RNA binding	Pf00076, Pf13893, Pf14259	3183	ENSG00000092199.17	14	Spliceosome	mRNA Splicing - Major Pathway; SUMOylation of RNA binding proteins	mRNA Processing	11	0.3	0.99936	1	22.46	17.76	112877	85718.6	73071.4	76814.4	105564	107409	6	80961.8	43866.1	46022.8	29012.9	105564	61073.4	Deamidated [R151(100)]
P07339	Cathepsin D	CTSD	24	8	21	8	412	44.5	6.54	26.23	0	49.167	metabolic process;transport	extracellular;membrane;organelle lumen;vacuole	catalytic activity;protein binding	Pf00026, Pf07966, Pf14541, Pf14543	1509	ENSG00000117984.13	11	Lysosome; Tuberculosis; Apoptosis; Sphingolipid signaling pathway	Collagen degradation; Metabolism of Angiotensinogen to Angiotensins; Neutrophil degranulation; MHC class II antigen presentation	Prolactin Signaling Pathway	16	0.3	0.794206	1	24.83	23.28	1.71404e+06	1.56523e+06	1.03476e+06	1.96409e+06	1.25302e+06	1.92165e+06	6	1.22941e+06	801000	651726	741837	1.25302e+06	1.09266e+06	Deamidated [R309(100)]
O15427	Monocarboxylate transporter 4	SLC16A3	4	2	2	2	465	49.4	7.96	2.67	0	7.151	cellular component movement;metabolic process;transport	membrane	protein binding;RNA binding;transporter activity	Pf07690	9123	ENSG00000141526.16	17	Central carbon metabolism in cancer	Proton-coupled monocarboxylate transport; Basigin interactions; Pyruvate metabolism		12	0.3	0.951761	1	20.73	12.77	92785.1	61855.9	72616.6	89373	101346	78444.5	6	66550.7	31654.5	45736.4	33756.3	101346	44604
P07311	Acylphosphatase-1	ACYP1	14	1	2	1	99	11.3	9.31	0	0.024	1.66	metabolic process		catalytic activity	Pf00708	97	ENSG00000119640.8	14	Pyruvate metabolism			1	0.3	0.976785	1	7.52	10.08	14307.7	13344.8	12305.8	16381.7	17066.6	14027	6	10262.3	6829.16	7750.57	6187.4	17066.6	7975.85
O14979	Heterogeneous nuclear ribonucleoprotein D-like	HNRNPDL	10	2	3	1	420	46.4	9.57	0	0	5.059	metabolic process;regulation of biological process;response to stimulus	cytoplasm;cytosol;nucleus;spliceosomal complex	DNA binding;protein binding;RNA binding	Pf00076, Pf08777, Pf13893, Pf14259	9987	ENSG00000152795.17	4		Gene and protein expression by JAK-STAT signaling after Interleukin-12 stimulation; Interleukin-12 family signaling		5	0.29	0.709382	1	9.64	11.79	27861.9	24345.2	29479.7	34090	32057.9	40090.6	6	19984.1	12458.6	18567.3	12875.8	32057.9	22795.7
Q9UMX5	Neudesin	NENF	5	1	3	1	172	18.8	5.69	6.22	0.005	2.803	regulation of biological process	extracellular;membrane	metal ion binding;protein binding	Pf00173	29937	ENSG00000117691.9	1				0	0.29	0.893233	1	39.42	31.61	195030	95201.7	113799	136520	138698	229734	6	139887	48719	71674.4	51563.7	138698	130628
Q08752	Peptidyl-prolyl cis-trans isomerase D	PPID	6	1	1	1	370	40.7	7.21	0	0.013	1.978	cell death;cell organization and biogenesis;metabolic process;regulation of biological process;response to stimulus;transport	cytoplasm;cytosol;nucleus	catalytic activity;protein binding	Pf00160, Pf00515, Pf13414, Pf13424, Pf13432, Pf14559	5481	ENSG00000171497.4	4				0	0.29	0.897556	1	16.57	20.38	38835.1	33404.1	46453	58314.5	47371	38735.9	6	27854.7	17094.4	29257.7	22025.4	47371	22025.4
Q96CX2	BTB/POZ domain-containing protein KCTD12	KCTD12	6	1	1	1	325	35.7	5.64	0	0.012	2.039	cell organization and biogenesis;transport	membrane	protein binding;RNA binding;transporter activity	Pf02214	115207	ENSG00000178695.5	13				0	0.29	0.999969	1	43.6	21.69	37334.2	17140.3	20288.8	17586.1	27283.6	24801.3	6	26778.2	8771.45	12778.6	6642.3	27283.6	14102.2
P25398	40S ribosomal protein S12	RPS12	64	10	23	10	132	14.5	7.21	24.14	0	62.614	cell organization and biogenesis;metabolic process;transport	cytoplasm;cytosol;membrane;ribosome	RNA binding;structural molecule activity	Pf01248	6206	ENSG00000112306.7	6	Ribosome	Peptide chain elongation; Eukaryotic Translation Termination; Viral mRNA Translation; Formation of the ternary complex, and subsequently, the 43S complex; L13a-mediated translational silencing of Ceruloplasmin expression; Selenocysteine synthesis; Nonsense Mediated Decay (NMD) independent of the Exon Junction Complex (EJC); Nonsense Mediated Decay (NMD) enhanced by the Exon Junction Complex (EJC)…	Cytoplasmic Ribosomal Proteins	38	0.29	0.819746	1	41.99	31.13	767338	1.29164e+06	1.86573e+06	1.43129e+06	2.48525e+06	1.58019e+06	6	550377	660991	1.1751e+06	540599	2.48525e+06	898506
P50454	Serpin H1	SERPINH1	15	4	14	4	418	46.4	8.69	18.98	0	21.077	cell organization and biogenesis;metabolic process;regulation of biological process;response to stimulus	cytoplasm;endoplasmic reticulum;membrane;organelle lumen	enzyme regulator activity;protein binding;RNA binding	Pf00079	871	ENSG00000149257.13	11		Collagen biosynthesis and modifying enzymes	Endochondral Ossification	4	0.29	0.455071	0.955005	12.3	33.62	373117	317575	406663	383217	455448	714236	6	267621	162517	256130	144742	455448	406118
Q8WXC6	COP9 signalosome complex subunit 9	COPS9	35	1	4	1	57	6.2	3.83	6.54	0	10.463	regulation of biological process;response to stimulus	cytoplasm;nucleus	protein binding	Pf15004	150678	ENSG00000172428.10	2				0	0.29	0.91593	1	12.26	21.34	104315	95159.2	120986	89760.8	127570	137646	6	74820.7	48697.3	76201	33902.7	127570	78266.5
P49257	Protein ERGIC-53	LMAN1	5	1	1	1	510	57.5	6.77	2.54	0	5.059	cell organization and biogenesis;coagulation;metabolic process;regulation of biological process;transport	endoplasmic reticulum;Golgi;membrane	metal ion binding;protein binding	Pf03388	3998	ENSG00000074695.5	18	Protein processing in endoplasmic reticulum	Cargo concentration in the ER; COPII (Coat Protein 2) Mediated Vesicle Transport	Complement and Coagulation Cascades	11	0.29	0.956099	1	42.4	76.58	39406.5	19272.5	20737.8	21732.7	25269.4	79225.9	6	28264.5	9862.64	13061.3	8208.45	25269.4	45048.3
Q15005	Signal peptidase complex subunit 2	SPCS2	12	2	2	2	226	25	8.47	3.83	0	9.979	metabolic process;transport	endoplasmic reticulum;membrane	catalytic activity	Pf06703	9789	ENSG00000118363.11	11	Protein export	Synthesis, secretion, and inactivation of Glucagon-like Peptide-1 (GLP-1); Synthesis, secretion, and deacylation of Ghrelin; SRP-dependent cotranslational protein targeting to membrane; Synthesis, secretion, and inactivation of Glucose-dependent Insulinotropic Polypeptide (GIP)		9	0.29	0.977718	1	33.81	51.43	24159.5	17755.8	34884.5	20379.7	29483.7	55074.3	6	17328.5	9086.45	21971.4	7697.44	29483.7	31315.5
P0C7V8	DDB1- and CUL4-associated factor 8-like protein 2	DCAF8L2	1	1	1	1	631	71.1	4.73	1.68	0.009	2.311			protein binding	Pf00400	347442	ENSG00000189186.10	X				0	0.29	0.997628	1	22.22	23.7	81299.3	65009.6	51982.8	79618.2	51847.7	82402	6	58312.4	33268.4	32740.5	30071.9	51847.7	46854.2
Q99848	Probable rRNA-processing protein EBP2	EBNA1BP2	5	1	2	1	306	34.8	10.1	0	0.009	2.291	metabolic process	nucleus	protein binding;RNA binding	Pf05890	10969	ENSG00000117395.12	1		Major pathway of rRNA processing in the nucleolus and cytosol		4	0.29	0.674833	1	10.8	15.06	6547.37	0	7630.46	0	9629.57	7775.95	4	4696.14	0	4805.92	0	9629.57	4421.45
O00233	26S proteasome non-ATPase regulatory subunit 9	PSMD9	26	4	6	4	223	24.7	6.95	2.49	0	14.5	cell organization and biogenesis;metabolic process;regulation of biological process;response to stimulus;transport	cytoplasm;cytosol;nucleus	protein binding	Pf04495, Pf13180	5715	ENSG00000110801.13	12		Regulation of RAS by GAPs; CDT1 association with the CDC6:ORC:origin complex; Downstream TCR signaling; UCH proteinases; NIK-->noncanonical NF-kB signaling; Hh mutants that don't undergo autocatalytic processing are degraded by ERAD; SCF-beta-TrCP mediated degradation of Emi1; Cross-presentation of soluble exogenous antigens (endosomes); Separation of Sister Chromatids; Vpu mediated degradation o…	Proteasome Degradation; Parkin-Ubiquitin Proteasomal System pathway	150	0.28	0.889578	1	9.43	7.67	66229.4	56157.8	66659.5	74515	86850.5	80195.4	6	47503.4	28738.5	41984.4	28144.4	86850.5	45599.5	Deamidated [R64(100)]
Q00610	Clathrin heavy chain 1	CLTC	23	32	85	32	1675	191.5	5.69	127.94	0	175.545	cell differentiation;cell division;cell organization and biogenesis;cellular component movement;metabolic process;regulation of biological process;response to stimulus;transport	cytoplasm;cytoskeleton;cytosol;endosome;membrane;vacuole	protein binding;RNA binding;structural molecule activity	Pf00637, Pf01394, Pf04053, Pf09268, Pf13838	1213	ENSG00000141367.11	17	Lysosome; Endocytosis; Huntington's disease; Endocrine and other factor-regulated calcium reabsorption; Bacterial invasion of epithelial cells; Synaptic vesicle cycle	Cargo recognition for clathrin-mediated endocytosis; Formation of annular gap junctions; Golgi Associated Vesicle Biogenesis; Recycling pathway of L1; LDL clearance; Lysosome Vesicle Biogenesis; EPH-ephrin mediated repulsion of cells; Entry of Influenza Virion into Host Cell via Endocytosis; Retrograde neurotrophin signalling; VLDLR internalisation and degradation; WNT5A-dependent internalization…	Synaptic Vesicle Pathway; VEGFA-VEGFR2 Signaling Pathway; Complement and Coagulation Cascades	50	0.28	0.982618	1	18.38	6.63	3.142e+06	2.16682e+06	2.6516e+06	3.20858e+06	2.89632e+06	3.28916e+06	6	2.25362e+06	1.10886e+06	1.67007e+06	1.21188e+06	2.89632e+06	1.87023e+06	Deamidated [R1204(100)]
Q9H4B7	Tubulin beta-1 chain	TUBB1	12	4	6	1	451	50.3	5.17	9.69	0	11.496	cell organization and biogenesis	cytoplasm;cytoskeleton	catalytic activity;nucleotide binding;structural molecule activity	Pf00091, Pf03953	81027	ENSG00000101162.3	20	Pathogenic Escherichia coli infection; Gap junction; Phagosome	COPI-independent Golgi-to-ER retrograde traffic; COPI-dependent Golgi-to-ER retrograde traffic; Carboxyterminal post-translational modifications of tubulin; Recruitment of NuMA to mitotic centrosomes; Hedgehog 'off' state; Translocation of GLUT4 to the plasma membrane; Prefoldin mediated transfer of substrate to CCT/TriC; Microtubule-dependent trafficking of connexons from Golgi to the plasma mem…	Pathogenic Escherichia coli infection; Parkin-Ubiquitin Proteasomal System pathway	65	0.28	0.926881	1	43.43	39.88	15000.1	29149.5	38916.5	23732.1	53380.6	35293.2	6	10758.9	14917.1	24510.9	8963.66	53380.6	20067.9	Deamidated [R241(98.2)]
Q01105	Protein SET	SET	37	16	58	16	290	33.5	4.32	109.71	0	120.714	cell organization and biogenesis;metabolic process;regulation of biological process;transport	cytoplasm;cytosol;endoplasmic reticulum;nucleus	DNA binding;enzyme regulator activity;protein binding	Pf00956	6418	ENSG00000119335.16	9		HuR (ELAVL1) binds and stabilizes mRNA; Condensation of Prophase Chromosomes	Histone Modifications	9	0.28	0.882557	1	13.32	11.97	4.77703e+06	3.70422e+06	4.00074e+06	5.19803e+06	4.09321e+06	4.84286e+06	6	3.42635e+06	1.89562e+06	2.5198e+06	1.9633e+06	4.09321e+06	2.75368e+06	Deamidated [R57(100)]
P68104	Elongation factor 1-alpha 1	EEF1A1	58	23	110	14	462	50.1	9.01	218.93	0	226.185	metabolic process;regulation of biological process;response to stimulus;transport	cytoplasm;cytoskeleton;cytosol;extracellular;membrane;nucleus;organelle lumen	catalytic activity;nucleotide binding;protein binding;RNA binding	Pf00009, Pf03143, Pf03144	1915	ENSG00000156508.17	6	RNA transport; Legionellosis	Peptide chain elongation; Protein methylation; Neutrophil degranulation; HSF1 activation	Translation Factors	16	0.28	0.813079	1	21.29	7.27	5.27304e+06	4.322e+06	6.61187e+06	5.98958e+06	6.41668e+06	6.92561e+06	6	3.78212e+06	2.21176e+06	4.16437e+06	2.26227e+06	6.41668e+06	3.93794e+06	Deamidated [R96(100); R240(100); R266(100); R423(100)]
P61769	Beta-2-microglobulin	B2M	39	3	5	3	119	13.7	6.52	2.1	0	11.11	cell differentiation;defense response;metabolic process;regulation of biological process;response to stimulus;transport	cell surface;cytosol;extracellular;Golgi;membrane;organelle lumen	protein binding	Pf07654	567	ENSG00000273686.4; ENSG00000166710.17	15; CHR_HSCHR15_3_CTG8	Antigen processing and presentation	DAP12 signaling; Neutrophil degranulation; Endosomal/Vacuolar pathway; Immunoregulatory interactions between a Lymphoid and a non-Lymphoid cell; Interferon gamma signaling; Amyloid fiber formation; Antigen Presentation: Folding, assembly and peptide loading of class I MHC; ER-Phagosome pathway; Nef mediated downregulation of MHC class I complex cell surface expression		25	0.28	0.428855	0.938547	8.53	4.72	218285	223835	190301	276079	251185	264962	6	156566	114547	119858	104276	251185	150659
Q92890	Ubiquitin recognition factor in ER-associated degradation protein 1	UFD1	16	2	3	2	307	34.5	6.7	9.05	0	19.088	metabolic process;regulation of biological process;response to stimulus;transport	cytoplasm;cytosol;endoplasmic reticulum;nucleus	catalytic activity;protein binding	Pf03152	7353	ENSG00000070010.18	22	Protein processing in endoplasmic reticulum	Ub-specific processing proteases; Translesion Synthesis by POLH		9	0.28	0.814072	1	7.95	3.14	57130.5	66737.1	60427.6	71136.9	75743.4	73584.2	6	40977.2	34152.4	38059.3	26868.5	75743.4	41840.4
Q9UBU8	Mortality factor 4-like protein 1	MORF4L1	4	1	2	1	362	41.4	9.28	4.66	0.001	4.098	cell organization and biogenesis;cell proliferation;metabolic process;regulation of biological process;response to stimulus	nucleus	protein binding	Pf05712, Pf11717	10933	ENSG00000185787.14	15		HATs acetylate histones	Pathways Affected in Adenoid Cystic Carcinoma	4	0.28	0.978049	1	32.42	15.54	76212.7	39569.4	54645.9	66393.6	80367.6	59399.8	6	54664	20249.5	34417.8	25076.9	80367.6	33775
P07954	Fumarate hydratase, mitochondrial	FH	18	5	8	5	510	54.6	8.76	15.18	0	27.794	metabolic process	cytoplasm;mitochondrion;organelle lumen	catalytic activity;protein binding	Pf00206, Pf10415	2271	ENSG00000091483.6	1	Citrate cycle (TCA cycle); Carbon metabolism; Pyruvate metabolism; Pathways in cancer; Renal cell carcinoma; Metabolic pathways	Citric acid cycle (TCA cycle)	TCA Cycle and Deficiency of Pyruvate Dehydrogenase complex (PDHc); Amino Acid metabolism; TCA Cycle	13	0.27	0.954106	1	19.76	13.11	732171	509459	552345	667040	583326	758848	6	525154	260713	347886	251942	583326	431485
P26196	Probable ATP-dependent RNA helicase DDX6	DDX6	13	4	7	4	483	54.4	8.66	10.95	0	22.529	cell organization and biogenesis;metabolic process;regulation of biological process	cytoplasm;cytosol;membrane;mitochondrion;nucleus	catalytic activity;nucleotide binding;protein binding;RNA binding	Pf00270, Pf00271, Pf14617	1656	ENSG00000110367.11	11	RNA degradation	mRNA decay by 5' to 3' exoribonuclease		4	0.27	0.994977	1	13.96	11.19	262259	253015	324888	337431	270073	316430	6	188106	129479	204625	127448	270073	179924
P54577	Tyrosine--tRNA ligase, cytoplasmic	YARS	6	2	2	2	528	59.1	7.05	0	0	5.376	cell death;metabolic process;regulation of biological process;response to stimulus	cytoplasm;cytosol	catalytic activity;nucleotide binding;protein binding;RNA binding;signal transducer activity	Pf00579, Pf01588	8565	ENSG00000134684.10	1	Aminoacyl-tRNA biosynthesis	Cytosolic tRNA aminoacylation		5	0.27	0.522042	1	31.29	23.78	42135.8	68938.9	81442.6	68748.8	109595	83076.7	6	30222.2	35279.2	51295.3	25966.5	109595	47237.8
P11388	DNA topoisomerase 2-alpha	TOP2A	5	6	12	4	1531	174.3	8.72	0	0	14.088	cell differentiation;cell division;cell organization and biogenesis;metabolic process;regulation of biological process;response to stimulus	chromosome;cytoplasm;nucleus	catalytic activity;DNA binding;metal ion binding;nucleotide binding;protein binding;RNA binding	Pf00204, Pf00521, Pf01751, Pf02518, Pf08070	7153	ENSG00000131747.14	17	Platinum drug resistance	SUMOylation of DNA replication proteins; Transcription of E2F targets under negative control by DREAM complex	Gastric Cancer Network 1; Gastric cancer network 2; Retinoblastoma (RB) in Cancer	14	0.27	0.962286	1	9.55	9.98	392042	401611	465745	524165	429008	485493	6	281194	205523	293342	197978	429008	276054
Q9UKK9	ADP-sugar pyrophosphatase	NUDT5	29	5	16	5	219	24.3	4.94	37.17	0	36.513	cell organization and biogenesis;metabolic process	cytosol;nucleus	catalytic activity;metal ion binding;protein binding;RNA binding	Pf00293	11164	ENSG00000165609.12	10	Purine metabolism	Phosphate bond hydrolysis by NUDT proteins		6	0.27	0.965721	1	13.77	10.4	836065	638570	707976	863708	712326	851849	6	599672	326786	445907	326223	712326	484366
P56545	C-terminal-binding protein 2	CTBP2	3	1	2	1	445	48.9	6.95	0	0.004	3.268	cell differentiation;metabolic process;regulation of biological process	cytosol;nucleus	catalytic activity;nucleotide binding;protein binding	Pf00389, Pf02826	1488	ENSG00000175029.16	10	Chronic myeloid leukemia; Pathways in cancer; Wnt signaling pathway; Notch signaling pathway	Repression of WNT target genes; TCF7L2 mutants don't bind CTBP	Neural Crest Differentiation; Notch Signaling Pathway; Mesodermal Commitment Pathway; Wnt Signaling Pathway and Pluripotency	16	0.26	0.975938	1	66.88	23.81	20605.3	10389.6	42434.8	20690.1	32863.2	24663.1	6	14779.3	5316.83	26726.9	7814.67	32863.2	14023.6
P15880	40S ribosomal protein S2	RPS2	47	14	36	14	293	31.3	10.24	73.45	0	98.976	cell organization and biogenesis;metabolic process;regulation of biological process;transport	cytosol;membrane;nucleus;ribosome	protein binding;RNA binding;structural molecule activity	Pf00333, Pf03719	6187	ENSG00000140988.15	16	Ribosome	Peptide chain elongation; Protein methylation; Eukaryotic Translation Termination; Viral mRNA Translation; RMTs methylate histone arginines; Formation of the ternary complex, and subsequently, the 43S complex; L13a-mediated translational silencing of Ceruloplasmin expression; Selenocysteine synthesis; Nonsense Mediated Decay (NMD) independent of the Exon Junction Complex (EJC); Nonsense Mediated …	Cytoplasmic Ribosomal Proteins	44	0.26	0.996057	1	38.85	46.95	2.19519e+06	2.35323e+06	4.24058e+06	2.11255e+06	5.12173e+06	2.81996e+06	6	1.57451e+06	1.20425e+06	2.67086e+06	797914	5.12173e+06	1.60344e+06	Deamidated [R227(100)]
Q9BZF9	Uveal autoantigen with coiled-coil domains and ankyrin repeats	UACA	1	1	1	1	1416	162.4	7.03	0	0.038	1.396	metabolic process;regulation of biological process;response to stimulus	cytoplasm;cytoskeleton;cytosol;extracellular;nucleus	protein binding	Pf00023, Pf04111, Pf07888, Pf09726, Pf10174, Pf12128, Pf12796, Pf13606, Pf13637, Pf13857	55075	ENSG00000137831.14	15				0	0.26	0.571874	1	10.82	21.14	58669.5	47604.1	56530.5	93720.2	67483.7	64935.8	6	42081	24361.2	35604.8	35398.2	67483.7	36922.8
P26374	Rab proteins geranylgeranyltransferase component A 2	CHML	1	1	1	1	656	74	4.93	0	0.011	2.13	metabolic process;regulation of biological process;response to stimulus;transport	cytoplasm;cytosol	catalytic activity;enzyme regulator activity;protein binding	Pf00996, Pf12831, Pf13450	1122	ENSG00000203668.2	1		RAB GEFs exchange GTP for GDP on RABs; RAB geranylgeranylation		7	0.26	0.815327	1	42.84	28.56	10699.1	23335.8	27650.7	19336.7	34967.7	27946.1	6	7673.99	11942	17415.3	7303.48	34967.7	15890.3
P08237	ATP-dependent 6-phosphofructokinase, muscle type	PFKM	2	1	2	1	780	85.1	7.99	0	0.001	4.019	cell organization and biogenesis;cellular homeostasis;metabolic process;regulation of biological process	cytoplasm;cytosol;membrane;nucleus	catalytic activity;metal ion binding;nucleotide binding;protein binding	Pf00365	5213	ENSG00000152556.15	12	Central carbon metabolism in cancer; Carbon metabolism; Galactose metabolism; Fructose and mannose metabolism; Pentose phosphate pathway; AMPK signaling pathway; Glycolysis / Gluconeogenesis; RNA degradation; Biosynthesis of amino acids; Metabolic pathways	Glycolysis	Insulin Signaling; Glycolysis and Gluconeogenesis	16	0.26	0.314033	0.784204	20.16	30.14	32126.4	41070.5	48453.1	47511	49195.8	78876	6	23042.8	21017.6	30517.4	17945	49195.8	44849.3
P47985	Cytochrome b-c1 complex subunit Rieske, mitochondrial	UQCRFS1	8	1	1	1	274	29.6	8.32	0	0.001	4.592	metabolic process;response to stimulus;transport	membrane;mitochondrion	catalytic activity;metal ion binding;protein binding;transporter activity	Pf00355, Pf02921, Pf09165	7386	ENSG00000169021.5	19	Huntington's disease; Parkinson's disease; Alzheimer's disease; Oxidative phosphorylation; Non-alcoholic fatty liver disease (NAFLD); Metabolic pathways; Cardiac muscle contraction	Respiratory electron transport	Electron Transport Chain	12	0.25	0.762225	1	19.21	18.34	18413.4	12610	17411.1	20547	20722.3	27964.7	6	13207.1	6453.13	10966.1	7760.63	20722.3	15900.9
Q13813	Spectrin alpha chain, non-erythrocytic 1	SPTAN1	25	45	115	45	2472	284.4	5.35	161.28	0	217.999	cell organization and biogenesis;cellular component movement;metabolic process;regulation of biological process;response to stimulus;transport	cytoplasm;cytoskeleton;cytosol;extracellular;membrane;organelle lumen	metal ion binding;protein binding;structural molecule activity	Pf00018, Pf00036, Pf00435, Pf07653, Pf08239, Pf08726, Pf13405, Pf13499, Pf14604	6709	ENSG00000197694.15	9	Tight junction; Apoptosis	Interaction between L1 and Ankyrins; Caspase-mediated cleavage of cytoskeletal proteins; NCAM signaling for neurite out-growth; Nephrin family interactions; Neutrophil degranulation; COPI-mediated anterograde transport; RAF/MAP kinase cascade; Interleukin-20 family signaling	Fas Ligand (FasL) pathway and Stress induction of Heat Shock Proteins (HSP) regulation	33	0.25	0.699112	1	11.18	10.08	5.26748e+06	4.20661e+06	4.81145e+06	6.16741e+06	5.03839e+06	5.71859e+06	6	3.77813e+06	2.15271e+06	3.03041e+06	2.32944e+06	5.03839e+06	3.25162e+06
P61513	60S ribosomal protein L37a	RPL37A	32	3	9	3	92	10.3	10.43	2.17	0	8.543	cell organization and biogenesis;metabolic process;transport	cytosol;nucleus;ribosome	metal ion binding;protein binding;RNA binding;structural molecule activity	Pf01780	6168	ENSG00000197756.9	2	Ribosome	Peptide chain elongation; Eukaryotic Translation Termination; Viral mRNA Translation; L13a-mediated translational silencing of Ceruloplasmin expression; Nonsense Mediated Decay (NMD) independent of the Exon Junction Complex (EJC); Selenocysteine synthesis; Nonsense Mediated Decay (NMD) enhanced by the Exon Junction Complex (EJC); GTP hydrolysis and joining of the 60S ribosomal subunit; Major path…	Cytoplasmic Ribosomal Proteins	34	0.25	0.933033	1	60.46	27.61	384418	363108	974618	284658	501043	456937	6	275726	185819	613847	107516	501043	259817
P50402	Emerin	EMD	6	1	2	1	254	29	5.5	0	0.001	4.165	cell differentiation;cell organization and biogenesis;regulation of biological process;response to stimulus	cytoplasm;endoplasmic reticulum;membrane;nucleus	protein binding	Pf03020	2010	ENSG00000102119.10	X	Arrhythmogenic right ventricular cardiomyopathy (ARVC); Dilated cardiomyopathy; Hypertrophic cardiomyopathy (HCM)	Depolymerisation of the Nuclear Lamina; Initiation of Nuclear Envelope Reformation; Clearance of Nuclear Envelope Membranes from Chromatin	Arrhythmogenic Right Ventricular Cardiomyopathy	15	0.25	0.985387	1	46.14	29.65	30949.3	11106.5	22795.9	16945.7	27124.8	31504.8	6	22198.6	5683.72	14357.6	6400.43	27124.8	17913.8
P53992	Protein transport protein Sec24C	SEC24C	6	4	8	4	1094	118.2	7.06	6.49	0	18.882	cell organization and biogenesis;regulation of biological process;transport	cytoplasm;cytosol;endoplasmic reticulum;membrane	metal ion binding;protein binding	Pf00626, Pf03154, Pf04503, Pf04652, Pf04810, Pf04811, Pf04815, Pf07223, Pf08033, Pf09606, Pf09770, Pf15449	9632	ENSG00000176986.15	10	Protein processing in endoplasmic reticulum	Regulation of cholesterol biosynthesis by SREBP (SREBF); Cargo concentration in the ER; Antigen Presentation: Folding, assembly and peptide loading of class I MHC; COPII (Coat Protein 2) Mediated Vesicle Transport; MHC class II antigen presentation	Sterol Regulatory Element-Binding Proteins (SREBP) signalling	20	0.25	0.629022	1	22.85	7.76	179636	147818	112630	197359	176099	170748	6	128845	75645	70938.3	74542.8	176099	97088.1
P29401	Transketolase	TKT	64	39	168	39	623	67.8	7.66	267.48	0	294.548	metabolic process;regulation of biological process	cytosol	catalytic activity;metal ion binding;protein binding	Pf00456, Pf00676, Pf02775, Pf02779, Pf02780, Pf09364	7086	ENSG00000163931.15	3	Carbon metabolism; Pentose phosphate pathway; Biosynthesis of amino acids; Metabolic pathways	Insulin effects increased synthesis of Xylulose-5-Phosphate; Pentose phosphate pathway (hexose monophosphate shunt)	Pentose Phosphate Pathway	10	0.25	0.972383	1	24.26	6.29	2.08494e+07	3.05313e+07	2.01937e+07	2.72931e+07	2.42763e+07	2.48516e+07	6	1.49544e+07	1.56242e+07	1.27187e+07	1.03086e+07	2.42763e+07	1.41308e+07	Deamidated [R474(100); R591(100)]
P01116	GTPase KRas	KRAS	30	3	5	3	189	21.6	6.77	13.49	0	25.628	cell communication;cell differentiation;cell organization and biogenesis;cellular component movement;metabolic process;regulation of biological process;response to stimulus	cytoplasm;cytosol;membrane;mitochondrion	catalytic activity;nucleotide binding;protein binding	Pf00071, Pf02421, Pf08477	3845	ENSG00000133703.11	12	Viral carcinogenesis; Serotonergic synapse; Longevity regulating pathway - multiple species; T cell receptor signaling pathway; Dorso-ventral axis formation; Tight junction; Hepatitis B; Insulin signaling pathway; Central carbon metabolism in cancer; Pancreatic cancer; FoxO signaling pathway; Prolactin signaling pathway; MicroRNAs in cancer; Phospholipase D signaling pathway; Chronic myeloid leuk…	Regulation of RAS by GAPs; SHC-mediated cascade:FGFR4; Signaling by FGFR4 in disease; FRS-mediated FGFR4 signaling; SHC1 events in ERBB4 signaling; NCAM signaling for neurite out-growth; DAP12 signaling; GRB2 events in EGFR signaling; Signaling by BRAF and RAF fusions; Constitutive Signaling by EGFRvIII; Signaling by RAS mutants; CD209 (DC-SIGN) signaling; Signaling by high-kinase activity BRAF m…	IL-5 Signaling Pathway; Integrated Breast Cancer Pathway; Signaling Pathways in Glioblastoma; RalA downstream regulated genes; TNF alpha Signaling Pathway; Oncostatin M Signaling Pathway; Aryl Hydrocarbon Receptor; Extracellular vesicle-mediated signaling in recipient cells; Rac1/Pak1/p38/MMP-2 pathway; G Protein Signaling Pathways; BDNF-TrkB Signaling; MAPK Signaling Pathway; PI3K-AKT-mTOR signa…	193	0.25	0.582161	1	10.32	8.91	114024	139173	121689	144520	134945	160819	6	81784.1	71221	76643.6	54585.4	134945	91442.8
P38606	V-type proton ATPase catalytic subunit A	ATP6V1A	2	1	4	1	617	68.3	5.52	7.47	0	5.214	cellular homeostasis;metabolic process;regulation of biological process;response to stimulus;transport	cytosol;membrane;mitochondrion	catalytic activity;nucleotide binding;transporter activity	Pf00006, Pf00306, Pf02874	523	ENSG00000114573.9	3	Phagosome; mTOR signaling pathway; Oxidative phosphorylation; Vibrio cholerae infection; Metabolic pathways; Epithelial cell signaling in Helicobacter pylori infection; Collecting duct acid secretion; Synaptic vesicle cycle; Rheumatoid arthritis	Transferrin endocytosis and recycling; ROS, RNS production in phagocytes; Ion channel transport; Insulin receptor recycling		20	0.24	0.996643	1	26.25	8.47	44001.4	32007.5	26460.8	35503.3	37861.9	41941.6	6	31560.2	16379.7	16665.9	13409.7	37861.9	23848.2
Q14254	Flotillin-2	FLOT2	7	2	5	2	428	47	5.25	2.38	0	7.368	cell organization and biogenesis;regulation of biological process	cytoskeleton;endosome;membrane	protein binding	Pf01145	2319	ENSG00000132589.15	17	Insulin signaling pathway	Synaptic adhesion-like molecules	Angiopoietin Like Protein 8 Regulatory Pathway; Insulin Signaling	6	0.24	0.557654	1	19.49	21.81	103548	70526	97947.5	115959	100587	152832	6	74270.7	36091.3	61690.6	43797.9	100587	86901.3
P07942	Laminin subunit beta-1	LAMB1	1	1	3	1	1786	197.9	4.94	0	0.051	1.322	cell differentiation;cell organization and biogenesis;cellular component movement;metabolic process;regulation of biological process;response to stimulus;transport	extracellular;membrane;organelle lumen	catalytic activity;motor activity;nucleotide binding;protein binding;signal transducer activity;structural molecule activity	Pf00015, Pf00053, Pf00055, Pf01576, Pf02841, Pf03938, Pf04156, Pf05103, Pf05335, Pf05667, Pf05698, Pf05701, Pf06428, Pf07111, Pf07767, Pf08317, Pf08647, Pf09731, Pf10174, Pf13476, Pf13514, Pf13851, Pf15346, Pf15619	3912	ENSG00000091136.13	7	Amoebiasis; Pathways in cancer; Toxoplasmosis; Focal adhesion; Small cell lung cancer; ECM-receptor interaction; PI3K-Akt signaling pathway	ECM proteoglycans; Post-translational protein phosphorylation; Regulation of Insulin-like Growth Factor (IGF) transport and uptake by Insulin-like Growth Factor Binding Proteins (IGFBPs); L1CAM interactions; Laminin interactions; Degradation of the extracellular matrix; MET activates PTK2 signaling; Non-integrin membrane-ECM interactions	Alpha 6 Beta 4 signaling pathway; Focal Adhesion; Focal Adhesion-PI3K-Akt-mTOR-signaling pathway; Inflammatory Response Pathway	28	0.24	0.837191	1	22.32	54.45	40130	26976.9	28771.3	31949.1	33924.3	78189.2	6	28783.5	13805.3	18121.1	12067.2	33924.3	44458.8
P07195	L-lactate dehydrogenase B chain	LDHB	64	24	137	21	334	36.6	6.05	233.23	0	222.598	metabolic process	cytoplasm;cytosol;membrane;mitochondrion	catalytic activity;nucleotide binding;protein binding	Pf00056, Pf02866	3945	ENSG00000111716.12	12	Propanoate metabolism; Pyruvate metabolism; Glucagon signaling pathway; Glycolysis / Gluconeogenesis; Metabolic pathways; Cysteine and methionine metabolism	Pyruvate metabolism	Glycolysis and Gluconeogenesis	11	0.24	0.320798	0.792247	7.22	9.38	2.03862e+07	2.3007e+07	2.32987e+07	2.95843e+07	2.45045e+07	2.72136e+07	6	1.46221e+07	1.17737e+07	1.46743e+07	1.1174e+07	2.45045e+07	1.54738e+07	Deamidated [R107(100); R158(100); R299(100)]
Q16881	Thioredoxin reductase 1, cytoplasmic	TXNRD1	32	20	67	20	649	70.9	7.39	137.89	0	141.051	cell proliferation;cellular homeostasis;metabolic process;regulation of biological process;response to stimulus;transport	cytoplasm;cytosol;mitochondrion;nucleus	antioxidant activity;catalytic activity;nucleotide binding;protein binding	Pf00070, Pf00462, Pf02852, Pf07992, Pf13738	7296	ENSG00000198431.15	12	Selenocompound metabolism; Pyrimidine metabolism	Metabolism of ingested MeSeO2H into MeSeH; Uptake and function of diphtheria toxin; Interconversion of nucleotide di- and triphosphates; TP53 Regulates Metabolic Genes; PPARA activates gene expression; Detoxification of Reactive Oxygen Species; Metabolism of ingested H2SeO4 and H2SeO3 into H2Se	Selenium Micronutrient Network; Selenium Metabolism and Selenoproteins; NRF2 pathway; Oxidative Stress	28	0.24	0.576873	1	2.57	11.28	4.20009e+06	4.16253e+06	4.00087e+06	5.37133e+06	4.28058e+06	4.90657e+06	6	3.01254e+06	2.13015e+06	2.51988e+06	2.02876e+06	4.28058e+06	2.7899e+06	Deamidated [R289(100); R418(100)]
Q9UM54	Unconventional myosin-VI	MYO6	3	2	4	2	1294	149.6	8.53	8.69	0	16.455	cellular component movement;regulation of biological process;response to stimulus;transport	cytoplasm;cytosol;Golgi;membrane;nucleus	catalytic activity;motor activity;nucleotide binding;protein binding	Pf00063, Pf00529	4646		6		Gap junction degradation; Trafficking of AMPA receptors	VEGFA-VEGFR2 Signaling Pathway	11	0.24	0.967499	1	11.33	8.43	119774	134761	150365	159294	174231	147253	6	85908.4	68963.5	94705.1	60165.5	174231	83728.6
P49189	4-trimethylaminobutyraldehyde dehydrogenase	ALDH9A1	12	4	11	4	494	53.8	5.87	15.16	0	18.972	metabolic process	cytoplasm;cytosol	catalytic activity	Pf00171	223		1	Fatty acid degradation; Ascorbate and aldarate metabolism; Lysine degradation; Histidine metabolism; beta-Alanine metabolism; Pyruvate metabolism; Glycerolipid metabolism; Glycolysis / Gluconeogenesis; Metabolic pathways; Tryptophan metabolism; Arginine and proline metabolism; Valine, leucine and isoleucine degradation	Carnitine synthesis	Tryptophan metabolism	17	0.23	0.697904	1	7.29	2.14	606904	702497	657452	745119	769270	776313	6	435305	359500	414085	281432	769270	441416
Q92905	COP9 signalosome complex subunit 5	COPS5	12	2	4	2	334	37.6	6.54	2.25	0	7.887	cell organization and biogenesis;metabolic process;regulation of biological process;response to stimulus;transport	chromosome;cytoplasm;cytosol;nucleus	catalytic activity;metal ion binding;protein binding;RNA binding	Pf01398, Pf14464	10987	ENSG00000121022.13	8		Cargo recognition for clathrin-mediated endocytosis; DNA Damage Recognition in GG-NER; Formation of TC-NER Pre-Incision Complex; Neddylation	TGF-beta Signaling Pathway	14	0.23	0.968892	1	18.45	17.78	117529	80997.8	106855	101631	145777	125396	6	84298.4	41450.2	67300.7	38386.1	145777	71300.9
P52434	DNA-directed RNA polymerases I, II, and III subunit RPABC3	POLR2H	47	3	5	3	150	17.1	4.68	0	0	6.678	metabolic process;regulation of biological process;response to stimulus	cytosol;nucleus	catalytic activity;DNA binding	Pf03870	5437	ENSG00000163882.9	3	Epstein-Barr virus infection; Huntington's disease; Purine metabolism; Cytosolic DNA-sensing pathway; RNA polymerase; Metabolic pathways; Pyrimidine metabolism	Signaling by FGFR2 IIIa TM; RNA polymerase II transcribes snRNA genes; Abortive elongation of HIV-1 transcript in the absence of Tat; Activation of anterior HOX genes in hindbrain development during early embryogenesis; Tat-mediated HIV elongation arrest and recovery; NoRC negatively regulates rRNA expression; Formation of HIV-1 elongation complex containing HIV-1 Tat; MicroRNA (miRNA) biogenesis…	Eukaryotic Transcription Initiation	98	0.23	0.954852	1	22	3.33	135549	87463	106905	125333	125152	132614	6	97223	44758.8	67332.1	47338.3	125152	75404.9
P21333	Filamin-A	FLNA	61	129	553	123	2647	280.6	6.06	970.51	0	970.428	cell organization and biogenesis;cellular component movement;metabolic process;regulation of biological process;response to stimulus;transport	cytoplasm;cytoskeleton;cytosol;extracellular;membrane;nucleus	protein binding;RNA binding;signal transducer activity	Pf00307, Pf00630	2316	ENSG00000196924.14	X	MAPK signaling pathway; Focal adhesion; Proteoglycans in cancer; Salmonella infection	Platelet degranulation ; RHO GTPases activate PAKs; Cell-extracellular matrix interactions; GP1b-IX-V activation signalling	Androgen receptor signaling pathway; Prolactin Signaling Pathway; Focal Adhesion; Hypothesized Pathways in Pathogenesis of Cardiovascular Disease; MAPK Signaling Pathway; IL-4 Signaling Pathway	22	0.23	0.528146	1	0.42	2.8	3.40725e+07	3.43521e+07	3.42784e+07	4.15134e+07	4.0187e+07	3.92669e+07	6	2.44387e+07	1.75795e+07	2.15897e+07	1.56796e+07	4.0187e+07	2.23274e+07	Deamidated [R738(100); R1357(100); R2288(100); R2395(100)]
P30405	Peptidyl-prolyl cis-trans isomerase F, mitochondrial	PPIF	27	3	5	3	207	22	9.38	0	0	8.358	cell death;cell organization and biogenesis;metabolic process;regulation of biological process;response to stimulus	membrane;mitochondrion;organelle lumen	catalytic activity;protein binding	Pf00160	10105	ENSG00000108179.13	10	cGMP-PKG signaling pathway; Huntington's disease; Toxoplasmosis; Parkinson's disease; Calcium signaling pathway			5	0.23	0.90316	1	37.07	7.42	277899	129081	196184	230077	233677	203468	6	199324	66056.6	123563	86900.5	233677	115693
P23141	Liver carboxylesterase 1	CES1	2	1	1	1	567	62.5	6.6	0	0.015	1.905	cell differentiation;metabolic process;response to stimulus	cytosol;endoplasmic reticulum;organelle lumen	catalytic activity	Pf00135, Pf00756, Pf07859, Pf12695	1066	ENSG00000198848.12	16	Metabolic pathways; Drug metabolism - other enzymes	Phase I - Functionalization of compounds	Phase I biotransformations, non P450; Fluoropyrimidine Activity; Irinotecan Pathway; NRF2 pathway; Photodynamic therapy-induced NFE2L2 (NRF2) survival signaling	10	0.23	0.871581	1	9.76	20.9	60445	73140.6	70062.7	82339.5	65401.1	99901.6	6	43354.5	37429.4	44127.8	31099.7	65401.1	56804.5
P62306	Small nuclear ribonucleoprotein F	SNRPF	24	2	3	2	86	9.7	4.67	0	0.003	3.608	cell organization and biogenesis;metabolic process;transport	cytoplasm;cytosol;nucleus;spliceosomal complex	protein binding;RNA binding	Pf01423	6636	ENSG00000139343.10	12	Spliceosome	SLBP independent Processing of Histone Pre-mRNAs; SLBP Dependent Processing of Replication-Dependent Histone Pre-mRNAs; mRNA Splicing - Major Pathway; mRNA Splicing - Minor Pathway; snRNP Assembly; Cleavage of Growing Transcript in the Termination Region	mRNA Processing	16	0.22	0.346809	0.827115	15.49	23.05	110505	82622.5	108616	172070	111463	126726	6	79260.5	42281.7	68409.7	64991	111463	72056.8
O00592	Podocalyxin	PODXL	6	1	3	1	558	58.6	5.49	3.19	0	6.253	cellular component movement;regulation of biological process	cytoplasm;membrane	protein binding	Pf05109, Pf06365	5420	ENSG00000128567.16	7			Primary Focal Segmental Glomerulosclerosis FSGS; Ectoderm Differentiation; Hepatitis C and Hepatocellular Carcinoma	3	0.22	0.549166	1	20.1	21.67	75054.6	60348.3	90638.8	82038.3	120854	87620.9	6	53833.4	30882.9	57087.4	30985.9	120854	49821.7
P20073	Annexin A7	ANXA7	20	8	22	7	488	52.7	5.68	32.24	0	33.623	cell differentiation;cell organization and biogenesis;cell proliferation;cellular homeostasis;metabolic process;regulation of biological process;response to stimulus	cytosol;membrane;nucleus	metal ion binding;protein binding;RNA binding	Pf00191	310	ENSG00000138279.15	10				0	0.22	0.887785	1	5.8	12.03	748168	708641	795684	983124	772227	873991	6	536627	362644	501148	371327	772227	496956
Q9P2X0	Dolichol-phosphate mannosyltransferase subunit 3	DPM3	13	1	1	1	92	10.1	5.94	0	0.004	2.821	metabolic process;regulation of biological process	endoplasmic reticulum;membrane	catalytic activity;protein binding	Pf08285	54344	ENSG00000179085.7	1	N-Glycan biosynthesis; Metabolic pathways	Defective DPM3 causes DPM3-CDG (CDG-1o); Synthesis of dolichyl-phosphate mannose		13	0.22	0.951581	1	34.75	55.08	8791.14	10372.8	16631.9	9534.14	12056.9	25660.9	6	6305.49	5308.22	10475.3	3601.05	12056.9	14590.9
Q92614	Unconventional myosin-XVIIIa	MYO18A	2	3	5	3	2054	233	6.3	0	0	6.155	cell differentiation;cell organization and biogenesis;cellular component movement;metabolic process;regulation of biological process;transport	cell surface;cytoplasm;cytoskeleton;Golgi;membrane	catalytic activity;DNA binding;motor activity;nucleotide binding;protein binding;RNA binding;structural molecule activity;transporter activity	Pf00038, Pf00063, Pf00595, Pf00769, Pf01496, Pf01576, Pf02463, Pf02841, Pf03962, Pf04111, Pf04156, Pf04502, Pf04615, Pf05483, Pf05557, Pf05622, Pf05701, Pf05911, Pf06008, Pf06160, Pf06785, Pf06818, Pf07111, Pf07888, Pf08286, Pf09726, Pf09728, Pf09731, Pf09789, Pf10174, Pf12128, Pf12252, Pf12718, Pf13514, Pf13851, Pf14643, Pf14662, Pf14992, Pf15066, Pf15070, Pf15397	399687	ENSG00000196535.15	17		Signaling by cytosolic FGFR1 fusion mutants		6	0.22	0.946075	1	8.02	20.74	128718	124093	110093	163774	107286	144800	6	92323.4	63503.8	69340.2	61857.7	107286	82334.3
P04406	Glyceraldehyde-3-phosphate dehydrogenase	GAPDH	81	33	266	33	335	36	8.46	490.93	0	485.613	cell death;cell organization and biogenesis;defense response;metabolic process;regulation of biological process;response to stimulus	cytoplasm;cytoskeleton;cytosol;membrane;nucleus	catalytic activity;enzyme regulator activity;nucleotide binding;protein binding	Pf00044, Pf02800	2597	ENSG00000111640.14	12	HIF-1 signaling pathway; Carbon metabolism; Alzheimer's disease; Glycolysis / Gluconeogenesis; Biosynthesis of amino acids; Metabolic pathways	Gluconeogenesis; Glycolysis	Cori Cycle; Alzheimers Disease; Glycolysis and Gluconeogenesis; Sudden Infant Death Syndrome (SIDS) Susceptibility Pathways	15	0.22	0.95054	1	7.2	11.71	4.46363e+07	4.9497e+07	4.32112e+07	5.83803e+07	4.61729e+07	5.19118e+07	6	3.20157e+07	2.53299e+07	2.72159e+07	2.20503e+07	4.61729e+07	2.95173e+07	Deamidated [R200(98.4); R248(100); R323(100)]
P54687	Branched-chain-amino-acid aminotransferase, cytosolic	BCAT1	6	2	6	2	386	42.9	5.3	0	0	9.593	cell proliferation;metabolic process	cytoplasm;cytosol;mitochondrion	catalytic activity;protein binding	Pf01063	586	ENSG00000060982.14	12	Pantothenate and CoA biosynthesis; Biosynthesis of amino acids; Valine, leucine and isoleucine biosynthesis; 2-Oxocarboxylic acid metabolism; Metabolic pathways; Cysteine and methionine metabolism; Valine, leucine and isoleucine degradation	Branched-chain amino acid catabolism	Amino Acid metabolism	11	0.22	0.99169	1	25.31	39.89	164326	104095	114113	63447.5	133101	150847	6	117863	53270.1	71872.3	23964.2	133101	85772.7
Q6NVY1	3-hydroxyisobutyryl-CoA hydrolase, mitochondrial	HIBCH	3	1	1	1	386	43.5	8.19	0	0.022	1.787	metabolic process	mitochondrion;organelle lumen	catalytic activity	Pf00378, Pf13766	26275	ENSG00000198130.15	2	Propanoate metabolism; Carbon metabolism; beta-Alanine metabolism; Metabolic pathways; Valine, leucine and isoleucine degradation	Branched-chain amino acid catabolism	Amino Acid metabolism	9	0.21	0.996592	1	30.95	38.24	12219.4	7734.67	7098.73	0	11846.4	6803.26	5	8764.4	3958.18	4471.02	0	11846.4	3868.37
P46108	Adapter molecule crk	CRK	11	1	1	1	304	33.8	5.55	0	0.003	3.36	cell organization and biogenesis;regulation of biological process;response to stimulus	cytoplasm;cytoskeleton;cytosol;membrane;nucleus	protein binding	Pf00017, Pf00018, Pf07653, Pf14604	1398	ENSG00000167193.7	17	Insulin signaling pathway; MicroRNAs in cancer; Chronic myeloid leukemia; Neurotrophin signaling pathway; Rap1 signaling pathway; MAPK signaling pathway; ErbB signaling pathway; Pathways in cancer; Renal cell carcinoma; Focal adhesion; Regulation of actin cytoskeleton; Bacterial invasion of epithelial cells; Fc gamma R-mediated phagocytosis; Chemokine signaling pathway; Shigellosis	VEGFA-VEGFR2 Pathway; ARMS-mediated activation; MET activates RAP1 and RAC1; Downstream signal transduction; p130Cas linkage to MAPK signaling for integrins; MET receptor recycling; Regulation of signaling by CBL; PTK6 Regulates RHO GTPases, RAS GTPase and MAP kinases; Regulation of actin dynamics for phagocytic cup formation	Integrin-mediated Cell Adhesion; B Cell Receptor Signaling Pathway; Kit receptor signaling pathway; Focal Adhesion; Signaling of Hepatocyte Growth Factor Receptor; Rac1/Pak1/p38/MMP-2 pathway; MAPK Signaling Pathway; VEGFA-VEGFR2 Signaling Pathway; Angiopoietin Like Protein 8 Regulatory Pathway; Chemokine signaling pathway; EGF/EGFR Signaling Pathway; Insulin Signaling; Regulation of Actin Cytosk…	63	0.21	0.9993	1	12.56	4.76	36803.9	35414.5	44488.4	39487.6	42601.1	43190.9	6	26397.8	18123.2	28020.3	14914.5	42601.1	24558.6
Q15393	Splicing factor 3B subunit 3	SF3B3	18	16	42	16	1217	135.5	5.26	46.73	0	71.265	cell organization and biogenesis;metabolic process;regulation of biological process	nucleus;spliceosomal complex	protein binding;RNA binding	Pf03178, Pf10433	23450	ENSG00000189091.12	16	Spliceosome	mRNA Splicing - Major Pathway; mRNA Splicing - Minor Pathway	mRNA Processing	7	0.21	0.688001	1	12.73	5.76	1.31622e+06	1.15308e+06	1.48892e+06	1.52333e+06	1.42995e+06	1.60477e+06	6	944063	590081	937775	575362	1.42995e+06	912478
P62857	40S ribosomal protein S28	RPS28	41	4	17	4	69	7.8	10.7	25.67	0	20.197	cell organization and biogenesis;metabolic process;transport	cytosol;ribosome	protein binding;RNA binding;structural molecule activity	Pf01200	6234	ENSG00000233927.4	19	Ribosome	Peptide chain elongation; Eukaryotic Translation Termination; Viral mRNA Translation; Formation of the ternary complex, and subsequently, the 43S complex; L13a-mediated translational silencing of Ceruloplasmin expression; Selenocysteine synthesis; Nonsense Mediated Decay (NMD) independent of the Exon Junction Complex (EJC); Nonsense Mediated Decay (NMD) enhanced by the Exon Junction Complex (EJC)…	Cytoplasmic Ribosomal Proteins	38	0.21	0.805105	1	45	52.43	553944	916274	1.41631e+06	991338	2.35783e+06	1.05833e+06	6	397319	468899	892042	374430	2.35783e+06	601770
Q9NR30	Nucleolar RNA helicase 2	DDX21	7	4	8	4	783	87.3	9.28	10.14	0	16.578	cell differentiation;metabolic process;regulation of biological process;response to stimulus	cytoplasm;membrane;nucleus	catalytic activity;nucleotide binding;protein binding;RNA binding	Pf00270, Pf00271, Pf08152, Pf14617	9188	ENSG00000165732.12	10		Major pathway of rRNA processing in the nucleolus and cytosol; B-WICH complex positively regulates rRNA expression		8	0.21	0.959031	1	13.61	3.09	250635	221200	290077	288951	300906	283277	6	179770	113198	182700	109137	300906	161073
O95630	STAM-binding protein	STAMBP	3	1	4	1	424	48	6.29	0	0.001	4.003	metabolic process;regulation of biological process;response to stimulus	cytoplasm;cytosol;endosome;membrane;nucleus	catalytic activity;metal ion binding;protein binding	Pf01398, Pf04212, Pf08969	10617	ENSG00000124356.15	2	Endocytosis	Metalloprotease DUBs	EGF/EGFR Signaling Pathway	6	0.21	0.938663	1	5.95	12.55	99712.4	91229.9	89261.3	90177.7	116144	105179	6	71519.3	46686.5	56219.7	34060.2	116144	59805.3
Q10567	AP-1 complex subunit beta-1	AP1B1	6	5	6	4	949	104.6	5.06	5.23	0	9.841	regulation of biological process;transport	cytosol;Golgi;membrane	protein binding;transporter activity	Pf01602, Pf02883, Pf09066, Pf12717, Pf13646	162		22	Lysosome	Nef mediated downregulation of MHC class I complex cell surface expression; MHC class II antigen presentation; Golgi Associated Vesicle Biogenesis; Lysosome Vesicle Biogenesis		17	0.21	0.755674	1	8.14	6.48	268862	240911	229939	278733	299333	263123	6	192843	123285	144824	105278	299333	149613
P07384	Calpain-1 catalytic subunit	CAPN1	22	11	30	11	714	81.8	5.67	43.42	0	66.682	cell death;cell organization and biogenesis;metabolic process;regulation of biological process;transport	cytoplasm;cytosol;extracellular;membrane;mitochondrion;vacuole	catalytic activity;metal ion binding;protein binding	Pf00648, Pf01067, Pf13833	823	ENSG00000014216.15	11	Protein processing in endoplasmic reticulum; Apoptosis; Alzheimer's disease	Degradation of the extracellular matrix; Formation of the cornified envelope; Neutrophil degranulation; Deregulated CDK5 triggers multiple neurodegenerative pathways in Alzheimer's disease models	Integrin-mediated Cell Adhesion; Alzheimers Disease; Focal Adhesion	17	0.21	0.942865	1	5.01	9.09	1.34256e+06	1.47975e+06	1.38483e+06	1.63515e+06	1.60061e+06	1.37764e+06	6	962960	757255	872210	617600	1.60061e+06	783335	Deamidated [R400(100); R413(100)]
Q8WZA9	Immunity-related GTPase family Q protein	IRGQ	2	1	2	1	623	62.7	4.88	1.85	0.007	2.499			nucleotide binding		126298	ENSG00000167378.8	19				0	0.2	0.924256	1	24.36	3.39	100858	128472	78572.9	112517	120387	116083	6	72340.9	65745.1	49487.8	42497.8	120387	66005.6
Q92616	eIF-2-alpha kinase activator GCN1	GCN1	1	2	2	2	2671	292.6	7.47	2.96	0	7.02	cell communication;metabolic process;regulation of biological process;response to stimulus	cytoplasm;cytosol;membrane;ribosome	enzyme regulator activity;protein binding;RNA binding	Pf12074, Pf13646	10985		12				0	0.2	0.998446	1	24.88	25.8	66538.7	40069.2	52975.9	43833.9	60855.2	74617.1	6	47725.3	20505.2	33366	16556.1	60855.2	42427.7
O43488	Aflatoxin B1 aldehyde reductase member 2	AKR7A2	7	1	1	1	359	39.6	7.17	0	0.023	1.69	metabolic process	cytoplasm;cytosol;Golgi	catalytic activity;protein binding	Pf00248	8574	ENSG00000053371.12	1	Metabolism of xenobiotics by cytochrome P450	Aflatoxin activation and detoxification	Aflatoxin B1 metabolism; Metapathway biotransformation	6	0.19	0.969845	1	28.55	18.8	15327.6	0	10178.8	14242.1	14112.4	19353.2	5	10993.8	0	6410.95	5379.28	14112.4	11004.3
Q9H0A0	RNA cytidine acetyltransferase	NAT10	2	1	1	1	1025	115.7	8.27	0	0.012	2.03	metabolic process;regulation of biological process	membrane;nucleus	catalytic activity;nucleotide binding;protein binding;RNA binding	Pf00583, Pf05127, Pf08351, Pf13508, Pf13718, Pf13725	55226	ENSG00000135372.8	11	Ribosome biogenesis in eukaryotes	rRNA modification in the nucleus and cytosol	Metapathway biotransformation	6	0.19	0.929895	1	14.52	11.48	66272.5	49768.4	56054.2	74471.8	64042.8	59722.2	6	47534.3	25468.8	35304.8	28128.1	64042.8	33958.3
O75694	Nuclear pore complex protein Nup155	NUP155	1	1	2	1	1391	155.1	6.16	5.07	0	6.417	cell organization and biogenesis;metabolic process;regulation of biological process;transport	membrane;nucleus	protein binding;structural molecule activity;transporter activity	Pf03177, Pf08801	9631	ENSG00000113569.15	5	RNA transport	Rev-mediated nuclear export of HIV RNA; ISG15 antiviral mechanism; NEP/NS2 Interacts with the Cellular Export Machinery; tRNA processing in the nucleus; Transcriptional regulation by small RNAs; Nuclear Pore Complex (NPC) Disassembly; Regulation of Glucokinase by Glucokinase Regulatory Protein; Vpr-mediated nuclear import of PICs; Regulation of HSF1-mediated heat shock response; snRNP Assembly; S…		64	0.19	0.978343	1	33.27	15.27	32914.9	16619.9	24032.5	27441.1	33629.2	25146.9	6	23608.4	8505.14	15136.5	10364.6	33629.2	14298.7
Q14257	Reticulocalbin-2	RCN2	9	2	4	2	317	36.9	4.4	0	0	5.083		endoplasmic reticulum;organelle lumen	metal ion binding;protein binding	Pf13499	5955	ENSG00000117906.13	15				0	0.19	0.88962	1	4.12	41.67	70302	64825.2	68568.1	68239.6	78066.6	141991	6	50424.5	33174	43186.5	25774.2	78066.6	80737.1
P62879	Guanine nucleotide-binding protein G(I)/G(S)/G(T) subunit beta-2	GNB2	22	5	13	2	340	37.3	6	15.11	0	22.075	metabolic process;regulation of biological process;response to stimulus	cytoplasm;cytosol;membrane	catalytic activity;protein binding;signal transducer activity	Pf00400	2783	ENSG00000172354.9	7	Dopaminergic synapse; Serotonergic synapse; Glutamatergic synapse; Circadian entrainment; Morphine addiction; Pathways in cancer; Retrograde endocannabinoid signaling; GABAergic synapse; Alcoholism; Ras signaling pathway; Chemokine signaling pathway; Cholinergic synapse; PI3K-Akt signaling pathway	G alpha (z) signalling events; Activation of G protein gated Potassium channels; Cooperation of PDCL (PhLP1) and TRiC/CCT in G-protein beta folding; Glucagon-type ligand receptors; Thromboxane signalling through TP receptor; ADP signalling through P2Y purinoceptor 1; G beta:gamma signalling through PI3Kgamma; Vasopressin regulates renal water homeostasis via Aquaporins; G-protein activation; Inhi…	Corticotropin-releasing hormone signaling pathway; Myometrial Relaxation and Contraction Pathways; G Protein Signaling Pathways; Chemokine signaling pathway; Focal Adhesion-PI3K-Akt-mTOR-signaling pathway; Calcium Regulation in the Cardiac Cell	74	0.19	0.855745	1	14.97	30.5	123297	102765	139098	110737	201221	141086	6	88435.7	52589.7	87608.8	41825.4	201221	80222.5
P43034	Platelet-activating factor acetylhydrolase IB subunit alpha	PAFAH1B1	15	5	16	5	410	46.6	7.37	22.47	0	26.521	cell communication;cell differentiation;cell division;cell organization and biogenesis;cell proliferation;cellular component movement;development;metabolic process;regulation of biological process;response to stimulus;transport	chromosome;cytoplasm;cytoskeleton;cytosol;membrane;nucleus	catalytic activity;protein binding	Pf00400, Pf08513, Pf11715	5048	ENSG00000007168.12	17	Ether lipid metabolism; Metabolic pathways	COPI-independent Golgi-to-ER retrograde traffic; Regulation of PLK1 Activity at G2/M Transition; AURKA Activation by TPX2; Anchoring of the basal body to the plasma membrane; Recruitment of NuMA to mitotic centrosomes; Recruitment of mitotic centrosome proteins and complexes; Loss of Nlp from mitotic centrosomes; Amplification of signal from unattached kinetochores via a MAD2 inhibitory signal; S…	Wnt Signaling Pathway and Pluripotency; Wnt Signaling Pathway	37	0.19	0.185545	0.579991	20.65	3.6	426050	285680	412242	469824	451604	485341	6	305586	146196	259644	177453	451604	275968
P63208	S-phase kinase-associated protein 1	SKP1	14	2	7	2	163	18.6	4.54	2.2	0	10.716	cell organization and biogenesis;cellular homeostasis;metabolic process;regulation of biological process;response to stimulus	cytoplasm;cytosol;nucleus	catalytic activity;protein binding	Pf01466, Pf03931	6500	ENSG00000113558.18	5	TGF-beta signaling pathway; Ubiquitin mediated proteolysis; Protein processing in endoplasmic reticulum; Wnt signaling pathway; Oocyte meiosis; Circadian rhythm; Herpes simplex infection; Cell cycle	FBXL7 down-regulates AURKA during mitotic entry and in early mitosis; NOTCH1 Intracellular Domain Regulates Transcription; Downstream TCR signaling; Regulation of PLK1 Activity at G2/M Transition; NIK-->noncanonical NF-kB signaling; Constitutive Signaling by NOTCH1 HD+PEST Domain Mutants; MAP3K8 (TPL2)-dependent MAPK1/3 activation; Antigen processing: Ubiquitination & Proteasome degradation; Iron…	TNF alpha Signaling Pathway; TGF-beta Signaling Pathway; Notch Signaling Pathway	105	0.19	0.666745	1	5.73	11.4	185681	208146	195581	197560	248409	223185	6	133181	106518	123183	74618.7	248409	126904
P46940	Ras GTPase-activating-like protein IQGAP1	IQGAP1	20	20	54	20	1657	189.1	6.48	82.57	0	126.72	cell growth;regulation of biological process;response to stimulus;transport	cytoplasm;cytoskeleton;cytosol;membrane;nucleus	enzyme regulator activity;metal ion binding;protein binding	Pf00307, Pf00397, Pf00616, Pf03836, Pf11016	8826	ENSG00000140575.12	15	Proteoglycans in cancer; Adherens junction; Regulation of actin cytoskeleton	Signaling by BRAF and RAF fusions; MAP2K and MAPK activation; RHO GTPases activate IQGAPs; Glucagon-like Peptide-1 (GLP1) regulates insulin secretion; Signaling by RAS mutants; Signaling by high-kinase activity BRAF mutants; Signaling by moderate kinase activity BRAF mutants; Nephrin family interactions; Paradoxical activation of RAF signaling by kinase inactive BRAF; Neutrophil degranulation; In…	VEGFA-VEGFR2 Signaling Pathway; EGF/EGFR Signaling Pathway; Regulation of Actin Cytoskeleton; G13 Signaling Pathway	35	0.19	0.41278	0.920263	2.05	1.09	1.69799e+06	1.6299e+06	1.66045e+06	1.86936e+06	1.88769e+06	1.91028e+06	6	1.21789e+06	834092	1.04581e+06	706058	1.88769e+06	1.0862e+06
P08579	U2 small nuclear ribonucleoprotein B''	SNRPB2	10	1	2	1	225	25.5	9.72	3.36	0	6.171	metabolic process	nucleus;spliceosomal complex	protein binding;RNA binding	Pf00076, Pf13893, Pf14259	6629	ENSG00000125870.10	20	Spliceosome	mRNA Splicing - Major Pathway	mRNA Processing	6	0.19	1	1	17.46	10.29	51596.4	38602.7	38622.1	37557.1	44077.4	45868.5	6	37007.8	19754.7	24325.5	14185.4	44077.4	26081.1
P78527	DNA-dependent protein kinase catalytic subunit	PRKDC	0	1	1	1	4128	468.8	7.12	0	0.004	2.96	cell death;cell differentiation;cell organization and biogenesis;cell proliferation;defense response;metabolic process;regulation of biological process;response to stimulus	cytosol;membrane;nucleus	catalytic activity;DNA binding;nucleotide binding;protein binding;RNA binding	Pf00454, Pf02259, Pf02260, Pf08163	5591	ENSG00000253729.7	8	Non-homologous end-joining; Cell cycle	Nonhomologous End-Joining (NHEJ); E3 ubiquitin ligases ubiquitinate target proteins; IRF3-mediated induction of type I IFN	miRNA Regulation of DNA Damage Response; Cell Cycle; Retinoblastoma (RB) in Cancer; Fas Ligand (FasL) pathway and Stress induction of Heat Shock Proteins (HSP) regulation; Pathways Affected in Adenoid Cystic Carcinoma; ATM Signaling Network in Development and Disease; Non-homologous end joining; DNA Damage Response	22	0.19	0.999994	1	31.28	21.43	35010.5	31840	55313.5	32897.4	39928.8	50385.8	6	25111.5	16294	34838.3	12425.4	39928.8	28649.6
P10515	Dihydrolipoyllysine-residue acetyltransferase component of pyruvate dehydrogenase complex, mitochondrial	DLAT	3	1	1	1	647	69	7.84	0	0.033	1.446	metabolic process;regulation of biological process	mitochondrion;organelle lumen	catalytic activity;protein binding	Pf00198, Pf00364, Pf02817	1737	ENSG00000150768.15	11	Citrate cycle (TCA cycle); Carbon metabolism; Pyruvate metabolism; Glycolysis / Gluconeogenesis; Metabolic pathways	Regulation of pyruvate dehydrogenase (PDH) complex; Signaling by Retinoic Acid; Glyoxylate metabolism and glycine degradation	TCA Cycle and Deficiency of Pyruvate Dehydrogenase complex (PDHc); Glycolysis and Gluconeogenesis	17	0.19	0.997086	1	31.25	26.52	79984.5	44492.7	83879.2	91153.3	56244.4	95325.5	6	57369.3	22768.9	52829.9	34428.7	56244.4	54202.6	Deamidated [R282(100)]
P26006	Integrin alpha-3	ITGA3	11	10	22	10	1051	116.5	6.77	17.32	0	32.857	cell differentiation;cell organization and biogenesis;cellular component movement;regulation of biological process;response to stimulus	cell surface;membrane	metal ion binding;protein binding	Pf01839, Pf08441, Pf13517	3675	ENSG00000005884.17	17	Arrhythmogenic right ventricular cardiomyopathy (ARVC); Dilated cardiomyopathy; Hematopoietic cell lineage; Pathways in cancer; Focal adhesion; Regulation of actin cytoskeleton; Small cell lung cancer; ECM-receptor interaction; PI3K-Akt signaling pathway; Hypertrophic cardiomyopathy (HCM)	Integrin cell surface interactions; Laminin interactions; Basigin interactions; MET activates PTK2 signaling	Integrin-mediated Cell Adhesion; Arrhythmogenic Right Ventricular Cardiomyopathy; Primary Focal Segmental Glomerulosclerosis FSGS; Focal Adhesion; Focal Adhesion-PI3K-Akt-mTOR-signaling pathway	26	0.18	0.983739	1	10.54	2.96	381817	313180	373933	422272	401327	423016	6	273861	160269	235516	159493	401327	240529
O00214	Galectin-8	LGALS8	3	1	3	1	317	35.8	8.25	8.89	0	5.433	metabolic process;response to stimulus	cytoplasm;cytosol;membrane	protein binding	Pf00337	3964	ENSG00000116977.18	1				0	0.18	0.999983	1	10.34	36.56	63400	52855.2	53710.5	35611.2	60656.8	77791.5	6	45474	27048.4	33828.7	13450.4	60656.8	44232.7
P56192	Methionine--tRNA ligase, cytoplasmic	MARS	6	2	3	2	900	101.1	6.16	2.06	0	5.363	cell communication;metabolic process;regulation of biological process;response to stimulus	cytoplasm;cytosol;membrane	catalytic activity;nucleotide binding;protein binding;RNA binding	Pf00043, Pf00133, Pf00458, Pf09334, Pf10978, Pf13409, Pf13410, Pf14497	4141	ENSG00000166986.14	12	Selenocompound metabolism; Aminoacyl-tRNA biosynthesis	Cytosolic tRNA aminoacylation; SeMet incorporation into proteins		10	0.18	0.887461	1	29.7	19.86	87973	47529.2	78982.7	74417.9	89244.8	110525	6	63099.2	24322.8	49745.9	28107.7	89244.8	62845.1
P27695	DNA-(apurinic or apyrimidinic site) lyase	APEX1	38	9	23	9	318	35.5	8.12	31.94	0	53.513	cell organization and biogenesis;cellular homeostasis;metabolic process;regulation of biological process;response to stimulus	cytoplasm;endoplasmic reticulum;mitochondrion;nucleus;ribosome	catalytic activity;DNA binding;metal ion binding;protein binding;RNA binding	Pf03372, Pf14529	328	ENSG00000100823.11	14	Base excision repair	POLB-Dependent Long Patch Base Excision Repair; Displacement of DNA glycosylase by APEX1; PCNA-Dependent Long Patch Base Excision Repair; Abasic sugar-phosphate removal via the single-nucleotide replacement pathway	Human Thyroid Stimulating Hormone (TSH) signaling pathway; Spinal Cord Injury	12	0.18	0.954957	1	10.42	4.01	873450	999220	816742	992291	943098	1.0213e+06	6	626487	511346	514411	374789	943098	580717
P62841	40S ribosomal protein S15	RPS15	19	3	8	3	145	17	10.39	14.11	0	27.097	cell differentiation;cell organization and biogenesis;metabolic process;transport	cytosol;membrane;nucleus;ribosome	DNA binding;protein binding;RNA binding;structural molecule activity	Pf00203	6209	ENSG00000115268.9	19	Ribosome	Peptide chain elongation; Eukaryotic Translation Termination; Viral mRNA Translation; Formation of the ternary complex, and subsequently, the 43S complex; L13a-mediated translational silencing of Ceruloplasmin expression; Selenocysteine synthesis; Nonsense Mediated Decay (NMD) independent of the Exon Junction Complex (EJC); Nonsense Mediated Decay (NMD) enhanced by the Exon Junction Complex (EJC)…	Cytoplasmic Ribosomal Proteins	38	0.18	0.884954	1	4.74	21.77	106239	96785.6	103329	116856	155269	102699	6	76200.3	49529.6	65080	44136.6	155269	58395.2
Q12996	Cleavage stimulation factor subunit 3	CSTF3	2	1	1	1	717	82.9	8.12	0	0.052	1.308	metabolic process	nucleus	protein binding;RNA binding	Pf05843	1479	ENSG00000176102.11	11	mRNA surveillance pathway	Cleavage of Growing Transcript in the Termination Region ; Processing of Intronless Pre-mRNAs; mRNA 3'-end processing; mRNA Splicing - Major Pathway	mRNA Processing	13	0.18	0.99279	1	17.37	16.34	90768.2	67891.9	68164	73035.2	98341.4	77327.8	6	65104	34743.4	42932	27585.5	98341.4	43969
P15153	Ras-related C3 botulinum toxin substrate 2	RAC2	11	2	3	2	192	21.4	7.61	2.01	0	4.812	cell organization and biogenesis;regulation of biological process;response to stimulus	cytoplasm;cytosol;membrane	catalytic activity;enzyme regulator activity;nucleotide binding;protein binding	Pf00025, Pf00071, Pf08477	5880	ENSG00000128340.14	22	Pancreatic cancer; B cell receptor signaling pathway; VEGF signaling pathway; Rap1 signaling pathway; MAPK signaling pathway; Colorectal cancer; Natural killer cell mediated cytotoxicity; Pathways in cancer; Wnt signaling pathway; Focal adhesion; Choline metabolism in cancer; Adherens junction; Regulation of actin cytoskeleton; Leukocyte transendothelial migration; Sphingolipid signaling pathway;…	G alpha (12/13) signalling events; GPVI-mediated activation cascade; Sema4D induced cell migration and growth-cone collapse; Rho GTPase cycle; PCP/CE pathway; RHO GTPases Activate NADPH Oxidases	Integrin-mediated Cell Adhesion; RalA downstream regulated genes; B Cell Receptor Signaling Pathway; Focal Adhesion; MAPK Signaling Pathway; Chemokine signaling pathway; Microglia Pathogen Phagocytosis Pathway; Insulin Signaling; Regulation of Actin Cytoskeleton; DNA Damage Response (only ATM dependent)	51	0.17	0.942281	1	10.01	21.84	192984	233739	204153	199569	228932	302898	6	138419	119615	128583	75377.3	228932	172230
P23381	Tryptophan--tRNA ligase, cytoplasmic	WARS	10	3	4	3	471	53.1	6.23	2.92	0	9.484	metabolic process;regulation of biological process	cytoplasm;cytosol;nucleus	catalytic activity;enzyme regulator activity;nucleotide binding;protein binding	Pf00458, Pf00579	7453	ENSG00000140105.17	14	Aminoacyl-tRNA biosynthesis	Cytosolic tRNA aminoacylation	Photodynamic therapy-induced unfolded protein response; Amino Acid metabolism; Tryptophan metabolism	8	0.17	0.955827	1	3.55	7.84	319775	325416	303786	327865	383664	359020	6	229361	166530	191335	123835	383664	204141
Q9NYF8	Bcl-2-associated transcription factor 1	BCLAF1	1	1	1	1	920	106.1	9.98	0	0.03	1.557	cell death;metabolic process;regulation of biological process;response to stimulus	cytoplasm;nucleus	DNA binding;protein binding;RNA binding	Pf15440	9774	ENSG00000029363.16	6			Interactome of polycomb repressive complex 2 (PRC2)	1	0.17	0.999961	1	67.19	42.72	21766	9702.22	5761.64	14903.4	7988.88	0	5	15611.8	4965.07	3628.87	5629.05	7988.88	0
Q99575	Ribonucleases P/MRP protein subunit POP1	POP1	2	1	1	1	1024	114.6	9.22	0	0.005	2.736	metabolic process	Golgi;mitochondrion;nucleus	catalytic activity;protein binding;RNA binding	Pf06978, Pf08170	10940	ENSG00000104356.10	8	Ribosome biogenesis in eukaryotes; RNA transport	tRNA processing in the nucleus		5	0.16	0.995212	1	44.3	37.55	62930.5	27433.6	35565.1	22734.8	50908.4	39672.2	6	45137.3	14039	22400.1	8586.97	50908.4	22557.8
Q00839	Heterogeneous nuclear ribonucleoprotein U	HNRNPU	32	25	84	25	825	90.5	6	146.5	0	167.315	cell differentiation;metabolic process;regulation of biological process;response to stimulus	cell surface;chromosome;cytoplasm;membrane;nucleus;spliceosomal complex	DNA binding;nucleotide binding;protein binding;RNA binding	Pf00622, Pf13671	3192	ENSG00000153187.18	1	Spliceosome	mRNA Splicing - Major Pathway	mRNA Processing	6	0.16	0.974379	1	39.94	17.47	6.19203e+06	2.78685e+06	3.99174e+06	4.44613e+06	4.29787e+06	5.83694e+06	6	4.44127e+06	1.42616e+06	2.51413e+06	1.67931e+06	4.29787e+06	3.31891e+06	Deamidated [R50(100); R69(100)]
Q96Q11	CCA tRNA nucleotidyltransferase 1, mitochondrial	TRNT1	8	2	6	2	434	50.1	8.1	12.24	0	10.709	cell organization and biogenesis;metabolic process	mitochondrion;organelle lumen	catalytic activity;nucleotide binding;RNA binding	Pf01743, Pf12627	51095	ENSG00000072756.16	3	RNA transport	tRNA processing in the mitochondrion; tRNA processing in the nucleus		5	0.16	0.82971	1	10.85	17.91	64605.3	75360	80156.8	103486	84177.5	72731.8	6	46338.5	38565.1	50485.5	39086.9	84177.5	41355.7
P62136	Serine/threonine-protein phosphatase PP1-alpha catalytic subunit	PPP1CA	13	3	6	3	330	37.5	6.33	2.17	0	8.125	cell division;metabolic process;regulation of biological process;response to stimulus	cytoplasm;cytosol;membrane;nucleus	catalytic activity;metal ion binding;protein binding	Pf00149	5499	ENSG00000172531.14	11	Dopaminergic synapse; Vascular smooth muscle contraction; Insulin signaling pathway; Amphetamine addiction; cGMP-PKG signaling pathway; Hippo signaling pathway; Oxytocin signaling pathway; Long-term potentiation; Adrenergic signaling in cardiomyocytes; Focal adhesion; Proteoglycans in cancer; Regulation of actin cytoskeleton; mRNA surveillance pathway; Oocyte meiosis; Herpes simplex infection; In…	Signaling by GPCR; Triglyceride catabolism; DARPP-32 events; Downregulation of TGF-beta receptor signaling; Circadian Clock	Nicotine Activity on Dopaminergic Neurons; Common Pathways Underlying Drug Addiction	35	0.16	0.695505	1	10.75	6.18	128487	151570	158481	169181	163449	184064	6	92157.7	77565.2	99816.5	63899.9	163449	104660
P48163	NADP-dependent malic enzyme	ME1	12	4	8	4	572	64.1	6.13	11.34	0	22.387	cell organization and biogenesis;metabolic process;regulation of biological process;response to stimulus	cytoplasm;cytosol;mitochondrion	catalytic activity;metal ion binding;nucleotide binding	Pf00390, Pf03949	4199	ENSG00000065833.8	6	Carbon metabolism; PPAR signaling pathway; Pyruvate metabolism; Metabolic pathways	PPARA activates gene expression	NRF2 pathway; PPAR signaling pathway	10	0.16	0.899878	1	8.57	5.76	302751	330347	278335	326939	337192	365118	6	217150	169054	175305	123485	337192	207608
P12955	Xaa-Pro dipeptidase	PEPD	15	5	10	5	493	54.5	6	22.86	0	29.565	metabolic process		catalytic activity;metal ion binding;protein binding	Pf00557, Pf05195	5184	ENSG00000124299.13	19				0	0.16	1	1	13.66	7.57	439790	552249	439019	499181	433297	490974	6	315442	282611	276509	188541	433297	279170
P14927	Cytochrome b-c1 complex subunit 7	UQCRB	9	1	1	1	111	13.5	8.78	0	0.01	2.252	cell organization and biogenesis;metabolic process;transport	membrane;mitochondrion	catalytic activity;protein binding;transporter activity	Pf02271	7381	ENSG00000156467.9	8	Huntington's disease; Parkinson's disease; Alzheimer's disease; Oxidative phosphorylation; Non-alcoholic fatty liver disease (NAFLD); Metabolic pathways; Cardiac muscle contraction	Respiratory electron transport	Electron Transport Chain	12	0.16	0.65858	1	18.82	68.26	42601.2	44854	31007.9	46181.7	47491.6	138219	6	30555.9	22953.8	19529.8	17442.9	47491.6	78592.1
P11717	Cation-independent mannose-6-phosphate receptor	IGF2R	3	4	9	4	2491	274.2	5.94	2.12	0	11.552	cell organization and biogenesis;regulation of biological process;response to stimulus;transport	cell surface;cytoplasm;endosome;Golgi;membrane;nucleus;vacuole	catalytic activity;protein binding;receptor activity;signal transducer activity;transporter activity	Pf00040, Pf00878, Pf02157, Pf09451	3482	ENSG00000197081.12	6	Lysosome; Endocytosis	Cargo recognition for clathrin-mediated endocytosis; Retrograde transport at the Trans-Golgi-Network; Neutrophil degranulation; Golgi Associated Vesicle Biogenesis		14	0.16	0.993192	1	21.62	21.8	160077	108834	116039	88334.6	129479	135524	6	114816	55695.1	73085.1	33364.1	129479	77059.8
P61923	Coatomer subunit zeta-1	COPZ1	16	3	7	3	177	20.2	4.81	2.09	0	11.243	transport	cytoplasm;cytosol;Golgi;membrane		Pf01217	22818	ENSG00000111481.9	12		COPI-dependent Golgi-to-ER retrograde traffic; COPI-mediated anterograde transport		11	0.16	0.911675	1	10.89	8.78	348202	308450	383938	389459	384543	448817	6	249750	157848	241817	147099	384543	255200
Q5W041	Armadillo repeat-containing protein 3	ARMC3	2	1	1	1	872	96.3	6.21	2.03	0.057	1.264	transport	cytoplasm;nucleus	protein binding	Pf00514, Pf01602, Pf13513, Pf13646, Pf14381	219681	ENSG00000165309.13	10				0	0.15	0.987248	1	21.08	7.53	60237.3	80715.5	54597.3	75550.7	66948.3	66089	6	43205.5	41305.8	34387.2	28535.6	66948.3	37578.6	Deamidated [R432(100)]
P14866	Heterogeneous nuclear ribonucleoprotein L	HNRNPL	23	8	21	8	589	64.1	8.22	12.25	0	25.887	metabolic process;regulation of biological process	cytoplasm;membrane;nucleus	DNA binding;protein binding;RNA binding	Pf00076, Pf13893, Pf14259	3191	ENSG00000282947.1; ENSG00000104824.16	19; CHR_HG26_PATCH		mRNA Splicing - Major Pathway	mRNA Processing	5	0.15	0.992917	1	2.17	8.49	726909	748604	717705	720819	853186	809148	6	521379	383095	452034	272254	853186	460086
P52888	Thimet oligopeptidase	THOP1	8	4	10	4	689	78.8	6.05	9.59	0	16.326	metabolic process	cytoplasm;cytosol	catalytic activity;metal ion binding	Pf01432	7064	ENSG00000172009.14	19	Renin-angiotensin system; African trypanosomiasis	Antigen processing: Ubiquitination & Proteasome degradation		6	0.15	0.814494	1	6.61	6.64	301359	293724	332327	334295	353959	309867	6	216151	150312	209311	126264	353959	176192
Q9H9E3	Conserved oligomeric Golgi complex subunit 4	COG4	1	1	1	1	785	89	5.19	0	0.012	2.028	cell organization and biogenesis;transport	endoplasmic reticulum;Golgi;membrane	protein binding	Pf08318	25839		16		COPI-mediated anterograde transport; Intra-Golgi traffic; Retrograde transport at the Trans-Golgi-Network		11	0.15	0.999507	1	53.64	48	11727.1	6954.32	20871.8	0	9157.99	18568.1	5	8411.29	3558.84	13145.8	0	9157.99	10557.9	Deamidated [R113(100)]
P30566	Adenylosuccinate lyase	ADSL	14	4	12	4	484	54.9	7.11	27.09	0	28.498	cell organization and biogenesis;metabolic process;response to stimulus	cytosol;mitochondrion	catalytic activity	Pf00206, Pf10397	158	ENSG00000239900.12	22	Purine metabolism; Alanine, aspartate and glutamate metabolism; Metabolic pathways	Purine ribonucleoside monophosphate biosynthesis	Nucleotide Metabolism	8	0.14	0.859931	1	3.49	7.55	760434	709172	734498	904344	785749	808641	6	545425	362916	462611	341572	785749	459797
P53618	Coatomer subunit beta	COPB1	8	4	6	4	953	107.1	6.05	10.77	0	17.377	transport	cytoplasm;cytosol;Golgi;membrane	protein binding;structural molecule activity	Pf01602, Pf07718, Pf14806	1315	ENSG00000129083.12	11		COPI-dependent Golgi-to-ER retrograde traffic; Neutrophil degranulation; COPI-mediated anterograde transport		14	0.14	0.999801	1	22.44	4.34	57910.7	88148.1	65121.7	76646.5	71749.4	70707.4	6	41536.8	45109.4	41015.8	28949.5	71749.4	40204.6
P55786	Puromycin-sensitive aminopeptidase	NPEPPS	22	14	36	14	919	103.2	5.72	37.41	0	82.528	metabolic process;response to stimulus	cytoplasm;cytosol;nucleus	catalytic activity;metal ion binding	Pf01433, Pf11838, Pf13485	9520	ENSG00000141279.15	17		Antigen processing: Ubiquitination & Proteasome degradation		4	0.14	0.757701	1	4.73	0.8	1.43095e+06	1.55543e+06	1.55459e+06	1.70692e+06	1.73325e+06	1.71351e+06	6	1.02635e+06	795984	979131	644705	1.73325e+06	974312
P61457	Pterin-4-alpha-carbinolamine dehydratase	PCBD1	13	1	2	1	104	12	6.8	2.14	0	5.511	cell organization and biogenesis;metabolic process;regulation of biological process	cytoplasm;cytosol;nucleus	catalytic activity;protein binding	Pf01329	5092	ENSG00000166228.8	10		Phenylalanine and tyrosine catabolism		4	0.14	0.9789	1	9.52	5.85	171218	158707	141443	158300	174511	176323	6	122807	81217.6	89085.3	59790.2	174511	100258
P62310	U6 snRNA-associated Sm-like protein LSm3	LSM3	33	1	1	1	102	11.8	4.7	0	0.029	1.565	cell organization and biogenesis;metabolic process	cytosol;nucleus;spliceosomal complex	protein binding;RNA binding	Pf01423	27258	ENSG00000170860.3	3	Spliceosome; RNA degradation	mRNA Splicing - Major Pathway; mRNA decay by 5' to 3' exoribonuclease		8	0.13	0.943668	1	13.73	38.17	24532.4	23949.8	30479.1	12496.2	26813.6	27656.6	6	17596	12256.2	19196.8	4719.84	26813.6	15725.7
P30040	Endoplasmic reticulum resident protein 29	ERP29	5	1	1	1	261	29	7.31	0	0.004	3.304	metabolic process;regulation of biological process;transport	cell surface;endoplasmic reticulum;membrane;organelle lumen	catalytic activity;protein binding	Pf07749, Pf07912	10961	ENSG00000089248.6	12	Protein processing in endoplasmic reticulum			1	0.13	0.997379	1	15.83	28.5	53481	40265.1	42075.7	40252.5	45968.8	67998.4	6	38359.6	20605.5	26500.7	15203.4	45968.8	38664.2
O00410	Importin-5	IPO5	6	3	3	3	1097	123.6	4.94	2.55	0	8.482	regulation of biological process;response to stimulus;transport	cytoplasm;membrane;nucleus	enzyme regulator activity;protein binding;RNA binding;transporter activity	Pf02985, Pf12755, Pf13513, Pf13646	3843	ENSG00000065150.18	13		vRNP Assembly		6	0.13	0.626833	1	10.75	8.2	141978	119798	147531	155246	166442	141183	6	101834	61306.2	92920	58636.8	166442	80277.4
Q9UHD9	Ubiquilin-2	UBQLN2	1	1	1	1	624	65.7	5.22	0	0.03	1.501	metabolic process;regulation of biological process	cytoplasm;cytosol;membrane;nucleus;vacuole	protein binding	Pf00240, Pf00627, Pf11976	29978	ENSG00000188021.8	X	Protein processing in endoplasmic reticulum	Cargo recognition for clathrin-mediated endocytosis		5	0.12	0.975077	1	19.82	21.18	122196	82695	97340	140819	94502.7	106075	6	87645.5	42318.8	61308	53187.6	94502.7	60314.9
P83916	Chromobox protein homolog 1	CBX1	17	1	1	1	185	21.4	4.93	0	0.008	2.391	regulation of biological process	chromosome;nucleus	protein binding	Pf00385, Pf01393	10951	ENSG00000108468.14	17				0	0.12	0.975052	1	35.72	35.54	68907.5	36046	42040.5	23170.1	48670	45542.7	6	49424.3	18446.4	26478.5	8751.37	48670	25895.8
P00390	Glutathione reductase, mitochondrial	GSR	26	10	28	10	522	56.2	8.5	49.53	0	48.281	cellular homeostasis;metabolic process;regulation of biological process;response to stimulus	cytoplasm;cytosol;mitochondrion;organelle lumen	antioxidant activity;catalytic activity;nucleotide binding	Pf00070, Pf02852, Pf07992, Pf13738	2936	ENSG00000104687.12	8	Glutathione metabolism; Thyroid hormone synthesis	Detoxification of Reactive Oxygen Species	Glutathione metabolism; Selenium Micronutrient Network; NRF2 pathway; Amino Acid metabolism; One carbon metabolism and related pathways; Oxidative Stress; Sulfation Biotransformation Reaction; Metapathway biotransformation	13	0.12	0.964892	1	10.5	8.74	1.48698e+06	1.79502e+06	1.52363e+06	1.89573e+06	1.61491e+06	1.66069e+06	6	1.06654e+06	918595	959636	716020	1.61491e+06	944275
P60953	Cell division control protein 42 homolog	CDC42	38	5	13	5	191	21.2	6.55	7.97	0	22.825	cell communication;cell differentiation;cell division;cell organization and biogenesis;cellular component movement;coagulation;metabolic process;regulation of biological process;response to stimulus;transport	cytoplasm;cytoskeleton;cytosol;membrane;vacuole	catalytic activity;nucleotide binding;protein binding	Pf00025, Pf00071, Pf08477	998	ENSG00000070831.15	1	Viral carcinogenesis; Endocytosis; T cell receptor signaling pathway; Tight junction; Pathogenic Escherichia coli infection; Pancreatic cancer; Neurotrophin signaling pathway; VEGF signaling pathway; Rap1 signaling pathway; MAPK signaling pathway; Pathways in cancer; AGE-RAGE signaling pathway in diabetic complications; Renal cell carcinoma; Focal adhesion; Proteoglycans in cancer; Salmonella inf…	RHO GTPases activate PAKs; G alpha (12/13) signalling events; DCC mediated attractive signaling; Gene and protein expression by JAK-STAT signaling after Interleukin-12 stimulation; RHO GTPases activate KTN1; Rho GTPase cycle; VEGFA-VEGFR2 Pathway; EGFR downregulation; RHO GTPases activate IQGAPs; Factors involved in megakaryocyte development and platelet production; CDO in myogenesis; EPHB-mediat…	Androgen receptor signaling pathway; Target Of Rapamycin (TOR) Signaling; Integrin-mediated Cell Adhesion; Integrated Breast Cancer Pathway; RANKL/RANK (Receptor activator of NFKB (ligand)) Signaling Pathway; Leptin signaling pathway; Regulation of Microtubule Cytoskeleton; Metastatic brain tumor; Pathogenic Escherichia coli infection; RalA downstream regulated genes; B Cell Receptor Signaling Pa…	102	0.12	0.998657	1	19.6	9.13	511032	358361	383509	477048	402726	416823	6	366540	183390	241547	180182	402726	237008
Q8WTS6	Histone-lysine N-methyltransferase SETD7	SETD7	2	1	1	1	366	40.7	4.63	0	0.03	1.497	cell organization and biogenesis;metabolic process;regulation of biological process;response to stimulus	chromosome;nucleus	catalytic activity;protein binding	Pf00856	80854	ENSG00000145391.13	4	FoxO signaling pathway; Lysine degradation	PKMTs methylate histone lysines	Histone Modifications	6	0.11	1	1	45.71	37.43	26361.2	10949.1	15064.7	12420	21359.4	0	5	18907.8	5603.18	9488.24	4691.03	21359.4	0
P08133	Annexin A6	ANXA6	34	18	57	18	673	75.8	5.6	101.13	0	117.343	cell organization and biogenesis;cellular homeostasis;regulation of biological process;response to stimulus;transport	cytoplasm;membrane;mitochondrion	metal ion binding;nucleotide binding;protein binding;transporter activity	Pf00191	309	ENSG00000197043.13	5		Smooth Muscle Contraction	Calcium Regulation in the Cardiac Cell; Prostaglandin Synthesis and Regulation	4	0.11	0.996428	1	8.76	19.65	990999	841035	973194	799982	1.1942e+06	1.04736e+06	6	710799	430396	612950	302154	1.1942e+06	595535	Deamidated [R358(100); R546(100)]
O15015	Zinc finger protein 646	ZNF646	0	1	5	1	1832	200.7	7.21	0	0.009	2.356											0	0.11	0.937943	1	2.09	2.31	373348	380215	364636	417383	404210	399194	6	267786	194573	229660	157646	404210	226984
Q06203	Amidophosphoribosyltransferase	PPAT	8	3	9	3	517	57.4	6.76	10.16	0	15.08	cell organization and biogenesis;metabolic process;response to stimulus;transport	cytosol	catalytic activity;metal ion binding	Pf00156, Pf00310, Pf13230, Pf13522, Pf13537	5471	ENSG00000128059.8	4	Purine metabolism; Alanine, aspartate and glutamate metabolism; Metabolic pathways	Purine ribonucleoside monophosphate biosynthesis	Fluoropyrimidine Activity	8	0.11	1	1	10.04	14.73	213488	212935	252567	192588	229874	259380	6	153126	108968	159075	72740.7	229874	147485
P61011	Signal recognition particle 54 kDa protein	SRP54	3	1	1	1	504	55.7	8.75	0	0.03	1.492	cell organization and biogenesis;metabolic process;response to stimulus;transport	cytoplasm;cytosol;nucleus	catalytic activity;nucleotide binding;protein binding;RNA binding	Pf00448, Pf01656, Pf02881, Pf02978, Pf03205, Pf09974, Pf13207, Pf13671	6729	ENSG00000100883.11	14	Protein export	SRP-dependent cotranslational protein targeting to membrane	mRNA Processing	5	0.11	0.999883	1	38.83	33.2	24467.2	53599	35549.7	22716	45942	38423.8	6	17549.2	27429.1	22390.4	8579.86	45942	21848
P62314	Small nuclear ribonucleoprotein Sm D1	SNRPD1	20	2	4	2	119	13.3	11.56	6.5	0	8.724	cell organization and biogenesis;metabolic process;transport	cytoplasm;cytosol;nucleus;spliceosomal complex	protein binding;RNA binding	Pf01423	6632	ENSG00000167088.10	18	Spliceosome; Systemic lupus erythematosus	snRNP Assembly; mRNA Splicing - Major Pathway; mRNA Splicing - Minor Pathway	mRNA Processing	10	0.11	0.958857	1	7.13	7.17	122847	112668	106759	121903	137763	122010	6	88113	57657.1	67240.2	46042.8	137763	69375.8
O75884	Serine hydrolase RBBP9	RBBP9	9	1	1	1	186	21	6.2	0	0.003	3.378	regulation of biological process	cytoplasm;nucleus	catalytic activity;protein binding		10741	ENSG00000089050.15	20				0	0.11	0.99958	1	4.04	21.41	63574.9	58822.6	62500.9	67270.8	69439.2	45861.2	6	45599.4	30102.2	39365.1	25408.3	69439.2	26076.9
Q14166	Tubulin--tyrosine ligase-like protein 12	TTLL12	3	2	4	2	644	74.4	5.53	0	0	6.002	metabolic process		catalytic activity;nucleotide binding	Pf03133	23170	ENSG00000100304.12	22		Carboxyterminal post-translational modifications of tubulin		3	0.11	0.674736	1	64.98	71.71	60458.9	67090	178416	9949.07	83441.5	72475.6	6	43364.5	34333	112372	3757.78	83441.5	41210
Q2M243	Coiled-coil domain-containing protein 27	CCDC27	2	1	1	1	656	75.3	5.68	0	0.051	1.333	metabolic process			Pf04111	148870	ENSG00000162592.9	1				0	0.11				49.44	10515.2	0	0	8969.06	22113.7	11377.7	4	7542.07	0	0	3387.62	22113.7	6469.42
Q08J23	RNA cytosine C(5)-methyltransferase NSUN2	NSUN2	5	3	4	3	767	86.4	6.77	0	0	6.225	cell division;metabolic process	cytoplasm;cytoskeleton;nucleus	catalytic activity;RNA binding	Pf01189, Pf13659	54888	ENSG00000037474.14	5		tRNA modification in the nucleus and cytosol		3	0.1	0.872391	1	49.51	66.48	104696	39974	57860.3	13189.2	79074.4	62097.6	6	75093.7	20456.5	36442.3	4981.59	79074.4	35309
O14684	Prostaglandin E synthase	PTGES	7	1	1	1	152	17.1	9.5	0	0.03	1.515	defense response;metabolic process;regulation of biological process;response to stimulus	cytoplasm;membrane	catalytic activity		9536	ENSG00000148344.10	9	Arachidonic acid metabolism; Metabolic pathways	Synthesis of Prostaglandins (PG) and Thromboxanes (TX)	Eicosanoid Synthesis	8	0.1	0.999912	1	35.18	36.44	34858.6	46810.5	69811.9	37425.8	50166	76513.3	6	25002.5	23955.1	43969.9	14135.8	50166	43505.9
P35268	60S ribosomal protein L22	RPL22	40	3	13	3	128	14.8	9.19	30.08	0	35.91	cell organization and biogenesis;metabolic process;transport	cytoplasm;cytosol;nucleus;ribosome	protein binding;RNA binding;structural molecule activity	Pf01776	6146	ENSG00000116251.9	1	Ribosome	Peptide chain elongation; Eukaryotic Translation Termination; Viral mRNA Translation; L13a-mediated translational silencing of Ceruloplasmin expression; Nonsense Mediated Decay (NMD) independent of the Exon Junction Complex (EJC); Selenocysteine synthesis; Nonsense Mediated Decay (NMD) enhanced by the Exon Junction Complex (EJC); GTP hydrolysis and joining of the 60S ribosomal subunit; Major path…	Cytoplasmic Ribosomal Proteins	34	0.1	0.995027	1	29.73	34.37	690007	682049	1.11244e+06	484639	992292	738321	6	494911	349036	700654	183049	992292	419813
P28070	Proteasome subunit beta type-4	PSMB4	24	4	17	4	264	29.2	5.97	13.95	0	27.413	metabolic process;regulation of biological process;response to stimulus;transport	cytoplasm;cytosol;nucleus;proteasome	catalytic activity;enzyme regulator activity;protein binding	Pf00227	5692	ENSG00000159377.10	1	Proteasome	Regulation of RAS by GAPs; CDT1 association with the CDC6:ORC:origin complex; Downstream TCR signaling; UCH proteinases; NIK-->noncanonical NF-kB signaling; Hh mutants that don't undergo autocatalytic processing are degraded by ERAD; SCF-beta-TrCP mediated degradation of Emi1; Cross-presentation of soluble exogenous antigens (endosomes); Separation of Sister Chromatids; Vpu mediated degradation o…	Proteasome Degradation	150	0.1	0.999588	1	16.02	13.67	550072	759871	688884	747448	580750	740354	6	394542	388860	433882	282312	580750	420969
Q12904	Aminoacyl tRNA synthase complex-interacting multifunctional protein 1	AIMP1	21	4	8	4	312	34.3	8.43	18.95	0	27.823	cell communication;cell death;cellular component movement;defense response;metabolic process;regulation of biological process;response to stimulus	cell surface;cytoplasm;cytosol;endoplasmic reticulum;extracellular;Golgi;membrane;nucleus	protein binding;RNA binding	Pf01588	9255	ENSG00000164022.16	4		Cytosolic tRNA aminoacylation; SeMet incorporation into proteins		8	0.1	0.256795	0.693204	28.63	14.58	421818	239999	413260	433204	558511	442955	6	302551	122818	260285	163621	558511	251866	Deamidated [R187(100)]
Q9BRP4	Proteasomal ATPase-associated factor 1	PAAF1	5	2	8	2	392	42.2	6.32	2.29	0	4.862		proteasome	protein binding	Pf00400	80227	ENSG00000175575.12	11				0	0.1	0.993959	1	7.98	8.58	272381	264872	233718	309970	284217	261068	6	195367	135547	147203	117076	284217	148445
O43396	Thioredoxin-like protein 1	TXNL1	21	3	4	3	289	32.2	4.96	5.36	0	10.253	cellular homeostasis;metabolic process;regulation of biological process;response to stimulus;transport	cytoplasm;cytosol;nucleus;proteasome	antioxidant activity;catalytic activity	Pf00085, Pf06201, Pf13098	9352	ENSG00000091164.12	18				0	0.1	0.946505	1	64.89	31.35	31222.3	6514.07	36822	19332.9	37111.2	33529.5	6	22394.4	3333.54	23191.7	7302.05	37111.2	19065.1
Q96FQ6	Protein S100-A16	S100A16	55	3	7	3	103	11.8	6.79	2	0	10.466	response to stimulus	cytoplasm;cytosol;membrane;nucleus	metal ion binding;protein binding;RNA binding	Pf01023, Pf13202, Pf13499, Pf13833	140576	ENSG00000188643.10	1				0	0.09	0.967084	1	13.6	39.39	83192.6	68724.4	64486.6	59012.9	122835	73271.7	6	59670.4	35169.4	40615.8	22289.3	122835	41662.7	Deamidated [R73(100)]
P50995	Annexin A11	ANXA11	26	13	49	13	505	54.4	7.65	53.41	0	72.176	cell division;response to stimulus;transport	cytoplasm;cytoskeleton;cytosol;membrane;nucleus;vacuole	metal ion binding;protein binding;RNA binding	Pf00191	311	ENSG00000122359.17	10				0	0.09	0.968629	1	6.39	6.61	1.74426e+06	1.97639e+06	1.9124e+06	2.04114e+06	1.90621e+06	2.17596e+06	6	1.25108e+06	1.01141e+06	1.20449e+06	770941	1.90621e+06	1.23726e+06
Q13907	Isopentenyl-diphosphate Delta-isomerase 1	IDI1	33	5	12	5	227	26.3	6.34	28.96	0	40.708	metabolic process;regulation of biological process	cytosol	catalytic activity;metal ion binding	Pf00293	3422		10	Terpenoid backbone biosynthesis; Metabolic pathways	Cholesterol biosynthesis; Activation of gene expression by SREBF (SREBP)	Target Of Rapamycin (TOR) Signaling; Cholesterol Biosynthesis; Sterol Regulatory Element-Binding Proteins (SREBP) signalling; Exercise-induced Circadian Regulation	12	0.09	0.913326	1	18.12	14.09	316972	458119	395542	403432	520197	420312	6	227350	234440	249125	152377	520197	238992
Q9Y617	Phosphoserine aminotransferase	PSAT1	26	8	14	8	370	40.4	7.66	0	0	28.691	metabolic process	cytoplasm;cytosol	catalytic activity	Pf00266	29968	ENSG00000135069.13	9	Vitamin B6 metabolism; Carbon metabolism; Glycine, serine and threonine metabolism; Biosynthesis of amino acids; Metabolic pathways	Serine biosynthesis	Trans-sulfuration and one carbon metabolism	10	0.09	0.989285	1	3.27	12.23	584678	587891	553803	570623	724560	623288	6	419364	300851	348803	215525	724560	354405
P68366	Tubulin alpha-4A chain	TUBA4A	53	21	117	4	448	49.9	5.06	268.81	0	269.264	cell organization and biogenesis;regulation of biological process;transport	cytoplasm;cytoskeleton;cytosol;extracellular	catalytic activity;nucleotide binding;protein binding;structural molecule activity	Pf00091, Pf03953	7277	ENSG00000127824.13	2	Pathogenic Escherichia coli infection; Gap junction; Phagosome; Apoptosis	COPI-independent Golgi-to-ER retrograde traffic; COPI-dependent Golgi-to-ER retrograde traffic; Carboxyterminal post-translational modifications of tubulin; Regulation of PLK1 Activity at G2/M Transition; Recruitment of NuMA to mitotic centrosomes; Hedgehog 'off' state; Loss of Nlp from mitotic centrosomes; Translocation of GLUT4 to the plasma membrane; Prefoldin mediated transfer of substrate to…	Pathogenic Escherichia coli infection; Parkin-Ubiquitin Proteasomal System pathway	76	0.08	0.999518	1	38.31	20.26	568617	1.01509e+06	1.29892e+06	749312	1.11063e+06	1.06996e+06	6	407843	519466	818102	283016	1.11063e+06	608382	Deamidated [R79(100); R221(99.3); R422(100)]
P62191	26S proteasome regulatory subunit 4	PSMC1	12	4	7	4	440	49.2	6.21	5.26	0	13.426	metabolic process;regulation of biological process;response to stimulus;transport	cytoplasm;cytosol;membrane;nucleus;proteasome	catalytic activity;nucleotide binding;protein binding;RNA binding	Pf00004, Pf00910, Pf01078, Pf05496, Pf05673, Pf05729, Pf07724, Pf07726, Pf07728, Pf13191, Pf13401	5700	ENSG00000100764.13	14	Viral carcinogenesis; Epstein-Barr virus infection; Proteasome	Regulation of RAS by GAPs; CDT1 association with the CDC6:ORC:origin complex; Downstream TCR signaling; UCH proteinases; NIK-->noncanonical NF-kB signaling; Hh mutants that don't undergo autocatalytic processing are degraded by ERAD; SCF-beta-TrCP mediated degradation of Emi1; Cross-presentation of soluble exogenous antigens (endosomes); Separation of Sister Chromatids; Vpu mediated degradation o…	Proteasome Degradation; Parkin-Ubiquitin Proteasomal System pathway	155	0.08	0.743053	1	24.85	13.29	259169	156394	236722	250314	241232	306520	6	185890	80033.9	149095	94543.7	241232	174289
P63098	Calcineurin subunit B type 1	PPP3R1	17	1	1	1	170	19.3	4.81	0	0.001	4.097	metabolic process;regulation of biological process;response to stimulus	cytoplasm;cytosol;membrane;mitochondrion	catalytic activity;metal ion binding;protein binding	Pf00036, Pf12763, Pf13405, Pf13499, Pf13833	5534	ENSG00000221823.10	2	Th1 and Th2 cell differentiation; T cell receptor signaling pathway; Osteoclast differentiation; Glutamatergic synapse; Amphetamine addiction; cGMP-PKG signaling pathway; Renin secretion; B cell receptor signaling pathway; VEGF signaling pathway; MAPK signaling pathway; Oxytocin signaling pathway; Natural killer cell mediated cytotoxicity; Long-term potentiation; Tuberculosis; Glucagon signaling …	Signaling by GPCR; FCERI mediated Ca+2 mobilization; DARPP-32 events; Ca2+ pathway; CLEC7A (Dectin-1) induces NFAT activation; Activation of BAD and translocation to mitochondria ; Calcineurin activates NFAT	Energy Metabolism; TFs Regulate miRNAs related to cardiac hypertrophy; Alzheimers Disease; Initiation of transcription and translation elongation at the HIV-1 LTR; MAPK Signaling Pathway	50	0.08	0.757631	1	10.02	59.98	27738.3	23795.3	28930.7	6755.72	29280.7	29857.7	6	19895.4	12177.1	18221.5	2551.64	29280.7	16977.3
Q15274	Nicotinate-nucleotide pyrophosphorylase [carboxylating]	QPRT	25	5	25	5	297	30.8	6.21	46.62	0	34.805	cell organization and biogenesis;metabolic process	cytoplasm;cytosol	catalytic activity;protein binding	Pf01729, Pf02581, Pf02749	23475	ENSG00000103485.17	16	Nicotinate and nicotinamide metabolism; Metabolic pathways	Nicotinate metabolism	NAD Biosynthesis II (from tryptophan); NAD+ biosynthetic pathways	8	0.08	0.991309	1	24.26	4.8	1.13038e+06	1.37241e+06	833714	1.19568e+06	1.11395e+06	1.22246e+06	6	810769	702325	525101	451611	1.11395e+06	695095
P32320	Cytidine deaminase	CDA	14	1	3	1	146	16.2	6.92	9.31	0	11.492	cell organization and biogenesis;metabolic process;regulation of biological process;response to stimulus;transport	cytosol;extracellular;organelle lumen	catalytic activity;metal ion binding;protein binding	Pf00383, Pf08211, Pf14421	978	ENSG00000158825.5	1	Metabolic pathways; Pyrimidine metabolism; Drug metabolism - other enzymes	Pyrimidine salvage; Neutrophil degranulation	Fluoropyrimidine Activity	11	0.08	0.99916	1	2.85	5.15	88022.6	83158.3	85366.9	90018.5	93539.5	84421.3	6	63134.7	42555.9	53767	34000.1	93539.5	48002.4
P54725	UV excision repair protein RAD23 homolog A	RAD23A	5	2	6	2	363	39.6	4.58	10.02	0	5.983	metabolic process;regulation of biological process;response to stimulus	cytoplasm;cytosol;nucleus;proteasome	DNA binding;protein binding	Pf00240, Pf00627, Pf09280, Pf11976	5886	ENSG00000179262.9	19	Protein processing in endoplasmic reticulum; Nucleotide excision repair	Josephin domain DUBs; Formation of Incision Complex in GG-NER; DNA Damage Recognition in GG-NER		11	0.08	0.999999	1	7.08	7.03	413015	367112	365374	354541	407978	387367	6	296237	187868	230125	133911	407978	220259
P08865	40S ribosomal protein SA	RPSA	48	10	37	10	295	32.8	4.87	87.17	0	103.186	cell organization and biogenesis;metabolic process;transport	cytoplasm;cytosol;membrane;nucleus;ribosome	protein binding;receptor activity;RNA binding;structural molecule activity	Pf00318	3921	ENSG00000168028.13	3	Ribosome	Peptide chain elongation; Eukaryotic Translation Termination; Viral mRNA Translation; Formation of the ternary complex, and subsequently, the 43S complex; L13a-mediated translational silencing of Ceruloplasmin expression; Selenocysteine synthesis; Nonsense Mediated Decay (NMD) independent of the Exon Junction Complex (EJC); Nonsense Mediated Decay (NMD) enhanced by the Exon Junction Complex (EJC)…	Cytoplasmic Ribosomal Proteins	38	0.08	0.999839	1	40.7	19.01	1.37387e+06	1.90936e+06	3.05737e+06	1.7878e+06	2.57255e+06	2.01392e+06	6	985418	977105	1.92564e+06	675255	2.57255e+06	1.14513e+06	Deamidated [R205(100)]
Q9GZT8	NIF3-like protein 1	NIF3L1	3	1	3	1	377	41.9	6.65	4.58	0.001	4.088	cell differentiation;regulation of biological process	cytoplasm;mitochondrion;nucleus	protein binding	Pf01784	60491	ENSG00000196290.14	2				0	0.08	1	1	30.61	52.01	20945.8	13080.9	24889.3	9846.79	22143.4	31980.5	6	15023.5	6694.11	15676.1	3719.14	22143.4	18184.3
P62995	Transformer-2 protein homolog beta	TRA2B	28	9	20	9	288	33.6	11.25	9.46	0	33.502	cell organization and biogenesis;cellular homeostasis;metabolic process;regulation of biological process;response to stimulus	membrane;nucleus;spliceosomal complex	protein binding;RNA binding	Pf00076, Pf08777, Pf13893, Pf14259	6434	ENSG00000136527.17	3	Spliceosome	mRNA Splicing - Major Pathway	mRNA Processing	6	0.07	0.999999	1	29.89	26.3	608219	630849	1.00653e+06	615950	980309	663312	6	436248	322834	633946	232645	980309	377163
P12081	Histidine--tRNA ligase, cytoplasmic	HARS	8	3	3	3	509	57.4	5.88	2.44	0	7.423	cell organization and biogenesis;metabolic process	cytoplasm;cytosol;mitochondrion	catalytic activity;nucleotide binding;protein binding	Pf00458, Pf00587, Pf03129, Pf13393	3035	ENSG00000170445.12	5	Aminoacyl-tRNA biosynthesis	Cytosolic tRNA aminoacylation	Allograft Rejection	6	0.07	0.999979	1	5.53	16.62	86762.1	79836.4	88831.7	99931.8	71516.3	91074.7	6	62230.6	40855.9	55949.2	37744.3	71516.3	51785.5
P04075	Fructose-bisphosphate aldolase A	ALDOA	69	26	140	24	364	39.4	8.09	296.98	0	314.309	cell organization and biogenesis;cellular homeostasis;metabolic process;regulation of biological process;transport	cytoplasm;cytoskeleton;cytosol;extracellular;membrane;nucleus;organelle lumen	catalytic activity;protein binding;RNA binding	Pf00274	226	ENSG00000149925.17	16	HIF-1 signaling pathway; Carbon metabolism; Fructose and mannose metabolism; Pentose phosphate pathway; Glycolysis / Gluconeogenesis; Biosynthesis of amino acids; Metabolic pathways	Platelet degranulation ; Gluconeogenesis; Glycolysis; Neutrophil degranulation	Glycolysis and Gluconeogenesis; Sudden Infant Death Syndrome (SIDS) Susceptibility Pathways	21	0.07	0.943941	1	4.35	5.76	1.20436e+07	1.20635e+07	1.11671e+07	1.26351e+07	1.32148e+07	1.1779e+07	6	8.63832e+06	6.17345e+06	7.03342e+06	4.77229e+06	1.32148e+07	6.69758e+06
P07814	Bifunctional glutamate/proline--tRNA ligase	EPRS	12	15	29	15	1512	170.5	7.33	43.42	0	61.23	cell organization and biogenesis;metabolic process;regulation of biological process;response to stimulus	cytoplasm;cytosol;membrane	catalytic activity;metal ion binding;nucleotide binding;protein binding;RNA binding	Pf00458, Pf00587, Pf00749, Pf01406, Pf03129, Pf03950, Pf09180, Pf14497	2058	ENSG00000136628.17	1	Porphyrin and chlorophyll metabolism; Aminoacyl-tRNA biosynthesis; Metabolic pathways	tRNA modification in the nucleus and cytosol; Cytosolic tRNA aminoacylation; SeMet incorporation into proteins	Parkinsons Disease Pathway; Amino Acid metabolism	16	0.07	0.822791	1	22.38	17.77	1.20922e+06	787795	1.18915e+06	1.09597e+06	1.54925e+06	1.24889e+06	6	867317	403151	748966	413949	1.54925e+06	710123
P30050	60S ribosomal protein L12	RPL12	36	4	20	4	165	17.8	9.42	52.29	0	22.481	cell organization and biogenesis;metabolic process;transport	cytosol;membrane;ribosome	protein binding;RNA binding;structural molecule activity	Pf00298, Pf03946	6136	ENSG00000197958.12	9	Ribosome	Peptide chain elongation; Eukaryotic Translation Termination; Viral mRNA Translation; L13a-mediated translational silencing of Ceruloplasmin expression; Nonsense Mediated Decay (NMD) independent of the Exon Junction Complex (EJC); Selenocysteine synthesis; Nonsense Mediated Decay (NMD) enhanced by the Exon Junction Complex (EJC); GTP hydrolysis and joining of the 60S ribosomal subunit; Major path…	Cytoplasmic Ribosomal Proteins	34	0.07	0.776848	1	24.3	11.42	1.04708e+06	703952	1.15444e+06	1.10085e+06	1.29488e+06	1.04529e+06	6	751022	360244	727103	415794	1.29488e+06	594358
Q8WUD1	Ras-related protein Rab-2B	RAB2B	12	2	5	2	216	24.2	7.83	10.13	0	9.72	regulation of biological process;response to stimulus;transport	endoplasmic reticulum;Golgi;membrane	catalytic activity;nucleotide binding;protein binding	Pf00025, Pf00071, Pf01926, Pf08477	84932	ENSG00000129472.13	14		RAB geranylgeranylation		3	0.07	0.990549	1	24.46	3.92	180062	121246	119934	122638	127361	132622	6	129150	62047	75538.3	46320.4	127361	75409.6
P00813	Adenosine deaminase	ADA	5	1	1	1	363	40.7	5.95	2.58	0.003	3.346	cell differentiation;metabolic process;regulation of biological process;response to stimulus;transport	cell surface;cytoplasm;cytosol;membrane;organelle lumen;vacuole	catalytic activity;metal ion binding;protein binding	Pf00962	100	ENSG00000196839.12	20	Primary immunodeficiency; Purine metabolism; Metabolic pathways	Purine salvage		7	0.07	0.999998	1	5.15	5.87	78446	84314.7	76405.5	85480.3	82356.7	76105.5	6	56265.8	43147.7	48122.7	32286	82356.7	43274
P04439	HLA class I histocompatibility antigen, A alpha chain	HLA-A	14	3	6	1	365	40.8	6	14.25	0	11.849	metabolic process;regulation of biological process;response to stimulus	cell surface;endoplasmic reticulum;Golgi;membrane	protein binding;RNA binding	Pf00129, Pf07654	3105	ENSG00000206503.12	6		Interferon alpha/beta signaling; E3 ubiquitin ligases ubiquitinate target proteins; Endosomal/Vacuolar pathway; Immunoregulatory interactions between a Lymphoid and a non-Lymphoid cell; Interferon gamma signaling; Antigen Presentation: Folding, assembly and peptide loading of class I MHC; ER-Phagosome pathway	Proteasome Degradation; Allograft Rejection	18	0.06	0.999355	1	4.64	11.04	96421.9	88122.8	90649	94673.1	95048.8	77817.5	6	69159.2	45096.4	57093.8	35758.1	95048.8	44247.5
Q96CW1	AP-2 complex subunit mu	AP2M1	11	4	9	4	435	49.6	9.54	6.9	0	12.461	cell organization and biogenesis;cellular component movement;metabolic process;regulation of biological process;response to stimulus;transport	cytosol;membrane	protein binding;transporter activity	Pf00928	1173	ENSG00000161203.13	3	Endocytosis; Huntington's disease; Endocrine and other factor-regulated calcium reabsorption; Synaptic vesicle cycle	Cargo recognition for clathrin-mediated endocytosis; Nef mediated downregulation of CD28 cell surface expression; Formation of annular gap junctions; Nef Mediated CD8 Down-regulation; Nef Mediated CD4 Down-regulation; Recycling pathway of L1; LDL clearance; EPH-ephrin mediated repulsion of cells; Retrograde neurotrophin signalling; VLDLR internalisation and degradation; WNT5A-dependent internaliz…	Synaptic Vesicle Pathway; EGF/EGFR Signaling Pathway	47	0.06	0.999222	1	9.81	10.07	244194	201960	215070	215277	259440	223719	6	175149	103352	135458	81310.2	259440	127208
P52209	6-phosphogluconate dehydrogenase, decarboxylating	PGD	23	9	35	9	483	53.1	7.23	65.2	0	75.819	metabolic process	cytoplasm;cytosol;nucleus	catalytic activity	Pf00393, Pf03446	5226	ENSG00000142657.20	1	Carbon metabolism; Glutathione metabolism; Pentose phosphate pathway; Metabolic pathways	Pentose phosphate pathway (hexose monophosphate shunt)	Pentose Phosphate Pathway; NRF2 pathway	9	0.06	0.999976	1	20.12	1.28	2.60383e+06	3.29611e+06	2.22156e+06	2.75203e+06	2.72072e+06	2.68278e+06	6	1.86761e+06	1.68677e+06	1.39921e+06	1.03944e+06	2.72072e+06	1.52544e+06
P22061	Protein-L-isoaspartate(D-aspartate) O-methyltransferase	PCMT1	30	4	7	4	227	24.6	7.21	9.26	0	12.79	metabolic process	cytoplasm;cytosol	catalytic activity;protein binding	Pf01135, Pf01209, Pf05175, Pf06325, Pf08241, Pf12847, Pf13489, Pf13659, Pf13847	5110		6		Protein repair		2	0.06	0.999768	1	4.05	5.29	256905	249926	270563	254863	268129	283271	6	184266	127898	170410	96262	268129	161069
Q15024	Exosome complex component RRP42	EXOSC7	18	3	6	3	291	31.8	5.19	3.54	0	12.414	metabolic process;regulation of biological process	cytoplasm;cytosol;nucleus	catalytic activity;protein binding;RNA binding	Pf01138, Pf03725	23016	ENSG00000075914.12	3	RNA degradation	Major pathway of rRNA processing in the nucleolus and cytosol; mRNA decay by 3' to 5' exoribonuclease; ATF4 activates genes; Butyrate Response Factor 1 (BRF1) binds and destabilizes mRNA; Tristetraprolin (TTP, ZFP36) binds and destabilizes mRNA; KSRP (KHSRP) binds and destabilizes mRNA		15	0.06	0.997929	1	21.03	44.21	57197.7	42742.9	65718.1	26830.5	72038.9	59746.5	6	41025.4	21873.5	41391.5	10133.9	72038.9	33972.2
P13796	Plastin-2	LCP1	37	20	63	16	627	70.2	5.43	105.03	0	162.874	cell organization and biogenesis;cellular component movement;regulation of biological process;response to stimulus	cytoplasm;cytoskeleton;cytosol;membrane	metal ion binding;protein binding	Pf00036, Pf00307, Pf13405, Pf13499	3936	ENSG00000136167.13	13		Gene and protein expression by JAK-STAT signaling after Interleukin-12 stimulation; Interleukin-12 family signaling		5	0.06	0.893802	1	10.75	11.3	5.20263e+06	5.76351e+06	4.64519e+06	5.44227e+06	6.51276e+06	5.33458e+06	6	3.73162e+06	2.94945e+06	2.9257e+06	2.05555e+06	6.51276e+06	3.03327e+06
O75533	Splicing factor 3B subunit 1	SF3B1	7	4	11	4	1304	145.7	7.09	32.46	0	28.833	cell organization and biogenesis;metabolic process;regulation of biological process;response to stimulus	nucleus;spliceosomal complex	DNA binding;protein binding;receptor activity;RNA binding;signal transducer activity	Pf02161, Pf08920, Pf12815, Pf13513	23451	ENSG00000115524.15	2	Spliceosome	B-WICH complex positively regulates rRNA expression; mRNA Splicing - Major Pathway; mRNA Splicing - Minor Pathway	mRNA Processing	11	0.06	0.987582	1	7.75	19.52	657778	564244	601155	643907	442480	625723	6	471795	288749	378627	243204	442480	355789
Q15029	116 kDa U5 small nuclear ribonucleoprotein component	EFTUD2	11	7	11	7	972	109.4	5	12.53	0	28.337	cell organization and biogenesis;metabolic process;response to stimulus	cytosol;membrane;nucleus;spliceosomal complex	catalytic activity;nucleotide binding;protein binding;RNA binding	Pf00009, Pf00679, Pf03144, Pf03764, Pf14492	9343	ENSG00000108883.12	17	Spliceosome	mRNA Splicing - Major Pathway; mRNA Splicing - Minor Pathway	mRNA Processing	7	0.06	0.989337	1	15.4	3.92	291058	229335	311261	315143	303844	291382	6	208763	117361	196043	119030	303844	165681
P13929	Beta-enolase	ENO3	18	5	12	2	434	47	7.71	20.64	0	27.003	metabolic process	cytoplasm;cytosol;membrane	catalytic activity;metal ion binding	Pf00113, Pf03952, Pf13378	2027	ENSG00000108515.17	17	HIF-1 signaling pathway; Carbon metabolism; Glycolysis / Gluconeogenesis; RNA degradation; Biosynthesis of amino acids; Metabolic pathways	Gluconeogenesis; Glycolysis	Glycolysis and Gluconeogenesis	12	0.05	0.992457	1	45.48	16.31	75916.8	29022.7	50004.1	51864.9	48325.8	65386.4	6	54451.7	14852.2	31494.3	19589.4	48325.8	37179.1
P18206	Vinculin	VCL	37	36	123	36	1134	123.7	5.66	176.38	0	211.815	cell growth;cell organization and biogenesis;cellular component movement;regulation of biological process;transport	cytoplasm;cytoskeleton;cytosol;extracellular;membrane;organelle lumen	protein binding;structural molecule activity	Pf01044	7414	ENSG00000035403.17	10	Amoebiasis; Focal adhesion; Adherens junction; Regulation of actin cytoskeleton; Leukocyte transendothelial migration; Bacterial invasion of epithelial cells; Shigellosis	Signaling by BRAF and RAF fusions; MAP2K and MAPK activation; Smooth Muscle Contraction; Signaling by RAS mutants; Signaling by high-kinase activity BRAF mutants; Signaling by moderate kinase activity BRAF mutants; Platelet degranulation ; Paradoxical activation of RAF signaling by kinase inactive BRAF; Neutrophil degranulation; Interleukin-20 family signaling	Integrin-mediated Cell Adhesion; Primary Focal Segmental Glomerulosclerosis FSGS; Focal Adhesion; VEGFA-VEGFR2 Signaling Pathway; Regulation of Actin Cytoskeleton	37	0.05	0.999493	1	4.68	2.74	7.58675e+06	7.16808e+06	6.91782e+06	7.43317e+06	7.42557e+06	7.08227e+06	6	5.44164e+06	3.66823e+06	4.35707e+06	2.80752e+06	7.42557e+06	4.02702e+06
Q9NQC3	Reticulon-4	RTN4	3	2	3	2	1192	129.9	4.5	5.79	0	7.459	cell death;cell organization and biogenesis;cellular component movement;regulation of biological process	endoplasmic reticulum;membrane	protein binding;RNA binding	Pf02453	57142	ENSG00000115310.17	2	Alzheimer's disease	Signalling by NGF; Axonal growth inhibition (RHOA activation)	Spinal Cord Injury	8	0.05	0.998806	1	16.45	2.53	80746.4	60756.7	83236.2	79996.2	83843.2	83328.8	6	57915.8	31092	52424.9	30214.7	83843.2	47381.2	Deamidated [R29(100)]
Q9Y678	Coatomer subunit gamma-1	COPG1	8	4	7	4	874	97.7	5.47	7.42	0	15.376	cellular component movement;transport	cytoplasm;cytosol;Golgi;membrane	protein binding;structural molecule activity	Pf01602, Pf08752	22820	ENSG00000181789.14	3		COPI-dependent Golgi-to-ER retrograde traffic; COPI-mediated anterograde transport		11	0.05	0.969951	1	25.72	20.62	188970	110973	160498	138617	166094	208647	6	135540	56789.9	101087	52355.9	166094	118638
P47756	F-actin-capping protein subunit beta	CAPZB	12	2	10	2	277	31.3	5.59	8.85	0	14.233	cell organization and biogenesis;cellular component movement;coagulation;regulation of biological process;transport	cytoplasm;cytoskeleton;cytosol	protein binding	Pf01115	832	ENSG00000077549.17	1	Endocytosis	COPI-independent Golgi-to-ER retrograde traffic; COPI-mediated anterograde transport; MHC class II antigen presentation; HSP90 chaperone cycle for steroid hormone receptors (SHR); Factors involved in megakaryocyte development and platelet production		20	0.05	0.993581	1	1.01	19.98	481506	489169	480064	454993	659657	500162	6	345363	250330	302360	171852	659657	284395
Q96SB4	SRSF protein kinase 1	SRPK1	2	1	4	1	655	74.3	6.16	4.33	0.002	4.273	cell differentiation;cell organization and biogenesis;defense response;metabolic process;regulation of biological process;response to stimulus	cytoplasm;cytosol;endoplasmic reticulum;membrane;nucleus	catalytic activity;metal ion binding;nucleotide binding;protein binding;RNA binding	Pf00069, Pf07714	6732	ENSG00000096063.15	6	Herpes simplex infection		mRNA Processing	2	0.05	0.992845	1	9.54	11.37	46980.6	42185.6	51099	48795.2	47549.9	58264.1	6	33697.1	21588.3	32183.9	18430	47549.9	33129.2
P50991	T-complex protein 1 subunit delta	CCT4	42	15	44	15	539	57.9	7.83	50.73	0	90.77	metabolic process;regulation of biological process;transport	cytoplasm;cytoskeleton;cytosol	nucleotide binding;protein binding;RNA binding	Pf00118	10575	ENSG00000115484.14	2		BBSome-mediated cargo-targeting to cilium; Prefoldin mediated transfer of substrate to CCT/TriC; Cooperation of PDCL (PhLP1) and TRiC/CCT in G-protein beta folding; Association of TriC/CCT with target proteins during biosynthesis; Formation of tubulin folding intermediates by CCT/TriC; Folding of actin by CCT/TriC		13	0.05	0.999944	1	13.91	5.83	2.10528e+06	1.95554e+06	2.54472e+06	1.98974e+06	2.18596e+06	2.21974e+06	6	1.51002e+06	1.00074e+06	1.60275e+06	751529	2.18596e+06	1.26216e+06
Q96EP5	DAZ-associated protein 1	DAZAP1	10	2	5	2	407	43.4	8.56	10.53	0	19.361	cell differentiation;cell proliferation;development;regulation of biological process	cytoplasm;cytosol;nucleus	protein binding;RNA binding	Pf00076, Pf13893, Pf14259	26528	ENSG00000071626.16	19	mRNA surveillance pathway			1	0.05	0.973216	1	16.12	6.01	242978	178984	237333	255289	245799	226655	6	174277	91594.3	149480	96423.1	245799	128877
P30519	Heme oxygenase 2	HMOX2	16	3	3	3	316	36	5.41	3.91	0	10.419	cellular homeostasis;metabolic process;response to stimulus;transport	endoplasmic reticulum;membrane	catalytic activity;metal ion binding;protein binding	Pf01126	3163	ENSG00000103415.11; ENSG00000277424.4	16; CHR_HSCHR16_3_CTG1	Porphyrin and chlorophyll metabolism; Mineral absorption	Heme degradation; Neutrophil degranulation; Iron uptake and transport		10	0.04	1	1	16.17	18.86	99645.9	71890.7	85967.1	68646.9	100784	88189.7	6	71471.6	36789.8	54144.9	25928	100784	50145.2
Q9HAB3	Solute carrier family 52, riboflavin transporter, member 2	SLC52A2	2	1	1	1	445	45.7	7.15	1.89	0.037	1.414	metabolic process;transport	membrane	protein binding;receptor activity;transporter activity	Pf06237	79581	ENSG00000185803.8	8		Vitamin B2 (riboflavin) metabolism		4	0.04	0.976767	1	9.61	18.53	113056	125268	137106	128420	91656.5	129719	6	81090.2	64105.6	86354	48504.3	91656.5	73759
Q14739	Delta(14)-sterol reductase LBR	LBR	1	1	1	1	615	70.7	9.36	0	0.035	1.426	metabolic process	membrane;nucleus	catalytic activity;DNA binding;protein binding;RNA binding	Pf01222, Pf06966, Pf09465	3930	ENSG00000143815.14	1		Cholesterol biosynthesis	Gastric cancer network 2; ATM Signaling Network in Development and Disease	6	0.04	0.987198	1	9.52	28.91	41783.5	35420	42160.4	43099.6	60897.2	34720.6	6	29969.5	18126	26554	16278.8	60897.2	19742.3
P09211	Glutathione S-transferase P	GSTP1	71	10	56	10	210	23.3	5.64	118.9	0	145.245	cell communication;cell proliferation;metabolic process;regulation of biological process;response to stimulus;transport	cytoplasm;cytosol;extracellular;membrane;mitochondrion;nucleus;organelle lumen	antioxidant activity;catalytic activity;enzyme regulator activity;protein binding	Pf00043, Pf02798, Pf14497	2950	ENSG00000084207.15	11	Glutathione metabolism; Metabolism of xenobiotics by cytochrome P450; Pathways in cancer; Prostate cancer; Drug metabolism - cytochrome P450; Chemical carcinogenesis; Platinum drug resistance	Glutathione conjugation; Neutrophil degranulation; Detoxification of Reactive Oxygen Species	NRF2 pathway; Photodynamic therapy-induced NFE2L2 (NRF2) survival signaling; Exercise-induced Circadian Regulation; Arachidonate Epoxygenase / Epoxide Hydrolase; Metapathway biotransformation	22	0.04	0.998459	1	14.97	7.46	4.56079e+06	4.96757e+06	3.6788e+06	4.78362e+06	4.15187e+06	4.67878e+06	6	3.27125e+06	2.54213e+06	2.31703e+06	1.80678e+06	4.15187e+06	2.66038e+06
Q9BV40	Vesicle-associated membrane protein 8	VAMP8	8	1	2	1	100	11.4	7.34	2.19	0.01	2.175	cell organization and biogenesis;metabolic process;regulation of biological process;transport	cytoplasm;cytosol;endosome;membrane;vacuole	protein binding	Pf00957	8673	ENSG00000118640.10	2	SNARE interactions in vesicular transport; Platelet activation	Cargo recognition for clathrin-mediated endocytosis; Neutrophil degranulation; ER-Phagosome pathway; Golgi Associated Vesicle Biogenesis; Lysosome Vesicle Biogenesis		17	0.04	0.994745	1	21	46.66	60198.8	39629.5	56313.2	37779.8	57700.5	96500.7	6	43177.9	20280.2	35468	14269.5	57700.5	54870.8
P26641	Elongation factor 1-gamma	EEF1G	46	16	45	16	437	50.1	6.67	54.79	0	93.153	metabolic process;response to stimulus	cytoplasm;cytosol;endoplasmic reticulum;membrane;nucleus	catalytic activity;protein binding;RNA binding	Pf00043, Pf00647, Pf02798, Pf13409, Pf13410, Pf13417, Pf14497	1937	ENSG00000254772.9	11	Legionellosis	Eukaryotic Translation Elongation	Translation Factors	5	0.04	0.974968	1	24.98	13.46	2.8968e+06	3.00638e+06	4.44051e+06	3.0938e+06	3.62229e+06	2.77909e+06	6	2.07775e+06	1.5385e+06	2.79678e+06	1.16853e+06	3.62229e+06	1.58021e+06
P15531	Nucleoside diphosphate kinase A	NME1	64	7	68	3	152	17.1	6.19	97.85	0	82.646	cell differentiation;cellular homeostasis;metabolic process;regulation of biological process;response to stimulus;transport	cytoplasm;cytosol;membrane;mitochondrion;nucleus	catalytic activity;DNA binding;metal ion binding;nucleotide binding;protein binding;RNA binding	Pf00334	4830	ENSG00000239672.7	17	Purine metabolism; Metabolic pathways; Pyrimidine metabolism	Interconversion of nucleotide di- and triphosphates		6	0.04	0.978138	1	15.93	4.65	239654	200099	276118	238249	246178	261019	6	171893	102400	173908	89986.9	246178	148417
Q9UHY7	Enolase-phosphatase E1	ENOPH1	21	4	7	4	261	28.9	4.78	17.08	0	17.62	metabolic process	cytoplasm;cytosol;nucleus	catalytic activity;metal ion binding	Pf13419	58478	ENSG00000145293.15	4	Metabolic pathways; Cysteine and methionine metabolism	Methionine salvage pathway		7	0.04	0.992727	1	7.45	14.53	197753	170314	184668	165257	220943	190025	6	141839	87157.5	116310	62417.6	220943	108049
Q8IYH5	ZZ-type zinc finger-containing protein 3	ZZZ3	1	1	1	1	903	102	5.69	0	0.03	1.549	metabolic process;regulation of biological process	nucleus	DNA binding;metal ion binding;protein binding	Pf00249, Pf00569	26009	ENSG00000036549.12	1		HATs acetylate histones		3	0.04	0.926303	1	28.36	86.68	10921.1	0	16400.4	11566.7	13774.5	50650.3	5	7833.23	0	10329.5	4368.75	13774.5	28800.1
Q9UNS2	COP9 signalosome complex subunit 3	COPS3	15	4	6	4	423	47.8	6.65	0	0	12.57	cell organization and biogenesis;metabolic process;regulation of biological process;response to stimulus	cytoplasm;cytosol;nucleus	protein binding	Pf01399	8533	ENSG00000141030.12	17		Cargo recognition for clathrin-mediated endocytosis; DNA Damage Recognition in GG-NER; Formation of TC-NER Pre-Incision Complex; Neddylation		13	0.04	0.997484	1	16.45	9.7	131154	94450.5	121543	117441	124971	141708	6	94070.7	48334.6	76552.1	44357.7	124971	80575.8
Q15078	Cyclin-dependent kinase 5 activator 1	CDK5R1	7	1	1	1	307	34	9.35	0	0.053	1.291	cell differentiation;cell organization and biogenesis;cell proliferation;cellular component movement;metabolic process;regulation of biological process;response to stimulus	cytoplasm;cytosol;membrane;nucleus	catalytic activity;enzyme regulator activity;metal ion binding;protein binding	Pf03261	8851	ENSG00000176749.8	17	Alzheimer's disease; Cocaine addiction	Regulation of TP53 Activity through Phosphorylation; Deregulated CDK5 triggers multiple neurodegenerative pathways in Alzheimer's disease models; CRMPs in Sema3A signaling	Alzheimers Disease; Brain-Derived Neurotrophic Factor (BDNF) signaling pathway; ATM Signaling Network in Development and Disease	18	0.03	0.999371	1	34.17	70.76	57332.8	80857.1	40356.8	111447	21513.5	58652.3	6	41122.3	41378.2	25418.1	42093.6	21513.5	33350
Q9UPQ3	Arf-GAP with GTPase, ANK repeat and PH domain-containing protein 1	AGAP1	1	1	1	1	857	94.4	7.94	0	0.004	2.824	regulation of biological process;response to stimulus;transport	cytoplasm	catalytic activity;enzyme regulator activity;metal ion binding;nucleotide binding;protein binding	Pf00023, Pf00071, Pf00169, Pf01412, Pf08477, Pf12796, Pf13606, Pf13637, Pf13857	116987	ENSG00000157985.18	2	Endocytosis			1	0.03	0.921628	1	29.75	29.78	11136.4	7265.14	0	8763.89	9188.13	14553.7	5	7987.66	3717.9	0	3310.13	9188.13	8275.33
P35609	Alpha-actinin-2	ACTN2	13	14	38	3	894	103.8	5.45	62.47	0	66.29	cell organization and biogenesis;cellular component movement;metabolic process;regulation of biological process;response to stimulus;transport	cytoplasm;cytoskeleton;cytosol;extracellular;membrane;organelle lumen	metal ion binding;protein binding;structural molecule activity	Pf00307, Pf00435, Pf08726, Pf11971, Pf13499, Pf13833	88	ENSG00000077522.12	1	Viral carcinogenesis; Amoebiasis; Arrhythmogenic right ventricular cardiomyopathy (ARVC); Tight junction; Focal adhesion; Adherens junction; Regulation of actin cytoskeleton; Leukocyte transendothelial migration; Systemic lupus erythematosus	Ras activation uopn Ca2+ infux through NMDA receptor; Platelet degranulation ; Nephrin family interactions; Unblocking of NMDA receptor, glutamate binding and activation; RAF/MAP kinase cascade; CREB phosphorylation through the activation of CaMKII; Striated Muscle Contraction; Interleukin-20 family signaling	Arrhythmogenic Right Ventricular Cardiomyopathy; Striated Muscle Contraction	36	0.03	0.991973	1	11.61	12.24	225206	240510	190893	229216	205438	262043	6	161530	123080	120231	86575.3	205438	148999
P62820	Ras-related protein Rab-1A	RAB1A	41	5	6	2	205	22.7	6.21	10.32	0	15.954	cell organization and biogenesis;cellular component movement;defense response;metabolic process;regulation of biological process;response to stimulus;transport	cytoplasm;cytosol;endoplasmic reticulum;endosome;Golgi;membrane	catalytic activity;nucleotide binding;protein binding	Pf00009, Pf00025, Pf00071, Pf01926, Pf04670, Pf08477, Pf09439	5861	ENSG00000138069.16	2	Legionellosis	COPI-dependent Golgi-to-ER retrograde traffic; COPII (Coat Protein 2) Mediated Vesicle Transport; COPI-mediated anterograde transport; Golgi Cisternae Pericentriolar Stack Reorganization; RAB GEFs exchange GTP for GDP on RABs; RAB geranylgeranylation		21	0.03	0.90291	1	23.64	17.27	389040	542911	632949	524629	552520	715747	6	279041	277832	398653	198153	552520	406978
P40925	Malate dehydrogenase, cytoplasmic	MDH1	29	9	29	9	334	36.4	7.36	42.45	0	52.63	metabolic process	cytoplasm;cytosol;mitochondrion	catalytic activity;nucleotide binding;protein binding	Pf00056, Pf02866	4190	ENSG00000014641.17	2	Citrate cycle (TCA cycle); Carbon metabolism; Pyruvate metabolism; Proximal tubule bicarbonate reclamation; Metabolic pathways; Cysteine and methionine metabolism; Glyoxylate and dicarboxylate metabolism	Gluconeogenesis	Sterol Regulatory Element-Binding Proteins (SREBP) signalling; TCA Cycle and Deficiency of Pyruvate Dehydrogenase complex (PDHc); Amino Acid metabolism; Glycolysis and Gluconeogenesis	15	0.03	0.999829	1	14.27	1.8	2.17574e+06	2.64852e+06	2.02401e+06	2.21554e+06	2.28001e+06	2.20583e+06	6	1.56056e+06	1.35537e+06	1.27479e+06	836811	2.28001e+06	1.25425e+06
P48147	Prolyl endopeptidase	PREP	13	7	19	7	710	80.6	5.86	28.74	0	41.386	metabolic process	cytoplasm;cytosol;membrane;nucleus	catalytic activity;protein binding	Pf00326, Pf02897	5550	ENSG00000085377.13	6	Renin-angiotensin system			1	0.03	0.999566	1	5.59	9.33	776619	832553	745986	791079	836593	695121	6	557034	426055	469847	298791	836593	395249
Q9BPX5	Actin-related protein 2/3 complex subunit 5-like protein	ARPC5L	25	1	1	1	153	16.9	6.6	0	0.011	2.098	cell organization and biogenesis;cellular component movement;regulation of biological process	cytoplasm;cytoskeleton	protein binding	Pf04699	81873	ENSG00000136950.13	9	Endocytosis; Pathogenic Escherichia coli infection; Salmonella infection; Regulation of actin cytoskeleton; Bacterial invasion of epithelial cells; Fc gamma R-mediated phagocytosis; Shigellosis		Pathogenic Escherichia coli infection	8	0.02	0.912832	1	24.29	27.75	13763	21947.3	21658.1	16952.5	21924.9	29513.6	6	9871.57	11231.4	13641	6402.99	21924.9	16781.6
Q9NQG5	Regulation of nuclear pre-mRNA domain-containing protein 1B	RPRD1B	5	1	4	1	326	36.9	5.97	10.5	0	7.023	metabolic process;regulation of biological process	cytosol;nucleus	protein binding	Pf04818	58490	ENSG00000101413.11	20		RNA polymerase II transcribes snRNA genes		3	0.02	0.995932	1	40.93	29.89	28844.4	49442.6	23137.9	29308.1	39519.2	21562.5	6	20688.8	25302	14573.1	11069.7	39519.2	12260.5
P62875	DNA-directed RNA polymerases I, II, and III subunit RPABC5	POLR2L	30	2	3	2	67	7.6	7.77	0	0	6.234	metabolic process;regulation of biological process;response to stimulus	cytosol;nucleus	catalytic activity;DNA binding;metal ion binding;protein binding	Pf01194	5441	ENSG00000177700.5	11	Epstein-Barr virus infection; Huntington's disease; Purine metabolism; Cytosolic DNA-sensing pathway; RNA polymerase; Metabolic pathways; Pyrimidine metabolism	Signaling by FGFR2 IIIa TM; RNA polymerase II transcribes snRNA genes; Abortive elongation of HIV-1 transcript in the absence of Tat; Activation of anterior HOX genes in hindbrain development during early embryogenesis; Tat-mediated HIV elongation arrest and recovery; NoRC negatively regulates rRNA expression; Formation of HIV-1 elongation complex containing HIV-1 Tat; MicroRNA (miRNA) biogenesis…		97	0.02	0.999998	1	16.14	47.75	0	12466.6	15678.3	0	10002.8	20199.3	4	0	6379.73	9874.74	0	10002.8	11485.4
P14854	Cytochrome c oxidase subunit 6B1	COX6B1	45	2	6	2	86	10.2	7.05	4.45	0	5.717	metabolic process;transport	membrane;mitochondrion	catalytic activity;transporter activity	Pf02297	1340	ENSG00000126267.8	19	Huntington's disease; Parkinson's disease; Alzheimer's disease; Oxidative phosphorylation; Non-alcoholic fatty liver disease (NAFLD); Metabolic pathways; Cardiac muscle contraction	TP53 Regulates Metabolic Genes; Respiratory electron transport	Electron Transport Chain	17	0.02	0.999999	1	43.71	48.78	67434.1	30667.7	36913.3	27328.6	69043.7	37443.2	6	48367.5	15694.1	23249.2	10322	69043.7	21290.4
Q9BZE4	Nucleolar GTP-binding protein 1	GTPBP4	3	1	1	1	634	73.9	9.5	0	0.004	3.247	cell differentiation;regulation of biological process;response to stimulus	cytoplasm;cytosol;Golgi;membrane;nucleus	catalytic activity;nucleotide binding;protein binding;RNA binding	Pf00009, Pf01926, Pf02421, Pf06858, Pf08155, Pf08477	23560	ENSG00000107937.18	10	Ribosome biogenesis in eukaryotes			1	0.02	0.952072	1	36.13	8.89	15674.7	7742.92	16365.3	16661.9	15884.8	13982.8	6	11242.8	3962.4	10307.4	6293.23	15884.8	7950.71
Q9NY33	Dipeptidyl peptidase 3	DPP3	27	12	34	12	737	82.5	5.1	76.76	0	89.568	metabolic process	cytoplasm;cytosol;membrane	catalytic activity;metal ion binding;protein binding	Pf03571	10072	ENSG00000254986.7	11				0	0.02	0.999995	1	0.63	4.68	1.45217e+06	1.45123e+06	1.43585e+06	1.47324e+06	1.51211e+06	1.3797e+06	6	1.04158e+06	742659	904346	556444	1.51211e+06	784507	Deamidated [R659(98.8)]
P31150	Rab GDP dissociation inhibitor alpha	GDI1	25	8	22	4	447	50.6	5.14	18.66	0	36.516	metabolic process;regulation of biological process;response to stimulus;transport	cytoplasm;cytosol;Golgi	catalytic activity;enzyme regulator activity;protein binding	Pf00996	2664	ENSG00000203879.11	X		RAB GEFs exchange GTP for GDP on RABs; Rho GTPase cycle	Integrated Breast Cancer Pathway	8	0.02	0.995908	1	9.67	5.88	262902	313301	311559	321292	315827	287532	6	188568	160331	196230	121353	315827	163492
P63010	AP-2 complex subunit beta	AP2B1	6	6	12	5	937	104.5	5.38	12.96	0	17.834	cell organization and biogenesis;cellular component movement;metabolic process;regulation of biological process;response to stimulus;transport	cytosol;membrane	protein binding;transporter activity	Pf01602, Pf02883, Pf09066, Pf12717, Pf13646	163	ENSG00000006125.17	17	Endocytosis; Huntington's disease; Endocrine and other factor-regulated calcium reabsorption; Synaptic vesicle cycle	Cargo recognition for clathrin-mediated endocytosis; Nef Mediated CD8 Down-regulation; Nef Mediated CD4 Down-regulation; Trafficking of GluR2-containing AMPA receptors; Recycling pathway of L1; LDL clearance; EPH-ephrin mediated repulsion of cells; Retrograde neurotrophin signalling; VLDLR internalisation and degradation; WNT5A-dependent internalization of FZD2, FZD5 and ROR2; MHC class II antige…	Synaptic Vesicle Pathway; EGF/EGFR Signaling Pathway	48	0.02	0.999954	1	4.63	10.78	427980	390535	415250	359291	444388	421312	6	306971	199855	261539	135705	444388	239560
P31040	Succinate dehydrogenase [ubiquinone] flavoprotein subunit, mitochondrial	SDHA	6	2	2	2	664	72.6	7.39	3.16	0	6.641	metabolic process;transport	membrane;mitochondrion	catalytic activity;nucleotide binding;protein binding	Pf00890, Pf02910	6389	ENSG00000073578.16	5	Citrate cycle (TCA cycle); Carbon metabolism; Huntington's disease; Parkinson's disease; Alzheimer's disease; Oxidative phosphorylation; Non-alcoholic fatty liver disease (NAFLD); Metabolic pathways	Respiratory electron transport; Citric acid cycle (TCA cycle)	Electron Transport Chain; TCA Cycle and Deficiency of Pyruvate Dehydrogenase complex (PDHc); Amino Acid metabolism; TCA Cycle	18	0.02	0.999619	1	27.14	40.09	134590	78959.7	98481.3	79397.9	99633.9	167874	6	96535.8	40407.3	62026.8	29988.7	99633.9	95453.8
P22392	Nucleoside diphosphate kinase B	NME2	74	13	90	9	152	17.3	8.41	129.3	0	115.636	cell organization and biogenesis;cellular homeostasis;metabolic process;regulation of biological process;response to stimulus;transport	cytoplasm;cytosol;extracellular;membrane;nucleus;organelle lumen	catalytic activity;DNA binding;metal ion binding;nucleotide binding;protein binding	Pf00334	4831; 654364	ENSG00000243678.11	17	Purine metabolism; Metabolic pathways; Pyrimidine metabolism	Interconversion of nucleotide di- and triphosphates; Neutrophil degranulation	Nucleotide Metabolism	10	0.02	0.999412	1	4.16	4.2	8.4393e+06	7.90512e+06	8.55196e+06	8.53126e+06	8.86146e+06	8.14634e+06	6	6.05314e+06	4.04541e+06	5.38631e+06	3.22227e+06	8.86146e+06	4.63205e+06
Q13126	S-methyl-5'-thioadenosine phosphorylase	MTAP	13	2	5	2	283	31.2	7.18	2	0	12.161	metabolic process;regulation of biological process;response to stimulus	cytoplasm;cytosol;nucleus	catalytic activity;protein binding	Pf01048	4507	ENSG00000099810.18	9	Metabolic pathways; Cysteine and methionine metabolism	Gene and protein expression by JAK-STAT signaling after Interleukin-12 stimulation; Methionine salvage pathway; Interleukin-12 family signaling		12	0.02	0.996583	1	10.49	8.68	442119	494607	545826	572314	500724	488782	6	317112	253113	343780	216164	500724	277924
P21980	Protein-glutamine gamma-glutamyltransferase 2	TGM2	31	11	22	11	687	77.3	5.22	42.78	0	66.028	cell organization and biogenesis;cellular homeostasis;metabolic process;regulation of biological process;response to stimulus;transport	cytoplasm;cytosol;endoplasmic reticulum;membrane;mitochondrion	catalytic activity;metal ion binding;nucleotide binding;protein binding	Pf00868, Pf00927, Pf01841	7052	ENSG00000198959.11	20	Huntington's disease			1	0.01	0.994644	1	19.85	18.28	950477	866863	1.25292e+06	766457	1.11148e+06	960213	6	681735	443613	789132	289492	1.11148e+06	545982
P10321	HLA class I histocompatibility antigen, C alpha chain	HLA-C	18	4	10	1	366	40.6	6.04	17.53	0	17.68	regulation of biological process;response to stimulus;transport	cell surface;endoplasmic reticulum;Golgi;membrane	protein binding	Pf00129, Pf07654	3107	ENSG00000204525.16	6	Viral carcinogenesis; Endocytosis; Allograft rejection; Epstein-Barr virus infection; Type I diabetes mellitus; Cell adhesion molecules (CAMs); Natural killer cell mediated cytotoxicity; HTLV-I infection; Phagosome; Autoimmune thyroid disease; Herpes simplex infection; Viral myocarditis; Graft-versus-host disease; Antigen processing and presentation	Interferon alpha/beta signaling; ER-Phagosome pathway; Neutrophil degranulation; Immunoregulatory interactions between a Lymphoid and a non-Lymphoid cell; Endosomal/Vacuolar pathway; Interferon gamma signaling; Antigen Presentation: Folding, assembly and peptide loading of class I MHC	Proteasome Degradation; Allograft Rejection	30	0.01	0.998866	1	30.1	12.72	177318	97624.7	126879	127700	105540	135756	6	127182	49959	79912.5	48232.3	105540	77191.4
Q14204	Cytoplasmic dynein 1 heavy chain 1	DYNC1H1	10	30	51	30	4646	532.1	6.4	30.38	0	91.898	cell division;cell organization and biogenesis;cellular component movement;regulation of biological process;transport	cytoplasm;cytoskeleton;cytosol;extracellular;membrane;organelle lumen	catalytic activity;motor activity;nucleotide binding;protein binding;RNA binding	Pf00769, Pf03028, Pf03915, Pf04156, Pf07246, Pf07728, Pf08385, Pf08393, Pf12774, Pf12775, Pf12777, Pf12780, Pf12781, Pf13173, Pf13207, Pf13401	1778	ENSG00000197102.10	14	Phagosome; Salmonella infection; Vasopressin-regulated water reabsorption	COPI-independent Golgi-to-ER retrograde traffic; Regulation of PLK1 Activity at G2/M Transition; AURKA Activation by TPX2; Anchoring of the basal body to the plasma membrane; Recruitment of NuMA to mitotic centrosomes; Recruitment of mitotic centrosome proteins and complexes; Loss of Nlp from mitotic centrosomes; Amplification of signal from unattached kinetochores via a MAD2 inhibitory signal; N…		50	0.01	0.995936	1	29.99	15.58	1.7195e+06	1.25236e+06	2.30532e+06	1.30568e+06	1.73748e+06	1.73326e+06	6	1.23332e+06	640889	1.45197e+06	493155	1.73748e+06	985542	Deamidated [R2451(97.2)]
Q16719	Kynureninase	KYNU	15	4	6	4	465	52.3	7.03	13.75	0	19.468	metabolic process;response to stimulus	cytoplasm;cytosol;mitochondrion	catalytic activity;protein binding	Pf00266	8942	ENSG00000115919.14	2	Metabolic pathways; Tryptophan metabolism	Tryptophan catabolism	Selenium Micronutrient Network; NAD Biosynthesis II (from tryptophan); Tryptophan metabolism	9	0.01	0.990535	1	2.68	11.34	260949	260741	273139	262917	316538	260305	6	187167	133433	172032	99303.9	316538	148011
Q53FA7	Quinone oxidoreductase PIG3	TP53I3	5	1	3	1	332	35.5	7.17	2.43	0.002	4.336	metabolic process;regulation of biological process	cytosol	catalytic activity;nucleotide binding;protein binding	Pf00107, Pf01455, Pf08240, Pf13602	9540	ENSG00000115129.13	2	p53 signaling pathway	TP53 regulates transcription of several additional cell death genes whose specific roles in p53-dependent apoptosis remain uncertain		7	0.01	0.999199	1	8.66	8.03	128887	118646	141045	114761	133925	130084	6	92445.2	60716.8	88834.9	43345.2	133925	73966.2
P48637	Glutathione synthetase	GSS	26	10	24	10	474	52.4	5.92	43.36	0	52.824	metabolic process;response to stimulus	cytosol	catalytic activity;metal ion binding;nucleotide binding;protein binding	Pf03199, Pf03917	2937	ENSG00000100983.9	20	Glutathione metabolism; Metabolic pathways; Cysteine and methionine metabolism	Glutathione synthesis and recycling; Defective GSS causes Glutathione synthetase deficiency (GSS deficiency)	Glutathione metabolism; Trans-sulfuration and one carbon metabolism; Amino Acid metabolism; One carbon metabolism and related pathways; Metapathway biotransformation	17	0.01	0.999725	1	5.21	4.75	1.86399e+06	1.85438e+06	1.6965e+06	1.92781e+06	1.75435e+06	1.86599e+06	6	1.33696e+06	948969	1.06851e+06	728134	1.75435e+06	1.06101e+06
Q9UBE0	SUMO-activating enzyme subunit 1	SAE1	5	1	1	1	346	38.4	5.3	0	0.005	2.723	metabolic process;regulation of biological process	cytoplasm;nucleus	catalytic activity;enzyme regulator activity;protein binding	Pf00899	10055	ENSG00000142230.11	19	Ubiquitin mediated proteolysis	SUMO is conjugated to E1 (UBA2:SAE1); SUMO is transferred from E1 to E2 (UBE2I, UBC9)		7	0.01	0.949881	1	69.28	57.16	8107.69	7194.09	22919.6	0	5314.24	12523.4	5	5815.28	3681.55	14435.5	0	5314.24	7120.88
Q9H9G7	Protein argonaute-3	AGO3	1	1	2	1	860	97.3	9.11	0	0.005	2.872	cell organization and biogenesis;metabolic process;regulation of biological process;response to stimulus	chromosome;cytoplasm;cytosol;membrane	protein binding;RNA binding	Pf02170, Pf02171, Pf08699	192669	ENSG00000126070.19	1		Post-transcriptional silencing by small RNAs; RUNX1 regulates genes involved in megakaryocyte differentiation and platelet function; Ca2+ pathway; MicroRNA (miRNA) biogenesis; Competing endogenous RNAs (ceRNAs) regulate PTEN translation; Small interfering RNA (siRNA) biogenesis; Regulation of RUNX1 Expression and Activity; MAPK6/MAPK4 signaling; TP53 Regulates Metabolic Genes; Oncogene Induced Se…		31	0	0.891752	1	40.36	0.24	27655.7	11487.9	24366.6	24351.7	24313.9	24427.8	6	19836.2	5878.87	15346.9	9197.67	24313.9	13889.8
[truncated: 898 more rows]

## Sheet: Cit_Peptides_5+Samples
							Protein Positions		Citrullinated Arg in Protein											(PC9) / (PC9-PBS)			Abundances (Grouped) CV [%]:			Normalized Abundances PD2.4 (Total Peptide)
[truncated: 230 more rows]

## Sheet: modified for figure 2
	Citrullinated peptides changed in any of the comparisons (Log2FC > 0.6 and pvalue < 0.05), Xcorr > 1.5 and with unambiguous localization.		Citrullinated Arg in Protein					(PC9) / (PC9-PBS)
[truncated: 12 more rows]

[truncated: 1 more sheets: QC]
