# Supplementary material for: Proteomic analysis of tumor cell nuclear expulsion reveals significant cell adhesion and RNA binding programs in extracellular chromatin
Source: Sci Rep. 2025 Aug 1;15:28054. doi: 10.1038/s41598-025-11807-z (PMC12317086; doi:10.1038/s41598-025-11807-z)
Supplement: Supplementary file 3 — Supplementary Material 3 [file 41598_2025_11807_MOESM3_ESM.xlsx]

## Sheet: Proteins_Median_Norm_Log2FC>0.6
						66450					# peptides	19367	PSMs greater than 2:	1858													Abundances (Grouped) CV [%]:						Normalized Abundances (Median Self-Normalized)													(MDA_LM3_Rap) / (MDA_Parental_Rap)		(MDA_LM3_Rap) / (Neutrophil_Iono)
Accession	Description	Gene	Modifications	Coverage [%]	# Peptides	# PSMs	# Unique Peptides	# AAs	MW [kDa]	calc. pI	Score Sequest HT: Sequest HT	# Peptides (by Search Engine): Sequest HT	Biological Process	Cellular Component	Molecular Function	Pfam IDs	Entrez Gene ID	Ensembl Gene ID	Chromosome	KEGG Pathways	WikiPathways	Reactome Pathways	Exp. q-value: Combined	Sum PEP Score	# Protein Pathway Groups	# Razor Peptides	MDA_LM3_Iono	MDA_LM3_Rap	MDA_Parental_Rap	Neutrophil_Iono	PC9_Exp_Rap	Samples with Quan	MDA_LM3_Iono_1	MDA_LM3_Iono_2	MDA_LM3_Iono_3	MDA_LM3_Rap_1	MDA_LM3_Rap_2	MDA_LM3_Rap_3	MDA_Parental_Rap_1	MDA_Parental_Rap_2	MDA_Parental_Rap_3	Neutrophil_Iono_1	Neutrophil_Iono_2	Neutrophil_Iono_3		Log2FC	pvalue	Log2FC	pvalue
P33241	Lymphocyte-specific protein 1	LSP1		8	1	4	1	339	37.2	4.74	7.62	1	cellular component movement;defense response;regulation of biological process;response to stimulus	cytoskeleton;membrane	protein binding;signal transducer activity	Pf02029	4046	ENSG00000130592.15	11	Tuberculosis			0	12.822	1	0				40.2		4	0	0	0	6274.64	0	0	0	0	0	299891	600133	665048		#DIV/0!	0.373901	#NUM!	0.00988846
Q9GZU8	PSME3-interacting protein	FAM192A		6	1	4	1	254	28.9	5.45	0	1		nucleus	protein binding	Pf10187	80011	ENSG00000172775.16	16				0	6.188	0	0	74.85	24.09				7	32586.5	14887.1	6193.6	14871.3	15964.6	23220.3	0	20044.1	0	0	0	0		#DIV/0!	0.189311	#DIV/0!	0.0023416
O75380	NADH dehydrogenase [ubiquinone] iron-sulfur protein 6, mitochondrial	NDUFS6		18	1	1	1	124	13.7	8.28	2.82	1	cell organization and biogenesis;metabolic process;transport	membrane;mitochondrion	catalytic activity	Pf10276	4726	ENSG00000145494.11	5	Huntington's disease; Parkinson's disease; Alzheimer's disease; Oxidative phosphorylation; Non-alcoholic fatty liver disease (NAFLD); Metabolic pathways	Electron Transport Chain; Oxidative phosphorylation	Complex I biogenesis	0	4.456	13	0	37.61	10.27				6	7454.07	10078.7	15613.4	0	8130.62	9111.62	0	7025.57	0	0	0	0		#DIV/0!	0.411497	#DIV/0!	0.117402
P55081	Microfibrillar-associated protein 1	PUDP	Deamidated [R126]	5	1	2	1	439	51.9	4.98	0	1	cell organization and biogenesis	extracellular;nucleus;spliceosomal complex	protein binding;RNA binding	Pf06991	4236	ENSG00000140259.6	15		Canonical and Non-canonical Notch signaling	Molecules associated with elastic fibres	0	4.41	4	0	30.65		26.84			5	8497.24	0	5459.35	0	0	8765.2	0	5909.55	8636.43	0	0	0		#NUM!	0.645281	#DIV/0!	0.373901
Q969G3	SWI/SNF-related matrix-associated actin-dependent regulator of chromatin subfamily E member 1	SMARCE1		3	1	2	1	411	46.6	4.88	2.22	1	cell differentiation;cell organization and biogenesis;regulation of biological process	chromosome;nucleus	catalytic activity;DNA binding;protein binding;RNA binding	Pf00505	6605	ENSG00000073584.18	17		Androgen receptor signaling pathway; Pathways Affected in Adenoid Cystic Carcinoma	RUNX1 interacts with co-factors whose precise effect on RUNX1 targets is not known; RMTs methylate histone arginines	0.002	3.458	10	0	1.86					4	6354.47	0	6177.15	0	0	7212.89	0	0	8854.39	0	0	0		#DIV/0!	0.892661	#DIV/0!	0.373901
O15446	DNA-directed RNA polymerase I subunit RPA34	CD3EAP		5	1	1	1	510	55	8.51	2.25	1	metabolic process;regulation of biological process;response to stimulus	chromosome;cytosol;mitochondrion;nucleus	catalytic activity;RNA binding	Pf08208	10849	ENSG00000117877.10	19			RNA Polymerase I Chain Elongation; NoRC negatively regulates rRNA expression; RNA Polymerase I Transcription Termination; RNA Polymerase I Promoter Escape; B-WICH complex positively regulates rRNA expression; RNA Polymerase I Transcription Initiation	0.005	3.076	12	0	46.42	43.06			9.24	8	6180.3	17057.2	12331.7	12445.6	9997.18	5190.09	0	0	10005.8	0	0	10735.3		#DIV/0!	0.21184	#DIV/0!	0.247659
Q9Y2G2	Caspase recruitment domain-containing protein 8	CARD8		3	1	1	1	431	48.9	5.22	0	1	cell death;cellular component movement;metabolic process;regulation of biological process;response to stimulus;transport	cytoplasm;cytosol;nucleus	enzyme regulator activity;protein binding;transporter activity	Pf00619, Pf13553	22900		19	NOD-like receptor signaling pathway	Nucleotide-binding Oligomerization Domain (NOD) pathway		0.005	3.011	2	0	3.51			1.45		5	0	9552.18	9158.05	0	0	5499.94	0	0	0	0	30710.9	28721.8		#DIV/0!	0.373901	#NUM!	0.149385
Q27J81	Inverted formin-2	INF2		3	1	1	1	1249	135.5	5.38	0	1	cell organization and biogenesis;regulation of biological process	cytoplasm	protein binding	Pf02181, Pf06367, Pf06371	64423	ENSG00000203485.12	14		Primary Focal Segmental Glomerulosclerosis FSGS		0.008	2.687	1	0	13.33		29.59			5	7930.05	0	6550.81	8705.32	0	0	8420.25	0	5935.3	0	0	0		#NUM!	0.648555	#DIV/0!	0.373901
P41226	Ubiquitin-like modifier-activating enzyme 7	UBA7		2	1	2	1	1012	111.6	6.04	0	1	metabolic process;regulation of biological process;response to stimulus	cytoplasm;cytosol	catalytic activity;nucleotide binding;protein binding	Pf00899, Pf02134, Pf05237, Pf09358, Pf10585	7318	ENSG00000182179.12	3	Ubiquitin mediated proteolysis; Parkinson's disease	Proteasome Degradation; Parkinsons Disease Pathway	Termination of translesion DNA synthesis; ISG15 antiviral mechanism; Negative regulators of DDX58/IFIH1 signaling; Antigen processing: Ubiquitination & Proteasome degradation	0.012	2.39	19	0			54.28	65.9		7	0	0	0	8107.11	0	0	19310.5	21154.1	5950.15	15790.2	89147	82908.3		#NUM!	0.0809893	#NUM!	0.0643394
P52732	Kinesin-like protein KIF11	KIF11		1	1	1	1	1056	119.1	5.64	1.88	1	cell division;cell organization and biogenesis;cellular component movement;regulation of biological process;transport	cytoplasm;cytoskeleton;cytosol;membrane	catalytic activity;motor activity;nucleotide binding;protein binding	Pf00225, Pf13931	3832	ENSG00000138160.5	10			COPI-dependent Golgi-to-ER retrograde traffic; Kinesins; MHC class II antigen presentation	0.014	2.227	11	0				20.12		4	0	0	0	0	0	0	0	5246.78	0	592917	597479	385328		#DIV/0!	0.373901	#NUM!	0.00168511
Q8IZ73	RNA pseudouridylate synthase domain-containing protein 2	RPUSD2		3	1	1	1	545	61.3	7.17	0	1	metabolic process		catalytic activity;RNA binding	Pf00849	27079	ENSG00000166133.17	15				0.024	1.866	0	0			7.47		20.37	3	0	0	0	0	0	5038.31	0	9345.5	8366.44	0	0	0		#NUM!	0.282884	#DIV/0!	0.373901
Q2M1P5	Kinesin-like protein KIF7	KIF7	Deamidated [R438]	1	1	1	1	1343	150.5	6.79	0	1	cellular component movement;metabolic process;regulation of biological process	cytoplasm;cytoskeleton	catalytic activity;motor activity;nucleotide binding;protein binding	Pf00225, Pf04111	374654	ENSG00000166813.14	15	Hedgehog signaling pathway	Hedgehog Signaling Pathway	Hedgehog 'on' state; Hedgehog 'off' state	0.025	1.824	6	0		24.31				4	0	0	8999.73	8411.22	0	6324.23	0	3958.52	0	0	0	0		#DIV/0!	0.276348	#DIV/0!	0.124034
Q96C57	Protein CUSTOS	CUSTOS		7	1	1	1	262	28.2	9.42	0	1			protein binding		64897	ENSG00000157895.11	12				0.028	1.762	0	0	19.53					5	10824.1	12879.4	8743.02	0	0	7451.54	0	0	14138.8	0	0	0		#DIV/0!	0.697128	#DIV/0!	0.373901
O14917	Protocadherin-17	PCDH17		1	1	1	1	1159	126.2	5.19	0	1	cell communication;cell organization and biogenesis;regulation of biological process;response to stimulus	membrane	metal ion binding;protein binding	Pf00028, Pf08266	27253	ENSG00000118946.11	13				0.035	1.678	0	0	35.99		62.2	18.06		7	29949.3	49922	0	0	0	0	0	29558.5	11445.1	4.48541e+06	3.86044e+06	2.86783e+06		#NUM!	0.187396	#NUM!	0.00136444
Q86TM6	E3 ubiquitin-protein ligase synoviolin	SYVN1		2	1	1	1	617	67.6	6.95	0	1	metabolic process;regulation of biological process;response to stimulus;transport	endoplasmic reticulum;membrane	catalytic activity;metal ion binding;protein binding	Pf00097, Pf12678, Pf12861, Pf12906, Pf13445, Pf13639, Pf13920, Pf13923, Pf14634	84447	ENSG00000162298.18	11	Ubiquitin mediated proteolysis; Protein processing in endoplasmic reticulum		Hh mutants that don't undergo autocatalytic processing are degraded by ERAD; ER Quality Control Compartment (ERQC); XBP1(S) activates chaperone genes; Hedgehog ligand biogenesis	0.047	1.533	18	0			0.75		28.79	3	0	0	0	0	0	4171.03	9897.08	0	10782.5	0	0	0		#NUM!	0.213686	#DIV/0!	0.373901
Q7Z406	Myosin-14	MYH14		5	11	0	1	1995	227.7	5.6	43.77	11	cell organization and biogenesis;cellular component movement;regulation of biological process;response to stimulus	cytoplasm;cytosol;membrane	catalytic activity;motor activity;nucleotide binding;protein binding	Pf00063, Pf01576	79784	ENSG00000105357.15	19	Tight junction; Salmonella infection; Regulation of actin cytoskeleton		RHO GTPases activate PAKs; EPHA-mediated growth cone collapse; RHO GTPases Activate ROCKs; Sema4D induced cell migration and growth-cone collapse; RHO GTPases activate CIT; RHO GTPases activate PKNs	0	42.124	17	0	20.51		77.05		22.97	6	6157.19	8168.58	0	0	0	3882.24	5971.48	4672.93	18706.8	0	0	0		#NUM!	0.14261	#DIV/0!	0.373901
P50238	Cysteine-rich protein 1	CRIP1		10	1	1	1	77	8.5	8.75	2.45	1	cell proliferation;regulation of biological process;response to stimulus	cytoplasm	DNA binding;metal ion binding	Pf00412	1396	ENSG00000257341.5; ENSG00000213145.9	14				0.015	2.168	0	0	13.73		28.08	18.16	16.25	10	73067.5	55868.2	60331.7	0	0	94039.3	78205.2	48351.2	62359.4	181604	218763	146627		#NUM!	0.385754	#NUM!	0.0159719
Q9BX51	Glutathione hydrolase light chain 1	GGTLC1	Deamidated [R186]	6	1	1	1	225	24.3	5.16	2.39	1	metabolic process		catalytic activity	Pf01019	92086	ENSG00000149435.12	20				0.015	2.15	0	0	65.66		4.42	14.68	3.63	7	11881	0	4337.89	0	0	5013.72	0	9729.52	9095.3	0	22928.2	26957.5		#NUM!	0.265528	#NUM!	0.155496
O15230	Laminin subunit alpha-5	LAMA5		1	2	2	2	3695	399.5	7.02	0	2	cell differentiation;cell organization and biogenesis;cell proliferation;cellular component movement;regulation of biological process;response to stimulus;transport	extracellular;membrane;nucleus	catalytic activity;motor activity;protein binding;structural molecule activity	Pf00052, Pf00053, Pf00054, Pf00055, Pf00529, Pf01576, Pf02210, Pf06008, Pf06009, Pf12795, Pf13514, Pf13747	3911	ENSG00000130702.15	20	Amoebiasis; Pathways in cancer; Toxoplasmosis; Focal adhesion; Small cell lung cancer; ECM-receptor interaction; Metabolic pathways; PI3K-Akt signaling pathway	Alpha 6 Beta 4 signaling pathway; Primary Focal Segmental Glomerulosclerosis FSGS; Focal Adhesion; Focal Adhesion-PI3K-Akt-mTOR-signaling pathway; Inflammatory Response Pathway	ECM proteoglycans; Laminin interactions; Degradation of the extracellular matrix; MET activates PTK2 signaling; Interleukin-4 and 13 signaling; Non-integrin membrane-ECM interactions	0.002	3.326	27	0	12.98				7.08	2	6343.87	0	5266.77	0	0	0	0	0	0	0	0	0		#DIV/0!	#DIV/0!	#DIV/0!	#DIV/0!
P42858	Huntingtin	HTT		1	2	2	2	3142	347.4	6.2	2.37	2	cell death;cell organization and biogenesis;cellular component movement;regulation of biological process;response to stimulus;transport	cytoplasm;cytosol;endoplasmic reticulum;endosome;Golgi;membrane;nucleus;vacuole	protein binding;transporter activity	Pf12372	3064	ENSG00000197386.10	4	Huntington's disease	Mesodermal Commitment Pathway		0	5.924	2	0			7.62		21.15	2	0	0	0	0	0	0	0	5545.03	6146.81	0	0	0		#NUM!	0.117169	#DIV/0!	#DIV/0!
P02765	Alpha-2-HS-glycoprotein	AHSG		4	1	2	1	367	39.3	5.72	2.15	1											0	4.574	0	0	29.68	27.49	14.84		57.74	9	234296	127015	174464	425838	264298	371220	40102.8	36079.4	48474.5	0	0	0		3.2105	0.00278958	#DIV/0!	0.00172756
Q96AY3	Peptidyl-prolyl cis-trans isomerase FKBP10	FKBP10		2	1	1	1	582	64.2	5.62	0	1	cell organization and biogenesis;metabolic process	cytoplasm;endoplasmic reticulum;organelle lumen	catalytic activity;metal ion binding	Pf00254	60681	ENSG00000141756.18	17				0.023	1.888	0	0	9.54	13.31	5.64	54.15	4.34	12	85471.6	98306.8	102567	82524.5	114126	112712	17381	19666.5	17488.1	63285.1	55614.7	16113		2.6882	0.00119373	1.0191	0.0313804
Q9UIG0	Tyrosine-protein kinase BAZ1B	BAZ1B		1	1	1	1	1483	170.8	8.48	0	1	cell organization and biogenesis;metabolic process;regulation of biological process;response to stimulus	chromosome;nucleus	catalytic activity;metal ion binding;nucleotide binding;protein binding	Pf00439, Pf00628, Pf10537, Pf15613, Pf15614	9031	ENSG00000009954.10	7			Recruitment and ATM-mediated phosphorylation of repair and signaling proteins at DNA double strand breaks; B-WICH complex positively regulates rRNA expression	0.044	1.572	8	0	5.08	55.15	61.98		28.85	7	9153.47	0	9816.09	16678	5126.35	12133.3	0	3609.01	9196.09	0	0	0		1.7493	0.176306	#DIV/0!	0.0281217
Q9UNZ5	Leydig cell tumor 10 kDa protein homolog	C19orf53		9	1	2	1	99	10.6	11.55	0	1		nucleus		Pf09495	28974	ENSG00000104979.8	19				0.033	1.703	0	0	18.84	41.54	36.66			10	42291.8	54038.7	38187.8	42051.7	37127.2	17949.3	14700.4	23896.1	11462.6	0	0	10632.4		1.33662	0.129677	#DIV/0!	0.0241747
P82970	High mobility group nucleosome-binding domain-containing protein 5	HMGN5		11	2	2	2	282	31.5	4.55	0	2	cell organization and biogenesis;metabolic process;regulation of biological process	chromosome;nucleus	DNA binding;protein binding;RNA binding	Pf01101	79366	ENSG00000198157.10	X				0	4.742	0	0	14.47	29.4	49.4	18.61	31.6	11	48972.9	58401.9	44515.7	48770.7	55145	29769.6	7586.89	8378.89	18141.4	32889.9	0	39536.2		2.54118	0.016422	0.568372	0.229272
Q641Q2	WASH complex subunit 2A	WASHC2A		3	2	2	2	1341	147.1	4.81	2.82	2	transport	cytosol;endosome;membrane		Pf15255	387680	ENSG00000099290.15	10	Endocytosis			0	7.542	1	0	18.08	71.12	56.64			7	7980.89	0	10300.9	10439.1	24276.2	5063.9	9166.57	4250.04	0	0	0	0		1.29645	0.235888	#DIV/0!	0.0813978
P02771	Alpha-fetoprotein	AFP		1	1	1	1	609	68.6	5.68	0	1	metabolic process;regulation of biological process;reproduction;response to stimulus;transport	cytoplasm;cytosol;extracellular;organelle lumen	metal ion binding;protein binding	Pf00273	174	ENSG00000081051.7	4	Hippo signaling pathway		Post-translational protein phosphorylation; Regulation of Insulin-like Growth Factor (IGF) transport and uptake by Insulin-like Growth Factor Binding Proteins (IGFBPs)	0.009	2.641	5	0	18.43	35.49	46.51	15.01	34.72	12	66064.2	44989.2	58216.5	138972	79848	90978.3	16539.5	8919.57	24805.3	68021.3	88243.9	79799		2.45961	0.00985424	0.18915	0.266819
Q8TBF5	Phosphatidylinositol-glycan biosynthesis class X protein	PIGX		3	1	1	1	258	28.8	6.33	0	1	metabolic process	endoplasmic reticulum;membrane		Pf08320	54965	ENSG00000163964.14	3	Metabolic pathways; Glycosylphosphatidylinositol (GPI)-anchor biosynthesis		Synthesis of glycosylphosphatidylinositol (GPI)	0.074	1.361	6	0		44.37	61.17			6	0	0	8994.94	9435.28	5452.04	13917.3	10184.6	4370.32	0	0	0	0		1.11033	0.282846	#DIV/0!	0.0171489
Q9BTC0	Death-inducer obliterator 1	DIDO1	Deamidated [R1383]	1	2	2	2	2240	243.7	7.88	0	2	cell death;metabolic process;regulation of biological process;response to stimulus	cytoplasm;cytoskeleton;nucleus	metal ion binding;protein binding;RNA binding	Pf00628, Pf07500, Pf07744, Pf09770	11083	ENSG00000101191.16	20				0.002	3.221	0	0	26.7	11.17	64.32			8	26915.4	15525.4	24962.9	37388.2	45761.8	35435.3	0	24684.2	9206.01	0	0	0		2.02193	0.0229963	#DIV/0!	0.000237079
Q02952	A-kinase anchor protein 12	AKAP12	Deamidated [R958]	14	15	26	15	1782	191.4	4.41	33.24	15	regulation of biological process;response to stimulus;transport	cytoplasm;cytoskeleton;cytosol;membrane	protein binding	Pf03832	9590	ENSG00000131016.16	6		G Protein Signaling Pathways		0	48.382	1	0	4.22	14.18	7.68	28.43	7.46	12	1.79042e+06	1.89759e+06	1.77158e+06	1.53929e+06	1.80315e+06	1.31899e+06	307916	383049	379450	432992	433071	645453		2.02028	0.00108677	1.82959	0.00259029
O14893	Gem-associated protein 2	GEMIN2		4	1	2	1	280	31.6	5.58	0	1	cell organization and biogenesis;metabolic process;transport	cytoplasm;cytosol;nucleus;spliceosomal complex	protein binding	Pf04938	8487	ENSG00000092208.16	14	RNA transport		snRNP Assembly	0.059	1.462	4	0	21.71	31.98	35.7		24.99	9	130039	190081	197694	205020	325984	168614	115843	103839	58119.4	0	0	0		0.981417	0.0501936	#DIV/0!	0.00802701
P07305	Histone H1.0	H1-0		21	5	11	5	194	20.9	10.84	28.49	5	cell organization and biogenesis;metabolic process	chromosome;cytoskeleton;Golgi;nucleus	DNA binding;protein binding;RNA binding	Pf00538	3005	ENSG00000189060.5	22			Formation of Senescence-Associated Heterochromatin Foci (SAHF); Activation of DNA fragmentation factor	0	15.193	10	0	23.28	29.43	5.71	43.62	32.01	12	2.65516e+06	1.86555e+06	3.03163e+06	8.77643e+06	5.89379e+06	1.05272e+07	2.32402e+06	2.53722e+06	2.27481e+06	987863	1.6745e+06	2.31409e+06		1.91701	0.0112548	2.38991	0.00864365
Q9UNE7	E3 ubiquitin-protein ligase CHIP	STUB1		6	2	2	2	303	34.8	5.87	4.98	2	metabolic process;regulation of biological process;response to stimulus	cytoplasm;cytosol;endoplasmic reticulum;nucleus	catalytic activity;protein binding	Pf00515, Pf04564, Pf07719, Pf12895, Pf13414, Pf13424, Pf13432, Pf14559	10273	ENSG00000103266.10	16	Ubiquitin mediated proteolysis; Protein processing in endoplasmic reticulum	Androgen receptor signaling pathway; Parkin-Ubiquitin Proteasomal System pathway	Regulation of RUNX2 expression and activity; Regulation of PTEN stability and activity; Downregulation of ERBB2 signaling; Downregulation of TGF-beta receptor signaling; Antigen processing: Ubiquitination & Proteasome degradation	0	5.768	25	0	13.47	33.33	26.16		34.41	10	33605.2	28140.2	37209.4	56788.5	49917.1	29846.1	25789.2	38830	23422.8	0	0	24481.1		0.952771	0.160361	#DIV/0!	0.0313031
Q9NUQ3	Gamma-taxilin	TXLNG		5	2	2	2	528	60.5	7.52	2.28	2	metabolic process;regulation of biological process	cytoplasm;cytosol;membrane;nucleus	protein binding	Pf09728	55787	ENSG00000086712.12	X				0	5.019	0	0	19.46	11.57	42.88		54.48	10	24179.4	28395.5	35496.3	37545.3	51953.2	46882.4	19729.6	45335.5	24352	0	15597.3	0		0.945007	0.154733	#DIV/0!	0.00385236
Q9H6F5	Coiled-coil domain-containing protein 86	CCDC86	Deamidated [R43]	18	2	5	2	360	40.2	10.33	2.05	2		nucleus	protein binding;RNA binding		79080	ENSG00000110104.11	11				0	9.307	0	0	24.5	27.57	14.69		29.73	9	49893.2	58394.1	79791.1	68328.8	90671.8	49517.4	35997.6	42425.8	31441.1	0	0	0		0.924593	0.0557795	#DIV/0!	0.00427685
Q01995	Transgelin	TAGLN		8	2	2	2	201	22.6	8.84	5.04	2	cell differentiation	cytoplasm	protein binding	Pf00307, Pf00402	6876	ENSG00000149591.16	11				0	6.147	0	0	4.92	9.27	6.96	33.74	10.97	12	516103	463914	499631	461512	456651	408580	134706	131423	127638	96465.4	47539.1	61601.5		1.79687	5.27101e-05	2.89006	7.41694e-05
P07919	Cytochrome b-c1 complex subunit 6, mitochondrial	UQCRH		30	2	3	2	91	10.7	4.44	0	2	metabolic process;transport	membrane;mitochondrion	catalytic activity;protein binding;transporter activity	Pf02320	7388	ENSG00000173660.11	1	Huntington's disease; Parkinson's disease; Alzheimer's disease; Oxidative phosphorylation; Non-alcoholic fatty liver disease (NAFLD); Metabolic pathways; Cardiac muscle contraction	Electron Transport Chain	Respiratory electron transport	0.001	3.791	12	0	6.71	35.99	65.57		29.02	10	52090.2	49453.4	56762	32304.2	34486.1	16416.3	3908.38	23619.7	17385.3	0	0	13688		0.893859	0.191938	#DIV/0!	0.0336742
Q9UBG0	C-type mannose receptor 2	MRC2		1	1	1	1	1479	166.6	5.83	0	1	cell differentiation;metabolic process;regulation of biological process;response to stimulus;transport	membrane	protein binding;receptor activity;signal transducer activity	Pf00040, Pf00059	9902	ENSG00000011028.13	17	Tuberculosis; Phagosome		Cross-presentation of soluble exogenous antigens (endosomes)	0.03	1.732	7	0	11.6	55.05	41.43		76.92	10	34134.4	29802.4	37917.8	95994	41588.5	45088.9	43323.3	25613	22745.6	0	0	15097.4		0.815895	0.180534	#DIV/0!	0.0378601
Q9UEU0	Vesicle transport through interaction with t-SNAREs homolog 1B	VTI1B		12	2	4	2	232	26.7	9.04	5.23	2	cell organization and biogenesis;cell proliferation;regulation of biological process;transport	cytosol;endosome;extracellular;Golgi;membrane;organelle lumen;vacuole	protein binding	Pf03908, Pf05008, Pf12352	10490	ENSG00000100568.10	14	SNARE interactions in vesicular transport		Platelet degranulation	0	7.855	5	0	56.5	29.51	46.95		29.68	10	38073.5	10097	25917.9	48972.3	29937.7	37594.7	8796.07	21503	27400.2	0	0	16323.6		0.805989	0.0656523	#DIV/0!	0.0126007
Q9UDT6	CAP-Gly domain-containing linker protein 2	CLIP2		3	2	3	1	1046	115.8	6.73	7.65	2	metabolic process;regulation of biological process	cytoplasm;cytoskeleton;Golgi	catalytic activity;motor activity;protein binding	Pf01302, Pf01576, Pf02463, Pf04111, Pf05557, Pf08317, Pf10174, Pf12128, Pf15070	7461	ENSG00000106665.15	7				0	7.272	0	0	28.4	20.37	25.1		31.09	9	10804.5	18304.2	12764.9	20266.6	19817.6	14246.8	11567.9	11596.7	18045.6	0	0	0		0.773071	0.205576	#DIV/0!	0.000727433
P49750	YLP motif-containing protein 1	YLPM1		0	1	2	1	2146	241.5	6.55	2.04	1											0.008	2.693	0	0	17.56	12.03	29.8			9	16419.9	13086.5	11658.3	16901.3	23140	18747.8	10977.2	17879.8	10283.1	0	0	0		0.772208	0.0982751	#DIV/0!	0.000449792
Q86V81	THO complex subunit 4	ALYREF	Deamidated [R141]	39	7	32	7	257	26.9	11.15	64.12	7	cell differentiation;metabolic process;regulation of biological process;response to stimulus;transport	cytoplasm;cytosol;membrane;nucleus;spliceosomal complex	protein binding;RNA binding	Pf00076, Pf13893, Pf14259	10189		17	Spliceosome; mRNA surveillance pathway; RNA transport; Herpes simplex infection		mRNA 3'-end processing; Transport of Mature mRNA Derived from an Intronless Transcript; mRNA Splicing - Major Pathway; Transport of the SLBP Dependant Mature mRNA; Cleavage of Growing Transcript in the Termination Region ; Transport of Mature mRNA derived from an Intron-Containing Transcript; Transport of the SLBP independent Mature mRNA	0	38.364	19	0	5.25	7.33	9.06	33.76	2.2	12	3.44396e+06	3.77095e+06	3.728e+06	4.73267e+06	4.93684e+06	4.35138e+06	1.47333e+06	1.3779e+06	1.35454e+06	1.54241e+06	1.53522e+06	2.49253e+06		1.78018	4.8598e-05	1.61747	0.00145924
O75534	Cold shock domain-containing protein E1	CSDE1		2	1	1	1	798	88.8	6.25	0	1	metabolic process;regulation of biological process	cytoplasm;cytosol;Golgi;membrane	DNA binding;protein binding;RNA binding	Pf00313, Pf12901	7812	ENSG00000009307.15	1				0.017	2.118	0	0	11.99	37.06	11.12		26.84	9	10578	9638.35	12264.4	27823.3	14487.8	29955	13832.4	16600	18609.8	0	0	0		0.745108	0.198915	#DIV/0!	0.00761199
Q9H9Q2	COP9 signalosome complex subunit 7b	COPS7B		13	3	6	3	264	29.6	6.15	9.49	3	cell organization and biogenesis;metabolic process;response to stimulus	cytoplasm;cytosol;nucleus	protein binding	Pf01399	64708	ENSG00000144524.17	2			Cargo recognition for clathrin-mediated endocytosis; DNA Damage Recognition in GG-NER; Formation of TC-NER Pre-Incision Complex; Neddylation	0	14.009	13	0	38.83	28.37	9.94		29.05	9	23964.8	18339.3	10351	19840.3	12739.5	14636.7	0	8737.45	10009.8	0	0	15528.7		0.74431	0.0667302	#DIV/0!	0.13205
P17676	CCAAT/enhancer-binding protein beta	CEBPB		3	1	1	1	345	36.1	8.31	2.4	1	cell differentiation;cell proliferation;defense response;metabolic process;regulation of biological process;response to stimulus	cytoplasm;nucleus	DNA binding;protein binding	Pf00170, Pf07716	1051	ENSG00000172216.5	20	TNF signaling pathway; Tuberculosis; Transcriptional misregulation in cancer	Folate-Alcohol and Cancer Pathway; IL17 signaling pathway; Adipogenesis; Oncostatin M Signaling Pathway; Differentiation of white and brown adipocyte; Transcriptional activation by NRF2; Ovarian Infertility Genes; Transcription factor regulation in adipogenesis; Lung fibrosis; White fat cell differentiation; IL-4 Signaling Pathway; Exercise-induced Circadian Regulation; Senescence and Autophagy i…	Transcriptional regulation of white adipocyte differentiation; Senescence-Associated Secretory Phenotype (SASP)	0.001	4.054	23	0	0.59	14.12	16.16	42.8	41.4	12	182596	179057	182316	196541	256158	188331	58016	68548.1	49316	41618.2	15577.5	32215.3		1.76031	0.00216766	2.60901	0.00126012
Q6WCQ1	Myosin phosphatase Rho-interacting protein	MPRIP		1	1	1	1	1025	116.5	6.21	2.83	1		cytoplasm;cytoskeleton;cytosol	protein binding	Pf00169	23164	ENSG00000133030.20	17			Signaling by BRAF and RAF fusions	0	5.258	4	0	68.23	30.58	35.23		23.55	9	23092.3	18676.4	3458.89	16494.8	15713.8	26690.2	9921.62	14363.7	6823.97	0	0	0		0.733359	0.0898349	#DIV/0!	0.00514823
Q9BQ61	Telomerase RNA component interacting RNase	TRIR		12	2	4	2	176	18.4	9.44	4.92	2			protein binding		79002	ENSG00000123144.10	19				0	7.045	0	0	16.42	33.21	15.06		59.05	10	65732.8	70477.8	89190.1	112542	128491	63301.8	49599.9	71981	68547.6	0	0	9047.72		0.715288	0.141436	#DIV/0!	0.00771345
Q8N543	Prolyl 3-hydroxylase OGFOD1	OGFOD1		6	2	2	2	542	63.2	5.11	6.7	2	cell organization and biogenesis;cell proliferation;metabolic process;regulation of biological process	cytoplasm;cytosol;nucleus	catalytic activity;metal ion binding	Pf10637, Pf13640	55239	ENSG00000087263.16	16				0	10.769	0	0	32.73	20.93	24.01		34.07	9	15893.9	9612.28	19360.9	9642.75	15422.8	15353.4	9910.36	14941.7	9533.5	0	0	0		0.631546	0.480783	#DIV/0!	0.00215189
P42574	Caspase-3	CASP3		8	1	3	1	277	31.6	6.54	0	1	cell death;cell differentiation;metabolic process;regulation of biological process;response to stimulus	cytoplasm;cytosol;membrane;nucleus	catalytic activity;enzyme regulator activity;protein binding	Pf00656	836	ENSG00000164305.18	4	Viral carcinogenesis; Serotonergic synapse; Amoebiasis; TNF signaling pathway; Hepatitis B; MicroRNAs in cancer; Huntington's disease; MAPK signaling pathway; Colorectal cancer; Natural killer cell mediated cytotoxicity; Pathways in cancer; Apoptosis - multiple species; AGE-RAGE signaling pathway in diabetic complications; Tuberculosis; Pertussis; Toxoplasmosis; Apoptosis; Parkinson's disease; Pr…	miRNA Regulation of DNA Damage Response; Integrated Breast Cancer Pathway; Prolactin Signaling Pathway; Alzheimers Disease; TNF alpha Signaling Pathway; AGE/RAGE pathway; Allograft Rejection; Corticotropin-releasing hormone signaling pathway; Parkinsons Disease Pathway; Oncostatin M Signaling Pathway; Brain-Derived Neurotrophic Factor (BDNF) signaling pathway; Spinal Cord Injury; Amyotrophic late…	Ligand-independent caspase activation via DCC; Signaling by Hippo; SMAC-mediated dissociation of IAP:caspase complexes ; SMAC binds to IAPs ; Stimulation of the cell death response by PAK-2p34; Caspase-mediated cleavage of cytoskeletal proteins; NADE modulates death signalling; Other interleukin signaling; Degradation of the extracellular matrix; Activation of DNA fragmentation factor; Apoptotic …	0	4.611	83	0	24.99	38.2	17.32		11.24	10	23518.1	33215.6	21235.4	68495.3	33400.9	53999.6	24774.5	34993	37782.2	0	0	38075.3		0.625881	0.149581	#DIV/0!	0.0732614
P11047	Laminin subunit gamma-1	LAMC1		1	1	1	1	1609	177.5	5.12	0	1	cell organization and biogenesis;cellular component movement;metabolic process;regulation of biological process	extracellular;organelle lumen	catalytic activity;motor activity;protein binding;structural molecule activity	Pf00052, Pf00053, Pf00055, Pf00261, Pf01576, Pf05262, Pf05483, Pf05557, Pf05667, Pf05701, Pf06008, Pf08317, Pf10174, Pf11068, Pf12128, Pf12795, Pf13166, Pf13514, Pf13868	3915	ENSG00000135862.5	1	Amoebiasis; Prion diseases; Pathways in cancer; Toxoplasmosis; Focal adhesion; Small cell lung cancer; ECM-receptor interaction; PI3K-Akt signaling pathway	Alpha 6 Beta 4 signaling pathway; Endoderm Differentiation; miRNA targets in ECM and membrane receptors; Focal Adhesion; Focal Adhesion-PI3K-Akt-mTOR-signaling pathway; Inflammatory Response Pathway	ECM proteoglycans; Post-translational protein phosphorylation; Regulation of Insulin-like Growth Factor (IGF) transport and uptake by Insulin-like Growth Factor Binding Proteins (IGFBPs); L1CAM interactions; Laminin interactions; Degradation of the extracellular matrix; MET activates PTK2 signaling; Non-integrin membrane-ECM interactions	0.061	1.442	31	0	12.57	53.82	17.07		49.23	9	20151.6	16885.1	21899.7	47431.1	17192.2	28505.4	18634.7	25793.7	18749.8	0	0	0		0.604358	0.33576	#DIV/0!	0.0244669
O00161	Synaptosomal-associated protein 23	SNAP23		7	2	4	2	211	23.3	5.01	2.44	2	cell organization and biogenesis;metabolic process;transport	cytoplasm;extracellular;membrane;vacuole	catalytic activity;metal ion binding;protein binding	Pf00835, Pf05739	8773	ENSG00000092531.9	15	SNARE interactions in vesicular transport; Platelet activation	Insulin Signaling	Translocation of GLUT4 to the plasma membrane; Clathrin derived vesicle budding; ER-Phagosome pathway; Neutrophil degranulation	0	5.854	15	0	46.59	32.95	15.95		50.28	9	20597.5	20970.5	7596.69	25539.9	17182.6	15321.7	0	11371.7	14193.9	0	0	10984.3		0.595499	0.113354	#DIV/0!	0.0313402
Q9HC16	DNA dC->dU-editing enzyme APOBEC-3G	APOBEC3G		7	3	4	3	384	46.4	8	10.09	3	defense response;metabolic process;regulation of biological process;response to stimulus	cytoplasm;cytosol;nucleus	catalytic activity;metal ion binding;protein binding;RNA binding	Pf05240, Pf08210	60489	ENSG00000239713.8	22		Dual hijack model of Vif in HIV infection	Vif-mediated degradation of APOBEC3G; APOBEC3G mediated resistance to HIV-1 infection	0	11.163	7	0	7.77	2.37	5.86	14.65	9.99	12	1.12568e+06	1.11326e+06	1.28082e+06	1.1242e+06	1.2423e+06	1.15169e+06	339806	355260	396010	677667	651015	477553		1.6968	3.32873e-05	0.822988	0.00138415
Q9NWB6	Arginine and glutamate-rich protein 1	ARGLU1		15	5	9	5	273	33.2	10.35	15.8	5	metabolic process;regulation of biological process	mitochondrion;nucleus	protein binding	Pf15346	55082	ENSG00000134884.13	13				0	10.659	0	0	3.28	19.27	8.43	18.43	23.75	12	1.65113e+06	1.70506e+06	1.75871e+06	1.6403e+06	2.24342e+06	1.48601e+06	421775	531750	527216	260802	278907	340865		1.63749	0.00518016	2.5561	0.00299108
P02787	Serotransferrin	TF		2	1	2	1	698	77	7.12	4.58	1	cell organization and biogenesis;cellular homeostasis;metabolic process;regulation of biological process;response to stimulus;transport	cell surface;endosome;extracellular;membrane;organelle lumen	enzyme regulator activity;metal ion binding;protein binding;transporter activity	Pf00405, Pf12974	7018	ENSG00000091513.14	3	HIF-1 signaling pathway; Mineral absorption	Iron metabolism in placenta; Differentiation Pathway; Sudden Infant Death Syndrome (SIDS) Susceptibility Pathways	Platelet degranulation ; Post-translational protein phosphorylation; Regulation of Insulin-like Growth Factor (IGF) transport and uptake by Insulin-like Growth Factor Binding Proteins (IGFBPs); Cargo recognition for clathrin-mediated endocytosis; Transferrin endocytosis and recycling	0.018	2.095	20	0	12.43	26.9	23.43	39.22	58.35	12	605513	466971	540591	742075	467897	701419	227872	156423	238252	444100	494867	201743		1.62206	0.00855102	0.659392	0.107849
P82094	TATA element modulatory factor	TMF1		1	1	1	1	1093	122.8	4.92	0	1	cell differentiation;cell organization and biogenesis;cellular component movement;defense response;metabolic process;regulation of biological process;response to stimulus;transport	cytoplasm;cytosol;endoplasmic reticulum;Golgi;membrane;nucleus	DNA binding;protein binding	Pf12325, Pf12329	7110	ENSG00000144747.15	3			Retrograde transport at the Trans-Golgi-Network	0.008	2.73	4	0	32.26	33.23	9.04		12.27	10	14363.8	11259.6	21173.5	35112.4	19184.9	33390.9	22918.5	22650.4	20618.5	0	0	21539.2		0.559919	0.23255	#DIV/0!	0.0658827
Q9NY27	Serine/threonine-protein phosphatase 4 regulatory subunit 2	PPP4R2		9	2	3	2	417	46.9	4.54	2.68	2	metabolic process;regulation of biological process	cytoplasm;cytoskeleton;nucleus	enzyme regulator activity;protein binding	Pf09184	151987	ENSG00000163605.14	3			Processing of DNA double-strand break ends	0	5.023	5	0	11.45	53.77	19.79			9	53507.8	59187.1	47390.8	11048	43320.8	32481.5	22085.8	23935	16487.5	0	0	0		0.556502	0.451788	#DIV/0!	0.0379133
Q9BUQ8	Probable ATP-dependent RNA helicase DDX23	DDX23		1	1	1	1	820	95.5	9.55	2.66	1	cell organization and biogenesis;metabolic process	cytoplasm;nucleus;spliceosomal complex	catalytic activity;DNA binding;nucleotide binding;protein binding;RNA binding	Pf00270, Pf00271, Pf04851	9416	ENSG00000174243.9	12	Spliceosome		mRNA Splicing - Major Pathway; mRNA Splicing - Minor Pathway	0	4.211	6	0	30.35	63.46	14.48		11.88	10	10956.7	7121.25	13545.6	28428.8	6602.2	19904	13752.8	15400.5	11612	0	0	30319.9		0.533332	0.504274	#DIV/0!	0.529616
P22223	Cadherin-3	CDH3		1	1	1	1	829	91.4	4.75	0	1	cell organization and biogenesis;regulation of biological process;response to stimulus	cytoplasm;membrane	metal ion binding	Pf00028, Pf01049	1001	ENSG00000062038.13	16	Cell adhesion molecules (CAMs)	Overview of nanoparticle effects	Adherens junctions interactions	0.031	1.71	6	0	18.59	28.88	24.45			9	25641.6	29979.6	37026.7	26668.8	45215.2	26489.3	18552.4	28606.2	18313	0	0	0		0.523544	0.196191	#DIV/0!	0.00617671
Q9UBU9	Nuclear RNA export factor 1	NXF1		6	3	3	3	619	70.1	8.51	2.4	3	transport	cytoplasm;cytosol;nucleus	protein binding;RNA binding;transporter activity	Pf02136, Pf03943, Pf09162, Pf12799	10482	ENSG00000162231.13	11	Ribosome biogenesis in eukaryotes; mRNA surveillance pathway; RNA transport; Herpes simplex infection; Influenza A	mRNA Processing	Transport of the SLBP independent Mature mRNA; Transport of Mature mRNA derived from an Intron-Containing Transcript; Transport of Mature mRNA Derived from an Intronless Transcript; Transport of the SLBP Dependant Mature mRNA	0	6.353	14	0	36.51	7.78	26.23		41.34	7	26059.9	20426.5	11898	7785.99	0	9249.69	0	5426.18	7858.58	0	0	0		0.520944	0.751941	#DIV/0!	0.119045
Q96HQ2	CDKN2AIP N-terminal-like protein	CDKN2AIPNL		25	2	2	2	116	13.2	5	4.78	2	regulation of biological process;response to stimulus		protein binding	Pf11952	91368	ENSG00000237190.3	5				0	8.789	0	0	13.78	33.73	44.88		20.48	9	24997.9	0	20518.1	26709	14346.5	24517.2	11114.4	17175.3	28889.1	0	0	20904.7		0.513458	0.68722	#DIV/0!	0.134056
Q96FK6	WD repeat-containing protein 89	WDR89		5	1	1	1	387	43.2	6.13	0	1			protein binding	Pf00400	112840	ENSG00000140006.11	14				0.002	3.517	0	0	12.89	75.74	56.51		0.12	9	16269.1	20152.2	16491.9	19507.5	11627.6	3058.96	14569.7	5102.57	8208.55	0	0	0		0.502352	0.721778	#DIV/0!	0.0743768
Q9H9Q4	Non-homologous end-joining factor 1	NHEJ1		5	1	1	1	299	33.3	5.97	0	1	cell differentiation;metabolic process;regulation of biological process;response to stimulus	nucleus	DNA binding;protein binding	Pf09302	79840	ENSG00000187736.12	2	Non-homologous end-joining	Non-homologous end joining	Nonhomologous End-Joining (NHEJ)	0.006	2.935	5	0	9.81	21.69	18.49		42.97	10	12009.4	14137.5	14318.9	21819.1	18458.7	15220.8	13036.9	16404.9	11209.4	0	0	16245.3		0.501697	0.112215	#DIV/0!	0.0848458
Q15042	Rab3 GTPase-activating protein catalytic subunit	RAB3GAP1		1	1	1	1	981	110.5	5.55	0	1	cell organization and biogenesis;regulation of biological process;response to stimulus	cytoplasm;cytosol;Golgi;membrane	enzyme regulator activity;protein binding	Pf13890	22930	ENSG00000115839.17	2			COPI-independent Golgi-to-ER retrograde traffic; RAB GEFs exchange GTP for GDP on RABs	0.024	1.857	7	0		17.97	36.64			5	0	0	5344.23	0	9722.26	7295.78	8096.63	5160.67	0	0	0	0		0.499503	0.755564	#DIV/0!	0.12414
Q96B23	Uncharacterized protein C18orf25	C18orf25		3	1	1	1	404	43.4	4.88	0	1	metabolic process		catalytic activity;protein binding	Pf15303	147339	ENSG00000152242.10	18				0.004	3.126	0	0	41.8	39.65	44.78		37.71	9	21490.4	17487.1	8534.05	25743.9	11937.7	21714.8	15372.8	11411.3	27587.7	0	0	0		0.498295	0.805417	#DIV/0!	0.00846062
Q9Y3Y2	Chromatin target of PRMT1 protein	CHTOP		8	1	2	1	248	26.4	12.23	0	1	metabolic process;regulation of biological process;transport	nucleus	DNA binding;nucleotide binding;protein binding;RNA binding	Pf13865	26097	ENSG00000160679.12	1			Cleavage of Growing Transcript in the Termination Region ; Transport of Mature mRNA derived from an Intron-Containing Transcript; mRNA 3'-end processing	0.001	3.894	9	0	22.38	16.57	11.67			6	4956.74	0	6807.17	8026.24	0	6748.7	0	4783.97	5616.76	0	0	0		0.496402	0.656891	#DIV/0!	0.119082
O14684	Prostaglandin E synthase	PTGES		18	3	6	3	152	17.1	9.5	13.59	3	defense response;metabolic process;regulation of biological process;response to stimulus	cytoplasm;membrane	catalytic activity		9536	ENSG00000148344.10	9	Arachidonic acid metabolism; Metabolic pathways	Eicosanoid Synthesis	Synthesis of Prostaglandins (PG) and Thromboxanes (TX)	0	9.435	8	0	4.73	5.62	18.8	2.93	6.63	12	962099	1.01801e+06	1.05368e+06	882682	912517	839732	254374	391702	301190	342260	345668	312330		1.55122	0.000246084	1.3668	2.09602e-05
Q9BTE3	Mini-chromosome maintenance complex-binding protein	MCMBP		2	1	3	1	642	72.9	5.87	5.8	1	cell division;cell organization and biogenesis;metabolic process	cytosol;membrane;nucleus	protein binding	Pf09739, Pf13615	79892	ENSG00000197771.12	10				0.008	2.667	0	0	5.78	21.82	3.51		15.57	9	69333.2	67883.5	75892.8	125740	90582.1	130101	89346.8	97655.4	91021.5	0	0	0		0.466164	0.148603	#DIV/0!	0.000765518
O95104	SR-related and CTD-associated factor 4	SCAF4		2	1	1	1	1147	125.8	9.55	2.62	1		nucleus	RNA binding	Pf00076, Pf04818, Pf13893, Pf14259	57466	ENSG00000156304.14	21				0.001	4.046	0	0	29.35	3.33	26.37		10.31	9	29330.2	53320.8	48328.6	51890.5	55262.6	51656.2	50881.4	37712.6	34110.4	0	0	0		0.460422	0.0827804	#DIV/0!	1.40322e-06
Q8ND56	Protein LSM14 homolog A	LSM14A		5	2	2	2	463	50.5	9.52	0	2	cell organization and biogenesis;defense response;development;regulation of biological process;response to stimulus	cytoplasm;cytosol	DNA binding;RNA binding	Pf09532, Pf12701, Pf14438	26065	ENSG00000262860.5; ENSG00000257103.8	19; CHR_HSCHR19_1_CTG3_1				0.001	3.964	0	0	13.85	10.44	31.53		9.68	9	63061.6	82267.1	77368.6	61984.6	82667.3	68810.2	69953	50506.3	41565.2	0	0	0		0.446159	0.17313	#DIV/0!	0.000305761
Q14126	Desmoglein-2	DSG2		1	1	1	1	1118	122.2	5.24	0	1	cell death;cell organization and biogenesis;regulation of biological process;response to stimulus	cell surface;cytoskeleton;membrane	metal ion binding;protein binding	Pf00028, Pf01049	1829	ENSG00000046604.12	18	Arrhythmogenic right ventricular cardiomyopathy (ARVC)	Arrhythmogenic Right Ventricular Cardiomyopathy	Apoptotic cleavage of cell adhesion proteins; Formation of the cornified envelope	0.006	2.895	10	0	23.89	16.54	7.41		20.33	10	27865.9	31436.2	43554.1	28636.7	43476.2	40018.2	30790.5	29259.1	29437.1	0	0	17231.9		0.443023	0.169423	#DIV/0!	0.0122382
O95347	Structural maintenance of chromosomes protein 2	SMC2		3	3	4	3	1197	135.6	8.43	2.16	3	cell division;cell organization and biogenesis;metabolic process;regulation of biological process	chromosome;cytoplasm;cytosol;nucleus	catalytic activity;motor activity;nucleotide binding;protein binding	Pf01576, Pf02463, Pf04111, Pf05262, Pf05622, Pf06470, Pf08317, Pf09726, Pf09731, Pf10174, Pf10186, Pf12128, Pf12718, Pf13166, Pf13175, Pf13304, Pf13476, Pf13555, Pf13863, Pf14362, Pf15619	10592	ENSG00000136824.18	9		Retinoblastoma (RB) in Cancer	Condensation of Prometaphase Chromosomes; Condensation of Prophase Chromosomes	0	6.795	8	0	27.73	28.43	25.47		12.65	9	25183.8	14065.1	22360.7	34313.8	38767.2	58833.6	28712.3	34808	20538.6	0	0	0		0.433169	0.137215	#DIV/0!	0.00431099
Q9H2U9	Disintegrin and metalloproteinase domain-containing protein 7	ADAM7		1	1	2	1	754	85.6	6.52	6.31	1	metabolic process	membrane	catalytic activity	Pf00200, Pf01421, Pf01562, Pf08516, Pf13574, Pf13582, Pf13583, Pf13688	8756	ENSG00000069206.15	8				0.001	3.532	0	0	9.23	26.81	18.07	40.37	4.02	12	416512	392047	471259	357601	302236	502025	107192	127603	162325	45631.9	53324.8	87982.9		1.48668	0.0144682	2.74547	0.00596201
P02774	Vitamin D-binding protein	GC		8	2	4	2	474	52.9	5.45	11.84	2											0	8.392	0	0	21.18	26.76	34.92	38.83	57.77	12	72052.9	69318.8	47770.1	111931	71289.3	109525	65211.6	40095	40093	41294	80162.1	44476.7		1.44977	0.0345766	1.30014	0.0800695
O76024	Wolframin	WFS1		1	1	2	1	890	100.2	8.05	1.64	1	cellular homeostasis;metabolic process;regulation of biological process;response to stimulus	endoplasmic reticulum;membrane;organelle lumen;proteasome	protein binding		7466	ENSG00000109501.13	4	Protein processing in endoplasmic reticulum		Post-translational protein phosphorylation; Regulation of Insulin-like Growth Factor (IGF) transport and uptake by Insulin-like Growth Factor Binding Proteins (IGFBPs); XBP1(S) activates chaperone genes	0	4.959	8	0	5.68	16.27	31.39		21.95	10	46631.6	51733.4	49952.2	49909.5	39486.4	48249.9	50719.4	29776.9	37777.7	0	0	17600.1		0.352991	0.402666	#DIV/0!	0.00394592
O43818	U3 small nucleolar RNA-interacting protein 2	RRP9		2	1	1	1	475	51.8	7.85	2.12	1	metabolic process	nucleus	protein binding;RNA binding	Pf00400	9136	ENSG00000114767.6	3			Major pathway of rRNA processing in the nucleolus and cytosol; rRNA modification in the nucleus and cytosol	0.004	3.114	5	0	1.32	13.77	10.47		62.79	9	114914	114831	112721	117119	118054	94508.3	97417.5	92512.1	85634.7	0	0	0		0.340265	0.0988749	#DIV/0!	0.000139824
Q9NZ01	Very-long-chain enoyl-CoA reductase	TECR		3	1	3	1	308	36	9.45	6.67	1	metabolic process	cytoplasm;endoplasmic reticulum;membrane;nucleus	catalytic activity;protein binding	Pf02544	9524	ENSG00000099797.13	19	Fatty acid elongation; Biosynthesis of unsaturated fatty acids; Fatty acid metabolism		Synthesis of very long-chain fatty acyl-CoAs	0.002	3.241	8	0	18.67	42.5	3.71		11.68	10	74654.9	107857	91375.2	79971.3	167092	79028.8	62939	64559.5	63261.8	0	0	16792.4		0.338147	0.197296	#DIV/0!	0.0256336
Q9BYV8	Centrosomal protein of 41 kDa	CEP41		6	1	1	1	373	41.3	8.32	0	1	cell organization and biogenesis;metabolic process;regulation of biological process;transport	cytoplasm;cytoskeleton;cytosol;membrane	protein binding	Pf00581	95681	ENSG00000106477.18	7			Regulation of PLK1 Activity at G2/M Transition; AURKA Activation by TPX2; Anchoring of the basal body to the plasma membrane; Recruitment of NuMA to mitotic centrosomes; Loss of Nlp from mitotic centrosomes; Recruitment of mitotic centrosome proteins and complexes	0.063	1.429	16	0		18.76	61.19			5	7507.57	0	0	10312	0	8403.01	0	17418.6	6863.69	0	0	0		0.291921	0.771609	#DIV/0!	0.120239
Q9BV20	Methylthioribose-1-phosphate isomerase	MRI1		5	1	1	1	369	39.1	6.3	0	1	metabolic process	cytoplasm;cytosol;nucleus	catalytic activity;protein binding	Pf01008	84245	ENSG00000037757.13	19	Metabolic pathways; Cysteine and methionine metabolism		Methionine salvage pathway	0.012	2.331	7	0	32.03	31.84	31.04		5.44	10	25450.5	23752.3	13177.4	12073	24048.5	24619.6	26711.6	15859.3	19805.3	0	0	9337.99		0.280063	0.921202	#DIV/0!	0.0290097
P15408	Fos-related antigen 2	FOSL2		4	1	1	1	326	35.2	7.49	2.37	1	cell death;metabolic process;regulation of biological process	nucleus	DNA binding;protein binding		2355	ENSG00000075426.11	2	Osteoclast differentiation	Corticotropin-releasing hormone signaling pathway		0.001	3.874	2	0	10.47	31.74	30			9	13886.3	13094.9	11282.9	9014.21	17909.6	18337.6	21355.3	14778.1	13636.7	0	0	0		0.277271	0.717936	#DIV/0!	0.00768122
Q8NBI5	Solute carrier family 43 member 3	SLC43A3		2	1	1	1	491	54.5	8.53	0	1	transport	membrane			29015	ENSG00000134802.17	11				0.033	1.694	0	0	4.91	4.63	27.49		35.18	10	69351.1	75650.9	71725.3	71863.9	74165.9	69908.3	34927.5	59571.5	66384.2	0	0	10384.1		0.270645	0.129496	#DIV/0!	4.86404e-05
O43149	Zinc finger ZZ-type and EF-hand domain-containing protein 1	ZZEF1		0	1	1	1	2961	330.9	5.95	0	1			metal ion binding	Pf00569, Pf03256	23140	ENSG00000074755.14	17				0.059	1.456	0	0	7.21	23.63	5.35		45.1	8	7899.4	9028.52	8387.97	11313.2	0	8591.64	7136.76	6962.43	7475.85	0	0	0		0.267663	0.878313	#DIV/0!	0.123499
P55196	Afadin	AFDN		1	1	1	1	1824	206.7	6.47	0	1	cell communication;cell organization and biogenesis;regulation of biological process;response to stimulus	cytosol;membrane	protein binding	Pf00498, Pf00595, Pf00788, Pf01843	4301	ENSG00000130396.20	6	Tight junction; Rap1 signaling pathway; Adherens junction; Leukocyte transendothelial migration; Ras signaling pathway; cAMP signaling pathway	VEGFA-VEGFR2 Signaling Pathway		0.045	1.558	7	0	23.14	22.49	28.91		24.39	9	16682.9	25405.2	18642.7	29740.9	23392.2	21189.8	19612.5	21488.8	12140.2	0	0	0		0.25425	0.141009	#DIV/0!	0.000641247
Q9BYG3	MKI67 FHA domain-interacting nucleolar phosphoprotein	NIFK		4	1	3	1	293	34.2	9.88	4.14	1	cell organization and biogenesis;metabolic process;regulation of biological process	chromosome;cytoplasm;nucleus	protein binding;RNA binding	Pf00076, Pf12196, Pf13893, Pf14259	84365	ENSG00000155438.11	2				0.008	2.797	0	0	6.49	11.27	22.7		41.21	10	52917.2	46483.6	47877	54725	53993.9	46440.2	58928.2	46295.4	41914.3	0	0	14433.6		0.221927	0.665951	#DIV/0!	0.00103118
O15234	Protein CASC3	CASC3		1	1	1	1	703	76.2	6.48	0	1	metabolic process;regulation of biological process;transport	cytoplasm;cytosol;membrane;nucleus	protein binding;RNA binding	Pf09405	22794	ENSG00000108349.16	17	mRNA surveillance pathway; RNA transport		mRNA 3'-end processing; mRNA Splicing - Major Pathway; Cleavage of Growing Transcript in the Termination Region ; Regulation of expression of SLITs and ROBOs; Transport of Mature mRNA derived from an Intron-Containing Transcript; Nonsense Mediated Decay (NMD) enhanced by the Exon Junction Complex (EJC)	0.008	2.766	19	0	20.39	52	13.43		27.39	9	13911.2	14961.8	20170.4	16083.8	35677.5	13438.1	13826.2	18118.8	0	0	0	15677.1		0.218204	0.280583	#DIV/0!	0.132162
Q8IVM0	Coiled-coil domain-containing protein 50	CCDC50		6	2	2	2	306	35.8	6.65	4.64	2		cytoplasm;cytosol	protein binding	Pf15295	152137	ENSG00000152492.13	3				0	6.318	0	0	29.58	21.84	10.11		17.01	9	30397.6	47905.3	56326.5	93054.7	117516	72782.8	80155.7	88678.1	72955.6	0	0	0		0.215274	0.369309	#DIV/0!	0.00186898
Q9NX14	NADH dehydrogenase [ubiquinone] 1 beta subcomplex subunit 11, mitochondrial	NDUFB11		15	1	1	1	153	17.3	5.22	0	1	cell organization and biogenesis;metabolic process;transport	membrane;mitochondrion	protein binding	Pf10183	54539	ENSG00000147123.10	X	Huntington's disease; Parkinson's disease; Alzheimer's disease; Oxidative phosphorylation; Non-alcoholic fatty liver disease (NAFLD); Metabolic pathways		Complex I biogenesis	0.047	1.535	11	0	30.7	3.03	23.35		18.24	7	7568.53	11243.3	14338.8	0	9901.37	10012.6	0	8534.05	11851.9	0	0	0		0.214398	0.975652	#DIV/0!	0.116129
Q10713	Mitochondrial-processing peptidase subunit alpha	PMPCA		2	1	2	1	525	58.2	6.92	3.95	1	metabolic process;transport	membrane;mitochondrion;organelle lumen	catalytic activity;metal ion binding	Pf00675, Pf05193	23203	ENSG00000165688.11	9			Processing of SMDT1; Mitochondrial protein import; Metabolism of proteins	0.026	1.821	5	0	6.26	26.59	25.14		4.43	9	161579	141195	152430	61086.6	96871.5	57541.7	35619.3	52842.6	64397.1	0	0	0		0.209155	0.238628	#DIV/0!	0.00462602
P29372	DNA-3-methyladenine glycosylase	MPG	Deamidated [R138]	11	2	5	2	298	32.8	9.57	6.89	2	metabolic process;response to stimulus	cytoplasm;mitochondrion;nucleus	catalytic activity;DNA binding;protein binding	Pf02245	4350	ENSG00000103152.11	16	Base excision repair		Recognition and association of DNA glycosylase with site containing an affected purine; Cleavage of the damaged purine; Displacement of DNA glycosylase by APEX1	0	8.974	9	0	12.13	9.79	14.53		9.31	10	47590	50995.4	60049.1	68192	72943.3	60232	42124.2	59042.7	59489.5	0	0	14021		0.207842	0.117207	#DIV/0!	0.000470792
P60033	CD81 antigen	CD81		8	1	3	1	236	25.8	5.29	10.15	1	cell proliferation;metabolic process;regulation of biological process;response to stimulus;transport	membrane	protein binding;receptor activity	Pf00335	975	ENSG00000110651.11	11	B cell receptor signaling pathway; Malaria; Hepatitis C	B Cell Receptor Signaling Pathway	Regulation of Complement cascade; Immunoregulatory interactions between a Lymphoid and a non-Lymphoid cell	0	11.928	10	0	2.98	11.38	8.02		6.35	9	187987	175497	181463	128835	177318	161666	117729	149730	140191	0	0	0		0.205627	0.307103	#DIV/0!	0.000399963
Q16595	Frataxin, mitochondrial	FXN		8	1	1	1	210	23.1	8.69	3.28	1	cell organization and biogenesis;cellular homeostasis;metabolic process;regulation of biological process;response to stimulus;transport	cytoplasm;cytosol;mitochondrion;organelle lumen	catalytic activity;metal ion binding;protein binding	Pf01491	2395	ENSG00000165060.11	9	Porphyrin and chlorophyll metabolism		Mitochondrial protein import; Metabolism of proteins; Mitochondrial iron-sulfur cluster biogenesis	0.001	3.785	5	0	9.47	23.23	14.85		25.79	10	57448.2	68832.3	63829.6	75240	52207.8	61679.1	63579.9	53880	53359.8	0	0	21984.8		0.195032	0.459517	#DIV/0!	0.00493689
Q03001	Dystonin	DST		1	4	4	4	7570	860.1	5.25	2.95	4	cell organization and biogenesis;cellular component movement;regulation of biological process;response to stimulus;transport	cytoplasm;cytoskeleton;cytosol;endoplasmic reticulum;membrane;nucleus	metal ion binding;protein binding	Pf00307, Pf00435, Pf00681, Pf02187, Pf11971, Pf13499, Pf13833	667		6			Type I hemidesmosome assembly	0	10.548	3	0	17.2	26.11	10.32		29.1	10	54382	38049.3	46357.7	77584.4	49604.2	70231.1	63568.4	61452.4	55813.3	0	20563.6	0		0.19264	0.55917	#DIV/0!	0.00551619
Q6UWE0	E3 ubiquitin-protein ligase LRSAM1	LRSAM1		1	1	1	1	723	83.5	5.94	0	1	cell organization and biogenesis;metabolic process;regulation of biological process;response to stimulus;transport	cytoplasm;cytosol;membrane	catalytic activity;metal ion binding;protein binding;transporter activity	Pf00536, Pf07647, Pf12799, Pf13855, Pf13920	90678	ENSG00000148356.13	9			Antigen processing: Ubiquitination & Proteasome degradation	0.08	1.329	4	0	17.24	27.44	37.1		10.68	9	11811.6	9207.51	8544.38	10014.1	15744.5	18815.9	17807.6	13795.5	8865.33	0	0	0		0.190643	0.726874	#DIV/0!	0.00450475
Q9NX58	Cell growth-regulating nucleolar protein	LYAR		5	1	1	1	379	43.6	9.54	2.3	1		nucleus	metal ion binding;protein binding;RNA binding	Pf08790	55646		4				0.001	4.056	0	0	18.59	25.07	20.6			9	11429.3	11726.7	15781.9	49749.3	32604.3	43488.1	43335.3	38130.8	30879.8	0	0	0		0.189663	0.506675	#DIV/0!	0.00111206
Q29RF7	Sister chromatid cohesion protein PDS5 homolog A	PDS5A		2	2	2	1	1337	150.7	7.91	1.98	2	cell division;cell organization and biogenesis;metabolic process;regulation of biological process;response to stimulus	chromosome;cytosol;membrane;nucleus	protein binding		23244	ENSG00000121892.14	4			Cohesin Loading onto Chromatin; Establishment of Sister Chromatid Cohesion; Separation of Sister Chromatids; Resolution of Sister Chromatid Cohesion	0	4.264	12	0	36.79	11.28	46.22			8	7499.99	5681.57	11664	11100.5	10390.4	0	14313.8	9165.71	6164.17	0	0	0		0.180929	0.562151	#DIV/0!	0.116551
Q96A19	Coiled-coil domain-containing protein 102A	CCDC102A		3	1	1	1	550	62.6	5.58	2.45	1			catalytic activity;motor activity	Pf01576, Pf05622	92922	ENSG00000135736.5	16				0.001	4.069	0	0	30.02	35.43	35.69		17.93	9	12086.1	11655.8	6634.74	18627.4	9826.42	14299.9	18759.5	12706.1	10400.1	0	0	0		0.170481	0.937724	#DIV/0!	0.00496287
Q6UX04	Spliceosome-associated protein CWC27 homolog	CWC27		4	1	1	1	472	53.8	5.8	2.63	1	metabolic process	nucleus;spliceosomal complex	catalytic activity	Pf00160	10283	ENSG00000153015.15	5			mRNA Splicing - Major Pathway	0.01	2.484	4	0	8.74	29.53	31.96		24.06	10	20665.1	24067.5	23913.9	11700.9	16704.1	22394.3	12321.9	14968	23526.1	0	0	10502		0.158319	0.999089	#DIV/0!	0.0451437
Q86W42	THO complex subunit 6 homolog	THOC6		5	1	1	1	341	37.5	7.43	0	1	cell death;development;metabolic process;regulation of biological process;transport	nucleus	protein binding;RNA binding	Pf00400	79228	ENSG00000131652.13	16	RNA transport		Cleavage of Growing Transcript in the Termination Region ; Transport of Mature mRNA derived from an Intron-Containing Transcript; mRNA 3'-end processing	0.006	2.845	10	0	51.98	35.28	8.12		27.02	10	20347.4	6134.87	14486.8	21349	11311.7	16370.3	12445.7	15866.1	14775.2	0	0	11360.7		0.147903	0.553598	#DIV/0!	0.0579798
P41743	Protein kinase C iota type	PRKCI		6	2	2	2	596	68.2	5.85	2.73	2	cell organization and biogenesis;cellular component movement;metabolic process;regulation of biological process;response to stimulus;transport	cytoplasm;cytoskeleton;cytosol;endosome;membrane;nucleus	catalytic activity;metal ion binding;nucleotide binding;protein binding	Pf00069, Pf00130, Pf00433, Pf00564, Pf07714, Pf14531	5584	ENSG00000163558.12	3	Endocytosis; Tight junction; Insulin signaling pathway; Hippo signaling pathway; Rap1 signaling pathway; Platelet activation	miRs in Muscle Cell Differentiation; Signaling Pathways in Glioblastoma; Corticotropin-releasing hormone signaling pathway; G Protein Signaling Pathways; VEGFA-VEGFR2 Signaling Pathway; Wnt Signaling Pathway and Pluripotency; Wnt Signaling Pathway; EGF/EGFR Signaling Pathway; Insulin Signaling	Tight junction interactions; Signalling by NGF; p75NTR recruits signalling complexes	0	6.733	25	0		18.68	7.7		3.21	4	0	0	0	0	5942.35	7509.25	0	6010.54	5363.71	0	0	0		0.147803	0.827459	#DIV/0!	0.121485
Q8WXH0	Nesprin-2	SYNE2		0	1	1	1	6885	795.9	5.36	0	1	cell organization and biogenesis;cellular component movement;regulation of biological process;transport	cytoplasm;cytoskeleton;endoplasmic reticulum;membrane;mitochondrion;nucleus;organelle lumen	protein binding	Pf00307, Pf00435, Pf10541, Pf11971, Pf13654	23224	ENSG00000054654.16	14		Ovarian Infertility Genes	Meiotic synapsis	0.068	1.394	5	0	12.61	23.29	37.81		17.9	8	13185.5	10922.6	0	11887.2	16319	9864.92	14165.9	10850.5	6955.01	0	0	0		0.131646	0.511359	#DIV/0!	0.00264264
Q16890	Tumor protein D53	TPD52L1		7	1	1	1	204	22.4	5.62	3.45	1	regulation of biological process	cytoplasm	protein binding	Pf04201	7164	ENSG00000111907.20	6			Golgi Associated Vesicle Biogenesis	0	4.657	5	0	14.38	46.89	39.13		17.54	9	11978.1	10264.5	8960.91	18342.6	7657.76	12096	11913.2	11203.7	5497.5	0	0	0		0.110554	0.441705	#DIV/0!	0.0148831
Q96B54	Zinc finger protein 428	ZNF428		9	1	1	1	188	20.5	4.17	2.37	1			metal ion binding		126299	ENSG00000131116.11	19				0.002	3.502	0	0	24.53	17.07	8.1		71.3	9	31994.1	19616.2	30935.7	31256.1	24276.8	29081.7	23831.6	27404.6	30113.2	0	0	0		0.0856912	0.712432	#DIV/0!	0.000165424
P51659	Peroxisomal multifunctional enzyme type 2	HSD17B4		1	1	2	1	736	79.6	8.84	2.55	1	cell differentiation;metabolic process	membrane;mitochondrion;organelle lumen	catalytic activity;protein binding	Pf00106, Pf01575, Pf02036, Pf08659, Pf13452, Pf13561, Pf14864	3295	ENSG00000133835.14	5	Peroxisome; Metabolic pathways; Primary bile acid biosynthesis	Steroid Biosynthesis	Beta-oxidation of pristanoyl-CoA; Synthesis of bile acids and bile salts via 7alpha-hydroxycholesterol; alpha-linolenic acid (ALA) metabolism; Beta-oxidation of very long chain fatty acids	0.006	2.849	16	0	12.83	5.29	13.18		7.34	10	39860	42933.6	33435.4	42949.3	42950.6	41909.9	40729.1	38607.3	50047.8	0	0	46385.5		0.0765739	0.88903	#DIV/0!	0.154125
Q08170	Serine/arginine-rich splicing factor 4	SRSF4		9	5	17	1	494	56.6	11.52	39.63	5	metabolic process;regulation of biological process;response to stimulus;transport	nucleus	protein binding;RNA binding	Pf00076, Pf13893, Pf14259	6429	ENSG00000116350.16	1	Spliceosome; Herpes simplex infection	mRNA Processing	Cleavage of Growing Transcript in the Termination Region ; Transport of Mature mRNA derived from an Intron-Containing Transcript; mRNA 3'-end processing; mRNA Splicing - Major Pathway	0	19.857	14	0	5.16	32.57	20.71		31.06	10	231753	243491	256442	144132	275278	161694	112265	161634	184796	0	0	12304.2		0.000530553	0.428255	#DIV/0!	0.0101061
Q9Y6M1	Insulin-like growth factor 2 mRNA-binding protein 2	IGF2BP2		3	1	1	1	599	66.1	8.46	2.23	1	regulation of biological process;transport	cytoplasm;cytoskeleton;cytosol;nucleus	protein binding;RNA binding;translation regulator activity	Pf00013, Pf00076, Pf13014, Pf13083, Pf13893, Pf14259	10644	ENSG00000073792.15	3			Insulin-like Growth Factor-2 mRNA Binding Proteins (IGF2BPs/IMPs/VICKZs) bind RNA	0.012	2.331	2	0	24.05	15.73	22.29		68.07	9	39291.2	24136.4	30119.3	28247.2	28089.4	21880.4	30466.9	20888.9	28098.2	0	0	0		-0.000452184	0.913434	#DIV/0!	0.000240378
P23497	Nuclear autoantigen Sp-100	SP100		4	4	9	1	879	100.4	8.22	2.42	4	cell organization and biogenesis;metabolic process;regulation of biological process;response to stimulus	cytoplasm;nucleus	DNA binding;protein binding	Pf00505, Pf01342, Pf03172, Pf09011	6672	ENSG00000067066.16	2	Viral carcinogenesis; Herpes simplex infection		SUMOylation of DNA damage response and repair proteins; Interferon gamma signaling	0	7.098	11	0	19.06	17.17	15.28		25.57	10	42763.9	41856.2	58153.5	67096.1	53912.1	71812	67192.4	72310.7	54636.7	0	0	25521.6		-0.00206731	0.956049	#DIV/0!	0.00516635
O60518	Ran-binding protein 6	RANBP6		3	3	6	1	1105	124.6	5.01	9.38	3	transport	cytoplasm;membrane;nucleus	protein binding;transporter activity	Pf12755, Pf13513, Pf13646	26953	ENSG00000137040.9	9				0	9.769	0	0	19.55	39.34	47.88		42.89	8	16401.2	10939.1	13643.5	11863.3	0	7128.67	7157.56	5737.37	14127.5	0	0	0		-0.00583443	0.56852	#DIV/0!	0.140225
Q9UHW5	GPN-loop GTPase 3	GPN3		5	1	1	1	284	32.7	4.5	2.43	1			catalytic activity;nucleotide binding;protein binding	Pf03029	51184	ENSG00000111231.8	12				0	5.129	0	0		8.72	1.48		40.78	5	0	0	6548.06	0	8008.48	8778.2	0	8292.01	8080.93	0	0	0		-0.0129924	0.973587	#DIV/0!	0.116952
O60264	SWI/SNF-related matrix-associated actin-dependent regulator of chromatin subfamily A member 5	SMARCA5		3	2	2	2	1052	121.8	8.09	0	2	cell organization and biogenesis;metabolic process;regulation of biological process	chromosome;nucleus	catalytic activity;DNA binding;nucleotide binding;protein binding	Pf00176, Pf00270, Pf00271, Pf04851, Pf09110, Pf09111, Pf11496	8467	ENSG00000153147.5	4			Recruitment and ATM-mediated phosphorylation of repair and signaling proteins at DNA double strand breaks; NoRC negatively regulates rRNA expression; B-WICH complex positively regulates rRNA expression; Deposition of new CENPA-containing nucleosomes at the centromere	0	6.134	14	0		31.3	37.6		41.17	5	0	0	0	11086.1	0	18503.2	14545.5	11265.6	7149.22	0	0	0		-0.0231674	0.855493	#DIV/0!	0.140484
Q99543	DnaJ homolog subfamily C member 2	DNAJC2		3	1	1	1	621	72	8.7	2.07	1	cell organization and biogenesis;metabolic process;regulation of biological process	cytoplasm;cytosol;membrane;nucleus	DNA binding;enzyme regulator activity;protein binding;RNA binding	Pf00226, Pf00249	27000	ENSG00000105821.14	7			Regulation of HSF1-mediated heat shock response	0.002	3.504	4	0	18.12	12.11	23.89		37.81	8	14725.1	19640.4	14610.1	10210.6	9126.47	11109.7	0	10376.5	14524.2	0	0	0		-0.0232545	0.693186	#DIV/0!	5.98334e-05
Q6QNY0	Biogenesis of lysosome-related organelles complex 1 subunit 3	BLOC1S3		9	1	1	1	202	21.2	5.15	2.52	1	cell organization and biogenesis;cellular component movement;transport	cytoplasm;cytosol	protein binding		388552	ENSG00000189114.6	19			Golgi Associated Vesicle Biogenesis	0.001	3.54	5	0	20.17	14.06	51.18		34.61	9	10034.1	10254.3	14185.7	10324.1	8534.9	9844.34	8828.56	22218.7	10078.4	0	0	0		-0.0338978	0.390464	#DIV/0!	5.73247e-05
P49662	Caspase-4	CASP4		5	1	1	1	377	43.2	6	0	1	cell death;defense response;metabolic process;regulation of biological process;response to stimulus	cytoplasm;cytosol;endoplasmic reticulum;extracellular;membrane;mitochondrion	catalytic activity;protein binding	Pf00619, Pf00656	837	ENSG00000196954.13	11	NOD-like receptor signaling pathway	Apoptosis Modulation and Signaling; Apoptosis	NOD1/2 Signaling Pathway	0.022	1.945	7	0		45.24	13.36			4	0	0	0	10443.8	5910.44	0	6765.43	6063.16	0	0	0	0		-0.0368039	0.767186	#DIV/0!	0.145735
P43307	Translocon-associated protein subunit alpha	SSR1		5	1	2	1	286	32.2	4.49	2.11	1	cell organization and biogenesis;regulation of biological process;transport	endoplasmic reticulum;membrane	protein binding	Pf03896	6745	ENSG00000124783.12	6	Protein processing in endoplasmic reticulum		XBP1(S) activates chaperone genes; SRP-dependent cotranslational protein targeting to membrane	0.006	2.963	7	0	41.48	42.58	43.06		23.66	10	7799.76	17539	19088.7	16468.8	22661.4	8567.65	25713.1	16980.3	11853.8	0	0	10784.1		-0.0441314	0.711346	#DIV/0!	0.0863638
P53701	Cytochrome c-type heme lyase	HCCS		4	1	1	1	268	30.6	6.68	2.29	1	cell organization and biogenesis;metabolic process	membrane;mitochondrion	catalytic activity;metal ion binding	Pf01265	3052	ENSG00000004961.14	X	Porphyrin and chlorophyll metabolism			0.005	3.022	1	0	11.93	11.6	19.02		4.8	10	93911.3	73973.1	90552.2	65825.5	81290.2	62428.9	72085	69967.5	52824.4	21324.8	0	0		-0.088038	0.592557	#DIV/0!	0.00239469
Q99714	3-hydroxyacyl-CoA dehydrogenase type-2	HSD17B10		7	1	1	1	261	26.9	7.78	3.7	1	cell organization and biogenesis;metabolic process	cytoplasm;membrane;mitochondrion;organelle lumen	catalytic activity;protein binding;RNA binding	Pf00106, Pf08659, Pf13561	3028	ENSG00000072506.12	X	Alzheimer's disease; Metabolic pathways; Valine, leucine and isoleucine degradation	Alzheimers Disease; Valproic acid pathway; Tryptophan metabolism	tRNA processing in the mitochondrion; rRNA processing in the mitochondrion; Branched-chain amino acid catabolism; tRNA modification in the mitochondrion	0.006	2.91	15	0	22.08	29.49	6.27		16.81	10	33806.6	46297.2	31360.8	46427.8	29236.6	33700.3	35422.3	35845.8	40443.7	0	0	13591.7		-0.0890419	0.891715	#DIV/0!	0.0096319
Q86TB9	Protein PAT1 homolog 1	PATL1		6	2	3	2	770	86.8	6.67	0	2	cell organization and biogenesis;metabolic process	cytoplasm;cytosol;nucleus	protein binding;RNA binding	Pf09770	219988	ENSG00000166889.13	11	RNA degradation		mRNA decay by 5' to 3' exoribonuclease	0	5.789	4	0	61.1	17.75	16.54		22.71	9	33357.9	35375.2	7561.01	22263.2	24318.7	31717.5	18798.6	26396	28147	0	0	0		-0.118255	0.704739	#DIV/0!	0.000811703
Q6RW13	Type-1 angiotensin II receptor-associated protein	AGTRAP		14	1	1	1	159	17.4	6.14	0	1	regulation of biological process;response to stimulus	cytosol;endoplasmic reticulum;Golgi;membrane	protein binding;receptor activity;signal transducer activity	Pf06396	57085	ENSG00000177674.15	1			Signaling by BRAF and RAF fusions	0.033	1.692	4	0	18.49	49.79	12.3		19.45	9	15222.9	15574	20959.7	12592.8	24852.1	9067.66	13693.1	16791	13060.9	0	0	0		-0.120854	0.850477	#DIV/0!	0.0316375
Q7Z4N2	Transient receptor potential cation channel subfamily M member 1	TRPM1		1	1	1	1	1603	182.1	6.84	0	1	cell organization and biogenesis;cellular homeostasis;regulation of biological process;response to stimulus;transport	membrane	transporter activity	Pf00520	4308	ENSG00000134160.13	15			TRP channels	0.069	1.381	4	0	16.77	32.84	26.01			10	26691.1	19410	20947	16306.5	32614.7	20100.8	30237.5	20892	21872.9	0	0	32147.9		-0.121888	0.828846	#DIV/0!	0.356189
Q15020	Squamous cell carcinoma antigen recognized by T-cells 3	SART3		2	1	1	1	963	109.9	5.57	0	1	cell organization and biogenesis;cell proliferation;metabolic process;regulation of biological process	cytoplasm;nucleus	protein binding;RNA binding	Pf00076, Pf13893, Pf14259	9733	ENSG00000075856.11	12				0.01	2.45	0	0	41.94	22.71	35.05		43.99	9	12976.4	5725.02	14436.6	16709.8	13839.1	11477.9	23294.1	15343	13415.2	0	0	0		-0.148835	0.378856	#DIV/0!	0.000755995
Q13363	C-terminal-binding protein 1	CTBP1		8	3	5	1	440	47.5	6.77	7.92	3	cell differentiation;metabolic process;regulation of biological process	cytoplasm;cytosol;nucleus	catalytic activity;nucleotide binding;protein binding	Pf00389, Pf02826	1487	ENSG00000159692.15	4	Chronic myeloid leukemia; Pathways in cancer; Wnt signaling pathway; Notch signaling pathway	Notch Signaling Pathway; Ectoderm Differentiation; Wnt Signaling Pathway Netpath; Pathways Affected in Adenoid Cystic Carcinoma; Wnt Signaling Pathway and Pluripotency	Repression of WNT target genes; Deactivation of the beta-catenin transactivating complex; TCF7L2 mutants don't bind CTBP	0	6.661	19	0	18.29	24.71	32.21		13.47	10	47973.7	68815.8	58814.9	90054.1	75972.7	58498.8	102950	84406.2	56886.2	0	0	44906.5		-0.151867	0.705687	#DIV/0!	0.0269007
Q8TDQ7	Glucosamine-6-phosphate isomerase 2	GNPDA2		32	5	7	1	276	31.1	6.95	20.3	5	metabolic process	cytoplasm;cytosol;nucleus	catalytic activity;protein binding	Pf01182	132789	ENSG00000163281.11	4	Amino sugar and nucleotide sugar metabolism; Metabolic pathways		Glycolysis	0	21.444	6	0	15.17	32.68	15.35		15.01	10	16640.2	17416.8	13025.8	8910.86	15795	18917.4	18117.4	17600.9	14317.8	0	0	18402.7		-0.156179	0.539059	#DIV/0!	0.28454
O00567	Nucleolar protein 56	NOP56		5	2	2	2	594	66	9.19	3.64	2	metabolic process	cytoplasm;membrane;nucleus	protein binding;RNA binding	Pf01798, Pf08060, Pf08156	10528	ENSG00000101361.16	20	Ribosome biogenesis in eukaryotes		Major pathway of rRNA processing in the nucleolus and cytosol; Association of TriC/CCT with target proteins during biosynthesis; rRNA modification in the nucleus and cytosol	0	5.503	10	0	13.04	10.33	3.74		11.99	10	38176.4	42639.8	49406.7	27779	34200.2	36375.8	35297.8	38641.3	40758.1	0	15949.3	0		-0.176139	0.146695	#DIV/0!	0.00967532
Q9NRY6	Phospholipid scramblase 3	PLSCR3		7	1	1	1	295	31.6	6.65	0	1	cell death;cell organization and biogenesis;response to stimulus	membrane;mitochondrion	metal ion binding;protein binding;transporter activity	Pf03803	57048	ENSG00000187838.16; ENSG00000284009.1	17; CHR_HG2046_PATCH				0.016	2.133	0	0	15.3	5.63	16.33		34.11	9	9820.27	10352.8	12999.6	9124.86	11204.5	10170.4	9752.81	11706.6	14383	0	0	0		-0.202947	0.292433	#DIV/0!	7.12849e-05
P78318	Immunoglobulin-binding protein 1	IGBP1		5	1	2	1	339	39.2	5.38	2.52	1	regulation of biological process;response to stimulus	cytoplasm;cytosol	enzyme regulator activity;protein binding	Pf04177	3476	ENSG00000089289.15	X				0	4.485	0	0	16.09	25.14	5.45		44.65	10	21597.8	28021.5	29449.1	24283.8	19196.2	31236.6	25778.4	28014.7	30543.4	22535.9	0	0		-0.206189	0.440834	#DIV/0!	0.103662
Q9NWQ8	Phosphoprotein associated with glycosphingolipid-enriched microdomains 1	PAG1		3	1	1	1	432	47	4.65	0	1	regulation of biological process;response to stimulus	membrane	protein binding	Pf15347	55824	ENSG00000076641.4	8			GAB1 signalosome; Phosphorylation of CD3 and TCR zeta chains	0.023	1.872	8	0	13.2	46.97	25.57		11.12	9	22482.8	18087.6	17776.8	28001.2	17009.1	12238.8	19669.4	24880.3	14590.8	0	0	0		-0.209649	0.914755	#DIV/0!	0.014987
P18858	DNA ligase 1	LIG1		2	1	1	1	919	101.7	5.62	0	1	cell division;metabolic process;response to stimulus	mitochondrion;nucleus	catalytic activity;DNA binding;metal ion binding;nucleotide binding	Pf01068, Pf04675, Pf04679	3978	ENSG00000105486.13	19	DNA replication; Mismatch repair; Base excision repair; Nucleotide excision repair	Mismatch repair	Mismatch repair (MMR) directed by MSH2:MSH3 (MutSbeta); Mismatch repair (MMR) directed by MSH2:MSH6 (MutSalpha); Gap-filling DNA repair synthesis and ligation in TC-NER; POLB-Dependent Long Patch Base Excision Repair; Gap-filling DNA repair synthesis and ligation in GG-NER; Early Phase of HIV Life Cycle; PCNA-Dependent Long Patch Base Excision Repair; Processive synthesis on the C-strand of the t…	0	4.154	37	0	19.46	13.38	28.74		36.67	10	28887	19687.8	22522	16856.3	24231.2	20673.3	24058.9	25052.9	14603.1	0	0	16054.2		-0.218803	0.877099	#DIV/0!	0.0572629
P50479	PDZ and LIM domain protein 4	PDLIM4		5	1	1	1	330	35.4	7.91	4.11	1	cell organization and biogenesis	cytoplasm;cytoskeleton;nucleus;organelle lumen	metal ion binding;protein binding	Pf00412, Pf00595	8572	ENSG00000131435.12	5				0	6.35	0	0	28.97	16.98	16.6		14.14	10	48659.9	28149.2	50682.3	53789.5	45337.2	42485.5	61998.8	49233	53070.7	0	0	37757.8		-0.227221	0.21085	#DIV/0!	0.0566458
Q9UNU6	7-alpha-hydroxycholest-4-en-3-one 12-alpha-hydroxylase	CYP8B1		3	1	1	1	501	58	8.66	0	1	metabolic process	endoplasmic reticulum;membrane	catalytic activity;metal ion binding	Pf00067	1582	ENSG00000180432.5	3	PPAR signaling pathway; Metabolic pathways; Primary bile acid biosynthesis	PPAR Alpha Pathway; Farnesoid X Receptor Pathway; Nuclear Receptors in Lipid Metabolism and Toxicity; PPAR signaling pathway; Oxidation by Cytochrome P450; Metapathway biotransformation	Eicosanoids; Sterols are 12-hydroxylated by CYP8B1; Synthesis of bile acids and bile salts via 27-hydroxycholesterol; Synthesis of bile acids and bile salts via 24-hydroxycholesterol; Synthesis of bile acids and bile salts via 7alpha-hydroxycholesterol; Synthesis of Prostaglandins (PG) and Thromboxanes (TX); Nicotinamide salvaging	0.051	1.499	30	0	48.85	35.07	18.56		23.54	8	28049.5	57106.2	0	51405.4	0	32963.1	47782.8	38681.6	37310.9	1.00557e+07	0	0		-0.230798	0.441484	#DIV/0!	0.377523
Q96S44	EKC/KEOPS complex subunit TP53RK	TP53RK	Deamidated [R26]	12	2	3	2	253	28.1	9.54	2.29	2	metabolic process;regulation of biological process	cytosol;membrane;nucleus	catalytic activity;nucleotide binding;protein binding	Pf00069, Pf01163, Pf01636, Pf06293	112858	ENSG00000172315.5	20			tRNA modification in the nucleus and cytosol; Regulation of TP53 Activity through Phosphorylation	0	8.147	9	0	14.87	12.41	27.78		53.1	9	28111.5	28721.2	36484.5	20490.5	28538.2	23440.2	27710.2	30118.1	17513	0	0	0		-0.241428	0.842676	#DIV/0!	0.000505615
Q96FZ7	Charged multivesicular body protein 6	CHMP6		6	1	1	1	201	23.5	5.31	2.44	1	cell communication;cell organization and biogenesis;metabolic process;regulation of biological process;response to stimulus;transport	cytosol;endosome;membrane	protein binding	Pf03357	79643	ENSG00000176108.9	17	Endocytosis		Budding and maturation of HIV virion; Macroautophagy; Endosomal Sorting Complex Required For Transport (ESCRT)	0.002	3.427	12	0	42.39	30.68	5.05		5.47	8	14168.1	6457.19	7995.7	0	5481.92	8253.9	6404.62	7225.52	6500.01	0	0	0		-0.245759	0.431491	#DIV/0!	0.132057
P62306	Small nuclear ribonucleoprotein F	SNRPF		24	3	5	3	86	9.7	4.67	9.28	3	cell organization and biogenesis;metabolic process;transport	cytoplasm;cytosol;nucleus;spliceosomal complex	protein binding;RNA binding	Pf01423	6636	ENSG00000139343.10	12	Spliceosome	mRNA Processing	SLBP independent Processing of Histone Pre-mRNAs; SLBP Dependent Processing of Replication-Dependent Histone Pre-mRNAs; mRNA Splicing - Major Pathway; mRNA Splicing - Minor Pathway; snRNP Assembly; Cleavage of Growing Transcript in the Termination Region	0	10.842	16	0	5.77	18.42	16.22	16.07	14.22	12	210837	221135	236185	317507	499581	387836	110144	165623	142963	116227	140738	148279		1.43981	0.00910363	1.46244	0.00777997
P61966	AP-1 complex subunit sigma-1A	AP1S1		10	1	3	1	158	18.7	5.73	11.6	1	regulation of biological process;response to stimulus;transport	cytosol;Golgi;membrane	transporter activity	Pf01217	1174	ENSG00000106367.13	7	Lysosome		Nef mediated downregulation of MHC class I complex cell surface expression; MHC class II antigen presentation; Golgi Associated Vesicle Biogenesis; Lysosome Vesicle Biogenesis	0	12.103	17	0	55.9	43.18	29.9		16	9	25543.6	11053.5	9895.37	20292.6	16389.3	36502.3	15536.9	31334.6	24550.3	0	0	0		-0.27479	0.942642	#DIV/0!	0.016655
Q96SB4	SRSF protein kinase 1	SRPK1		6	3	7	3	655	74.3	6.16	10.35	3	cell differentiation;cell organization and biogenesis;defense response;metabolic process;regulation of biological process;response to stimulus	cytoplasm;cytosol;endoplasmic reticulum;membrane;nucleus	catalytic activity;metal ion binding;nucleotide binding;protein binding;RNA binding	Pf00069, Pf07714	6732	ENSG00000096063.15	6	Herpes simplex infection	mRNA Processing		0	12.285	2	0	20.53	63.87	28.18		39.59	9	34652.6	36228	24352.7	36622.9	8306.08	43313.5	27273.7	53155.4	44946.5	0	0	0		-0.295464	0.400486	#DIV/0!	0.0518266
Q92973	Transportin-1	TNPO1		2	1	4	1	898	102.3	4.98	9.79	1	cellular component movement;regulation of biological process;transport	cytoplasm;cytosol;membrane;nucleus	protein binding;RNA binding;transporter activity	Pf03810, Pf13513, Pf13646	3842	ENSG00000083312.17	5			Tristetraprolin (TTP, ZFP36) binds and destabilizes mRNA; Intraflagellar transport	0	8.432	6	0	9.97	22.1	16.94		11.68	10	62837.6	68419.7	56439.4	72970.4	52258.5	59164.5	81862.8	63472.4	72719.5	0	16639.8	0		-0.29761	0.237164	#DIV/0!	0.0024577
P35251	Replication factor C subunit 1	RFC1		1	1	1	1	1148	128.2	9.36	2.7	1	cell organization and biogenesis;cellular homeostasis;metabolic process;regulation of biological process;response to stimulus	cytoplasm;nucleus	catalytic activity;DNA binding;enzyme regulator activity;nucleotide binding;protein binding	Pf00004, Pf00533, Pf03215, Pf05496, Pf06414, Pf08519, Pf12738, Pf13207, Pf13238	5981	ENSG00000035928.15	4	DNA replication; Mismatch repair; Nucleotide excision repair	miRNA Regulation of DNA Damage Response; DNA Replication; Mismatch repair; DNA Damage Response	Translesion synthesis by POLK; Translesion Synthesis by POLH; Gap-filling DNA repair synthesis and ligation in TC-NER; HDR through Homologous Recombination (HRR); Gap-filling DNA repair synthesis and ligation in GG-NER; Dual Incision in GG-NER; Polymerase switching; Termination of translesion DNA synthesis; Translesion synthesis by POLI; Recognition of DNA damage by PCNA-containing replication co…	0	4.665	45	0	21.53	9.07	19.59		14.32	9	18293.3	23875.2	28367.8	24773.8	31706.3	31215.2	38608.2	40499.6	28520.6	0	0	0		-0.306659	0.20031	#DIV/0!	0.000196771
O60927	E3 ubiquitin-protein ligase PPP1R11	PPP1R11		31	2	5	2	126	13.9	7.01	17.49	2	regulation of biological process	cytoplasm;nucleus	enzyme regulator activity;protein binding	Pf07491	6992	ENSG00000237829.6; ENSG00000227720.6; ENSG00000236560.6; ENSG00000233314.6; ENSG00000206501.8; ENSG00000237403.6; ENSG00000234058.6; ENSG00000204619.7	6; CHR_HSCHR6_MHC_SSTO_CTG1; CHR_HSCHR6_MHC_DBB_CTG1; CHR_HSCHR6_MHC_MANN_CTG1; CHR_HSCHR6_MHC_APD_CTG1; CHR_HSCHR6_MHC_QBL_CTG1; CHR_HSCHR6_MHC_MCF_CTG1; CHR_HSCHR6_MHC_COX_CTG1				0	9.982	0	0	3.45	29.64	25.78		39.89	9	92547.6	90060.5	86376.4	52603	94146.1	56687.7	100885	71954.2	71068.2	0	0	0		-0.344043	0.458299	#DIV/0!	0.00684008
P48449	Lanosterol synthase	LSS		1	1	1	1	732	83.3	6.61	0	1	metabolic process;regulation of biological process	endoplasmic reticulum;membrane	catalytic activity	Pf00432, Pf09492, Pf13243, Pf13249	4047	ENSG00000160285.14	21	Steroid biosynthesis; Metabolic pathways	Cholesterol Biosynthesis; Sterol Regulatory Element-Binding Proteins (SREBP) signalling	Cholesterol biosynthesis; Activation of gene expression by SREBF (SREBP)	0.041	1.624	10	0	39.42	10.92	14.3		41.5	9	16332.3	37480.3	35261.7	34604.9	44046.4	34644.3	31556	44397.7	44038.8	0	0	0		-0.346159	0.693217	#DIV/0!	0.00027421
Q9BU89	Deoxyhypusine hydroxylase	DOHH		5	1	2	1	302	32.9	4.83	2.12	1	metabolic process	cytosol	catalytic activity;metal ion binding;protein binding	Pf13646	83475	ENSG00000129932.7	19			Hypusine synthesis from eIF5A-lysine	0.001	3.627	4	0	35.1	36.14	30.46		28.13	9	16127	22029.3	32479.9	22904	20055.6	11243	36240.5	25611.6	22480.9	0	0	0		-0.352797	0.138919	#DIV/0!	0.00675589
Q9Y365	START domain-containing protein 10	STARD10		4	1	1	1	291	33	7.12	0	1	metabolic process;regulation of biological process;transport	cytoplasm;cytosol;membrane	protein binding	Pf01852	10809	ENSG00000214530.8	11			Synthesis of PC	0.023	1.913	5	0	11.61	67.13	24.12		49.18	9	9471.39	8063.02	7557.99	23468.1	11198.7	6805.18	14338.5	10887.9	17801.7	0	0	0		-0.356571	0.9277	#DIV/0!	0.050201
Q9BTW9	Tubulin-specific chaperone D	TBCD		1	1	2	1	1192	132.5	6.19	2.34	1	cell organization and biogenesis;metabolic process;regulation of biological process	cytoplasm;cytoskeleton;membrane	enzyme regulator activity;protein binding	Pf12612	6904	ENSG00000141556.20	17			Post-chaperonin tubulin folding pathway	0.002	3.386	3	0	29.94	47.51	14.72		25.43	10	17876.5	27893.7	33423	52966.5	23930.2	30507.1	40528.1	32605.4	39197	0	0	9531.21		-0.361596	0.865921	#DIV/0!	0.025112
Q9UQE7	Structural maintenance of chromosomes protein 3	SMC3		6	7	10	7	1217	141.5	7.18	17.78	7	cell division;cell organization and biogenesis;metabolic process;regulation of biological process;response to stimulus;transport	chromosome;cytosol;nucleus	catalytic activity;motor activity;nucleotide binding;protein binding;transporter activity	Pf01496, Pf02463, Pf04111, Pf06470, Pf10168, Pf12128, Pf13304, Pf13476, Pf13555	9126	ENSG00000108055.9	10	Oocyte meiosis; Cell cycle	Retinoblastoma (RB) in Cancer; Mecp2 and Associated Rett Syndrome	Meiotic synapsis; Separation of Sister Chromatids; Resolution of Sister Chromatid Cohesion; Cohesin Loading onto Chromatin; Establishment of Sister Chromatid Cohesion; SUMOylation of DNA damage response and repair proteins	0	21.11	24	0	12.72	20.9	7.68	9.26	10.17	12	484340	371535	427954	1.10647e+06	833188	1.2054e+06	411374	427360	381197	1.02259e+06	1.11207e+06	1.13549e+06		1.42744	0.0046137	-0.0072871	0.738486
Q08AM6	Protein VAC14 homolog	VAC14	Deamidated [R343]	2	1	1	1	782	87.9	6.13	0	1	metabolic process;regulation of biological process;response to stimulus	endoplasmic reticulum;endosome;membrane	protein binding;receptor activity	Pf11916, Pf12755	55697	ENSG00000103043.14	16	Viral carcinogenesis; HTLV-I infection		Synthesis of PIPs at the Golgi membrane; Synthesis of PIPs at the early endosome membrane; Synthesis of PIPs at the late endosome membrane	0.014	2.217	9	0	8.15	9.67	4.87		18.97	9	48814.3	42612.5	42023.3	47723.4	54942.1	44016.5	55136.1	63152.7	65519.9	0	0	0		-0.404147	0.0510508	#DIV/0!	0.000108041
P02768	Serum albumin	ALB		23	12	38	12	609	69.3	6.28	72.57	12	cell communication;cell organization and biogenesis;metabolic process;regulation of biological process;response to stimulus;transport	cytoplasm;endoplasmic reticulum;extracellular;Golgi;nucleus;organelle lumen	antioxidant activity;catalytic activity;DNA binding;metal ion binding;protein binding	Pf00273	213	ENSG00000163631.16	4	Thyroid hormone synthesis	Selenium Micronutrient Network; Vitamin B12 Metabolism; Folate Metabolism	Post-translational protein phosphorylation; Regulation of Insulin-like Growth Factor (IGF) transport and uptake by Insulin-like Growth Factor Binding Proteins (IGFBPs); Scavenging of heme from plasma; Platelet degranulation ; Defective SLCO1B1 causes hyperbilirubinemia, Rotor type (HBLRR); HDL remodeling; Defective SLCO1B3 causes hyperbilirubinemia, Rotor type (HBLRR); Transport of organic anions…	0	58.603	32	0	25.15	31.22	9.62	66.43	55.12	12	6.18498e+06	3.64399e+06	5.16892e+06	6.80236e+06	4.31713e+06	8.00347e+06	2.53923e+06	2.29905e+06	2.69241e+06	7.52033e+06	6.58819e+06	1.89347e+07		1.42164	0.0240087	-0.144761	0.322549
Q71UI9	Histone H2A.V	H2AFV		31	4	57	3	128	13.5	10.58	98.59	4	regulation of biological process	chromosome;nucleus	DNA binding;protein binding	Pf00125	94239	ENSG00000105968.18	7	Systemic lupus erythematosus; Alcoholism		SIRT1 negatively regulates rRNA expression; RMTs methylate histone arginines; Activation of anterior HOX genes in hindbrain development during early embryogenesis; NoRC negatively regulates rRNA expression; Meiotic synapsis; Transcriptional regulation by small RNAs; Meiotic recombination; PRC2 methylates histones and DNA; Formation of the beta-catenin:TCF transactivating complex; DNA methylation;…	0	34.006	57	0	18.6	18.91	2.63	14.72	9.65	12	5.31948e+06	3.74502e+06	5.33395e+06	1.23645e+07	9.70822e+06	1.35096e+07	4.51874e+06	4.89003e+06	4.65043e+06	3.93341e+06	3.66571e+06	4.55037e+06		1.41076	0.00316464	1.65235	0.00250165
A0A0U1RRL7	Protein MMP24OS	MMP24OS		38	1	2	1	71	7.7	4.72	3.04	1					101410538	ENSG00000126005.16	20				0	6.546	0	0	29.31	32.24	29.49		22.66	10	39380.5	21264.2	35299.9	54911.3	38834.4	32329.3	70396.1	53454.1	42844.6	0	0	19615.5		-0.460965	0.265182	#DIV/0!	0.0193133
Q7L7L0	Histone H2A type 3	HIST3H2A	Deamidated [R89]	41	8	178	5	130	14.1	11.05	422.08	8	cell organization and biogenesis;metabolic process;regulation of biological process;response to stimulus	chromosome;nucleus	DNA binding;protein binding	Pf00125, Pf00808	92815	ENSG00000181218.5	1	Systemic lupus erythematosus; Alcoholism		HDACs deacetylate histones; HATs acetylate histones; UCH proteinases; Ub-specific processing proteases; RMTs methylate histone arginines; Metalloprotease DUBs	0	66.885	13	5	22.47	21.19	5.3	6.39	58.02	12	1.05495e+08	7.33455e+07	1.16688e+08	2.98209e+08	2.42022e+08	3.61598e+08	1.14568e+08	1.11738e+08	1.16049e+08	9.71486e+08	8.54348e+08	9.2358e+08		1.38013	0.00570827	-1.63091	0.000220945
Q16576	Histone-binding protein RBBP7	RBBP7		18	8	22	2	425	47.8	5.05	42.63	8	cell organization and biogenesis;cell proliferation;development;metabolic process;regulation of biological process;response to stimulus	cytosol;nucleus	catalytic activity;protein binding;RNA binding	Pf00400, Pf12265	5931	ENSG00000102054.17	X		Retinoblastoma (RB) in Cancer; Interactome of polycomb repressive complex 2 (PRC2)	RMTs methylate histone arginines; Regulation of TP53 Activity through Acetylation; PKMTs methylate histone lysines; Activation of anterior HOX genes in hindbrain development during early embryogenesis; HATs acetylate histones; Neddylation; Deposition of new CENPA-containing nucleosomes at the centromere; ERCC6 (CSB) and EHMT2 (G9a) positively regulate rRNA expression; Regulation of PTEN gene tran…	0	22.717	41	0	9.24	29.28	7.29		18.8	10	115793	124837	138932	165900	115210	205824	232293	218210	241608	0	0	10081		-0.485635	0.0650151	#DIV/0!	0.00385146
Q86YP4	Transcriptional repressor p66-alpha	GATAD2A		2	1	1	1	633	68	9.94	2.13	1	metabolic process;regulation of biological process	nucleus	DNA binding;metal ion binding;protein binding		54815	ENSG00000167491.17	19			ERCC6 (CSB) and EHMT2 (G9a) positively regulate rRNA expression; Regulation of TP53 Activity through Acetylation; Regulation of PTEN gene transcription; HDACs deacetylate histones; RNA Polymerase I Transcription Initiation	0.004	3.148	20	0	27.18	39.54	8.18			9	14509.3	8200.03	11616	14209.8	7757.73	8589.18	0	12093.9	13512.4	0	16959	0		-0.493685	0.745397	#DIV/0!	0.49239
Q16623	Syntaxin-1A	STX1A		5	1	1	1	288	33	5.24	0	1	cell organization and biogenesis;regulation of biological process;response to stimulus;transport	cytosol;extracellular;membrane	protein binding	Pf00804, Pf05739, Pf14523	6804	ENSG00000106089.11	7	Amphetamine addiction; Insulin secretion; SNARE interactions in vesicular transport; Synaptic vesicle cycle	Serotonin Transporter Activity; Synaptic Vesicle Pathway; Monoamine Transport	Glutamate Neurotransmitter Release Cycle; Toxicity of botulinum toxin type C (BoNT/C); Insulin processing; Acetylcholine Neurotransmitter Release Cycle; GABA synthesis, release, reuptake and degradation; Other interleukin signaling; Serotonin Neurotransmitter Release Cycle; LGI-ADAM interactions; Regulation of insulin secretion; Norepinephrine Neurotransmitter Release Cycle; Dopamine Neurotransmi…	0.006	2.896	35	0	2.58	52.09	19.65			6	10470.5	10757.4	0	0	9872.57	4415.29	6289.57	9011.2	0	0	0	0		-0.510453	0.935304	#DIV/0!	0.170637
Q03405	Urokinase plasminogen activator surface receptor	PLAUR	Deamidated [R159]	20	4	9	4	335	37	6.65	17.12	4	cellular component movement;coagulation;metabolic process;regulation of biological process;response to stimulus;transport	cell surface;extracellular;membrane;organelle lumen	protein binding;receptor activity;signal transducer activity	Pf00021	5329	ENSG00000011422.11	19	Proteoglycans in cancer; Complement and coagulation cascades	Primary Focal Segmental Glomerulosclerosis FSGS; VEGFA-VEGFR2 Signaling Pathway; Complement and Coagulation Cascades	Dissolution of Fibrin Clot; Neutrophil degranulation; Attachment of GPI anchor to uPAR	0	20.739	14	0	3.59	12.24	10.15	18.91	28.09	12	568311	568182	605685	783018	679715	709517	280597	247929	280503	179837	123609	168802		1.33882	0.000153009	2.0715	8.69648e-05
Q6L8Q7	2',5'-phosphodiesterase 12	PDE12	Deamidated [R282]	3	1	3	1	609	67.3	6.57	2.93	1	metabolic process;regulation of biological process;response to stimulus	mitochondrion;organelle lumen	catalytic activity;metal ion binding	Pf03372	201626	ENSG00000174840.8	3				0	4.924	0	0	20.36	46.02	29.88		16.69	10	23501.5	32030.2	22700.3	58495.5	29277.7	31469.3	65993.2	46345.3	41796.8	0	0	29555.3		-0.558477	0.386405	#DIV/0!	0.0930645
Q92599	Septin-8	SEPTIN8		11	4	9	1	483	55.7	6.28	7.09	4		cytoplasm;cytoskeleton	nucleotide binding;protein binding	Pf00735	23176	ENSG00000164402.13	5	Bacterial invasion of epithelial cells			0	14.399	1	0	3.47	20.78	14.76		5.49	10	64674	63181.9	67955.2	63189.2	96939.1	66107.5	97706.8	104639	80080.5	0	0	15831.6		-0.563647	0.224202	#DIV/0!	0.00429612
Q9Y223	Bifunctional UDP-N-acetylglucosamine 2-epimerase/N-acetylmannosamine kinase	GNE		1	1	1	1	722	79.2	6.8	0	1	metabolic process	cytoplasm;cytosol	catalytic activity;metal ion binding;nucleotide binding;protein binding	Pf00370, Pf00480, Pf02350, Pf07085	10020	ENSG00000159921.14	9	Amino sugar and nucleotide sugar metabolism; Metabolic pathways		Sialic acid metabolism; Defective GNE causes sialuria, Nonaka myopathy and inclusion body myopathy 2	0.002	3.247	12	0	49.54	35.22	7.53		31.17	9	11466.2	4865.23	5521.65	18598.5	10777.8	12157.3	18336.5	17192.1	19244.4	0	0	0		-0.592898	0.150045	#DIV/0!	0.00455157
P35580	Myosin-10	MYH10	Deamidated [R782]	10	20	65	3	1976	228.9	5.54	121	20	cell organization and biogenesis;cellular component movement;metabolic process;regulation of biological process;transport	cytoplasm;cytosol;nucleus	catalytic activity;motor activity;nucleotide binding;protein binding;transporter activity	Pf00063, Pf00769, Pf01496, Pf01576, Pf02736, Pf04111, Pf05622, Pf05911, Pf06637, Pf07888, Pf09726, Pf12128, Pf13094, Pf13514	4628	ENSG00000133026.12	17	Tight junction; Salmonella infection; Regulation of actin cytoskeleton	Regulation of Actin Cytoskeleton	RHO GTPases activate PAKs; EPHA-mediated growth cone collapse; RHO GTPases Activate ROCKs; Sema4D induced cell migration and growth-cone collapse; RHO GTPases activate CIT; RHO GTPases activate PKNs	0	84.167	18	0	26.94	17.62	17.57			10	20713	28030.2	35909	36555.9	30581.2	28514.8	37226.7	47235.8	56914.9	0	0	10142.7		-0.627236	0.0690408	#DIV/0!	0.00235902
O00267	Transcription elongation factor SPT5	SUPT5H		2	1	1	1	1087	120.9	5.06	3.26	1	cell organization and biogenesis;development;metabolic process;regulation of biological process;response to stimulus	nucleus	DNA binding;protein binding;RNA binding	Pf00467, Pf03439, Pf04731, Pf07223, Pf11029, Pf11942, Pf12815	6829	ENSG00000196235.13	19		Initiation of transcription and translation elongation at the HIV-1 LTR; mRNA Processing	RNA polymerase II transcribes snRNA genes; Abortive elongation of HIV-1 transcript in the absence of Tat; Tat-mediated HIV elongation arrest and recovery; Pausing and recovery of HIV elongation; Formation of HIV-1 elongation complex containing HIV-1 Tat; HIV elongation arrest and recovery; RNA Pol II CTD phosphorylation and interaction with CE; Formation of the HIV-1 Early Elongation Complex; TP5…	0.001	3.793	32	0		3.07	4.72			5	9449.64	0	0	0	6388.52	5926.27	9506.32	0	9585.08	0	0	0		-0.681764	0.583149	#DIV/0!	0.116677
P62308	Small nuclear ribonucleoprotein G	SNRPG		28	3	16	3	76	8.5	8.88	30.34	3	cell organization and biogenesis;metabolic process;transport	cytoplasm;cytosol;nucleus;spliceosomal complex	protein binding;RNA binding;structural molecule activity	Pf01423, Pf03122	6637	ENSG00000143977.13	2	Spliceosome	mRNA Processing	SLBP independent Processing of Histone Pre-mRNAs; SLBP Dependent Processing of Replication-Dependent Histone Pre-mRNAs; mRNA Splicing - Major Pathway; mRNA Splicing - Minor Pathway; snRNP Assembly; Cleavage of Growing Transcript in the Termination Region	0	9.838	16	0	4.18	7.93	8.21	9.36	15.37	12	8.36622e+06	7.65104e+06	8.21823e+06	1.33036e+07	1.57497e+07	1.30158e+07	5.26437e+06	4.91362e+06	5.63998e+06	6.40512e+06	6.25373e+06	6.95606e+06		1.33748	0.000606143	1.05452	0.00110931
Q5H9R7	Serine/threonine-protein phosphatase 6 regulatory subunit 3	PPP6R3		1	1	1	1	873	97.6	4.6	0	1	cell organization and biogenesis;regulation of biological process	cytoplasm;cytosol;membrane;nucleus	protein binding	Pf04499	55291	ENSG00000110075.14	11			COPII (Coat Protein 2) Mediated Vesicle Transport	0.005	2.988	8	0		4.46	27.11		31.12	4	0	0	0	0	5287.15	4809.29	11134.6	8180.51	0	0	0	0		-0.766367	0.456743	#DIV/0!	0.117007
P17252	Protein kinase C alpha type	PRKCA		4	1	1	1	672	76.7	7.05	2.53	1	cell death;cell organization and biogenesis;cellular component movement;metabolic process;regulation of biological process;response to stimulus	cytoplasm;cytosol;endoplasmic reticulum;membrane;mitochondrion;nucleus	catalytic activity;metal ion binding;nucleotide binding;protein binding	Pf00069, Pf00130, Pf00168, Pf00433, Pf07714	5578	ENSG00000154229.11	17	Dopaminergic synapse; Serotonergic synapse; Amoebiasis; Tight junction; Vascular smooth muscle contraction; Glutamatergic synapse; Pathogenic Escherichia coli infection; Hepatitis B; HIF-1 signaling pathway; MicroRNAs in cancer; Amphetamine addiction; Phospholipase D signaling pathway; VEGF signaling pathway; Rap1 signaling pathway; Non-small cell lung cancer; MAPK signaling pathway; Oxytocin sig…	Target Of Rapamycin (TOR) Signaling; miRs in Muscle Cell Differentiation; Follicle Stimulating Hormone (FSH) signaling pathway; Regulation of Microtubule Cytoskeleton; Endothelin Pathways; Signaling Pathways in Glioblastoma; Pathogenic Escherichia coli infection; AGE/RAGE pathway; Corticotropin-releasing hormone signaling pathway; Oncostatin M Signaling Pathway; Spinal Cord Injury; Alpha 6 Beta 4…	G alpha (z) signalling events; ROBO receptors bind AKAP5; SHC1 events in ERBB2 signaling; Acetylcholine regulates insulin secretion; Disinhibition of SNARE formation; Syndecan interactions; EGFR Transactivation by Gastrin; WNT5A-dependent internalization of FZD4; Ca2+ pathway; Trafficking of GluR2-containing AMPA receptors; Depolymerisation of the Nuclear Lamina; RET signaling; VEGFR2 mediated ce…	0	4.245	150	0	14.81	48.42	8.96		0.57	8	6758.67	0	8323.65	11512.5	6018.54	5497.98	8684.25	11260	10387.6	0	0	0		-0.787373	0.304267	#DIV/0!	0.0162668
O43809	Cleavage and polyadenylation specificity factor subunit 5	NUDT21		17	4	5	4	227	26.2	8.82	9.27	4	cell organization and biogenesis;metabolic process	nucleus	catalytic activity;protein binding;RNA binding	Pf13869	11051	ENSG00000167005.13	16	mRNA surveillance pathway	mRNA Processing	Cleavage of Growing Transcript in the Termination Region ; Processing of Intronless Pre-mRNAs; mRNA 3'-end processing; mRNA Splicing - Major Pathway	0	9.71	13	0	4.21	14.55	2.66	16.73	11.51	12	1.84081e+06	1.98023e+06	1.94877e+06	2.18188e+06	2.71671e+06	1.96208e+06	842142	872210	910449	339657	288107	381804		1.32282	0.00328921	2.68342	0.000986518
Q3KQV9	UDP-N-acetylhexosamine pyrophosphorylase-like protein 1	UAP1L1		8	3	6	1	507	57	6.32	9.01	3	metabolic process	cytosol	catalytic activity	Pf01704	91373	ENSG00000197355.10	9	Amino sugar and nucleotide sugar metabolism; Metabolic pathways			0	7.547	2	0	6.65	14.09	31.71			8	12636.9	13304	11731.5	9537.15	8576.58	0	15098.1	23812.6	12779.5	0	0	0		-0.815892	0.0686769	#DIV/0!	0.117234
Q9BRJ6	Uncharacterized protein C7orf50	C7orf50	Deamidated [R49]	11	1	2	1	194	22.1	9.64	0	1			protein binding;RNA binding	Pf10180	84310	ENSG00000146540.14	7				0.002	3.334	0	0	34.94	49.35	24		6.7	8	0	7965.84	4845.71	11327.8	4610.16	6977.24	14879	9967.93	12467.7	0	0	0		-0.837461	0.118879	#DIV/0!	0.0177972
Q5F1R6	DnaJ homolog subfamily C member 21	DNAJC21		3	1	1	1	531	62	5.47	2.05	1	metabolic process	cytoplasm;nucleus;ribosome	DNA binding;metal ion binding;protein binding;RNA binding	Pf00226, Pf12171, Pf12874, Pf13868, Pf13892	134218	ENSG00000168724.14	5				0	4.199	0	0	3.47	28.66	37.78		14.43	9	8291.84	0	7879.08	7811.42	5073.33	5592.55	11306.8	10055.5	5385.61	0	0	14844		-0.846411	0.237754	#DIV/0!	0.821179
A5D8V6	Vacuolar protein sorting-associated protein 37C	VPS37C		3	1	1	1	355	38.6	5.21	0	1	cell communication;cell organization and biogenesis;metabolic process;response to stimulus;transport	endosome;membrane	catalytic activity;motor activity;protein binding	Pf01576, Pf05622, Pf07200	55048	ENSG00000167987.10	11	Endocytosis		Budding and maturation of HIV virion; Endosomal Sorting Complex Required For Transport (ESCRT); Membrane binding and targetting of GAG proteins	0.02	2.018	13	0	47.77	44.21	49.42		36.72	8	5282.03	11636.7	15506.4	0	4866.42	9003.05	8862.38	7334.69	18249.1	0	0	0		-0.864835	0.185183	#DIV/0!	0.150225
O60313	Dynamin-like 120 kDa protein, mitochondrial	OPA1		2	2	2	2	960	111.6	7.87	0	2	cell death;cell organization and biogenesis;cellular component movement;cellular homeostasis;metabolic process;regulation of biological process;response to stimulus;transport	cytosol;membrane;mitochondrion	catalytic activity;metal ion binding;nucleotide binding;protein binding	Pf00350, Pf01926	4976	ENSG00000198836.8	3			Regulation of Apoptosis	0.001	3.884	3	0	37.92	48.26	29		36.13	10	29295.1	13397.4	29303.2	9541.45	12932.1	24255.1	34880.1	24521.3	22626.6	0	0	15000		-0.923079	0.114885	#DIV/0!	0.189184
O15347	High mobility group protein B3	HMGB3		36	8	25	6	200	23	8.37	38.96	8	defense response;development;metabolic process;regulation of biological process;response to stimulus	chromosome;cytoplasm;nucleus	DNA binding;protein binding;RNA binding	Pf00505, Pf09011	3149	ENSG00000029993.14	X				0	29.226	0	0	3.22	0.46	7.05	11.79	12.89	12	4.73201e+06	4.97262e+06	4.76328e+06	4.11767e+06	4.52914e+06	4.35011e+06	1.43317e+06	1.76059e+06	1.74814e+06	783873	913880	908767		1.31523	7.4264e-05	2.25907	1.05738e-05
P04350	Tubulin beta-4A chain	TUBB4A	Deamidated [R77; R276]	66	23	149	1	444	49.6	4.88	305.12	23	cell organization and biogenesis;regulation of biological process	cytoplasm;cytoskeleton;cytosol;nucleus	catalytic activity;metal ion binding;nucleotide binding;protein binding;structural molecule activity	Pf00091, Pf03953, Pf10644	10382	ENSG00000104833.11	19	Pathogenic Escherichia coli infection; Gap junction; Phagosome	Pathogenic Escherichia coli infection; Parkin-Ubiquitin Proteasomal System pathway	COPI-independent Golgi-to-ER retrograde traffic; COPI-dependent Golgi-to-ER retrograde traffic; Carboxyterminal post-translational modifications of tubulin; Regulation of PLK1 Activity at G2/M Transition; Recruitment of NuMA to mitotic centrosomes; Hedgehog 'off' state; Loss of Nlp from mitotic centrosomes; Translocation of GLUT4 to the plasma membrane; Prefoldin mediated transfer of substrate to…	0	187.563	72	1	2.67	24.67	22.84		18.33	10	103504	106767	108678	94545.4	93667.3	142440	125314	212698	202485	0	0	27678.8		-1.09873	0.093733	#DIV/0!	0.00554639
Q7Z3B4	Nucleoporin p54	NUP54		3	1	1	1	507	55.4	7.02	2.5	1	cell organization and biogenesis;metabolic process;regulation of biological process;transport	membrane;nucleus	protein binding;structural molecule activity;transporter activity	Pf13874	53371	ENSG00000138750.14	4	RNA transport		Rev-mediated nuclear export of HIV RNA; ISG15 antiviral mechanism; NEP/NS2 Interacts with the Cellular Export Machinery; tRNA processing in the nucleus; Transcriptional regulation by small RNAs; Nuclear Pore Complex (NPC) Disassembly; Regulation of Glucokinase by Glucokinase Regulatory Protein; Vpr-mediated nuclear import of PICs; Regulation of HSF1-mediated heat shock response; snRNP Assembly; S…	0.001	3.815	64	0	56.42	9.4	36.66		49.91	10	15244.7	5744.48	21805.3	13991.8	18554.3	16433.1	6665.05	11345.3	5590.12	0	0	16307.6		1.30191	0.0184939	#DIV/0!	0.123378
Q00059	Transcription factor A, mitochondrial	TFAM		23	6	11	6	246	29.1	9.72	24.99	6	cell organization and biogenesis;metabolic process;regulation of biological process	cytosol;mitochondrion;nucleus;organelle lumen	DNA binding;protein binding;RNA binding	Pf00505, Pf09011	7019	ENSG00000108064.10	10	Huntington's disease	Energy Metabolism; NAD metabolism, sirtuins and aging; Mitochondrial Gene Expression	Mitochondrial transcription initiation; Transcriptional activation of mitochondrial biogenesis	0	17.266	10	0	3.14	2.46	3.58	9.92	21.08	12	3.862e+06	3.59301e+06	3.74951e+06	3.6536e+06	4.09636e+06	3.7786e+06	1.47123e+06	1.65601e+06	1.53428e+06	805451	887232	906086		1.30029	8.78659e-05	2.09047	2.53096e-05
Q53GG5	PDZ and LIM domain protein 3	PDLIM3		12	3	3	3	364	39.2	6.89	2.8	3	cell organization and biogenesis	cytoplasm;cytoskeleton;cytosol	metal ion binding;protein binding;structural molecule activity	Pf00412, Pf00595, Pf13180	27295	ENSG00000154553.13	4				0	8.624	0	0	6.16	16.83	13.42	17.66	6.86	12	325196	323248	361076	410631	380236	311762	121553	157301	171689	203206	237810	267784		1.27337	0.00269511	0.677085	0.0193537
P62318	Small nuclear ribonucleoprotein Sm D3	SNRPD3		48	4	36	4	126	13.9	10.32	101.43	4	cell organization and biogenesis;metabolic process;transport	cytoplasm;cytosol;nucleus;spliceosomal complex	protein binding;RNA binding	Pf01423	6634	ENSG00000100028.11	22	Spliceosome; Systemic lupus erythematosus	mRNA Processing	SLBP independent Processing of Histone Pre-mRNAs; SLBP Dependent Processing of Replication-Dependent Histone Pre-mRNAs; mRNA Splicing - Major Pathway; mRNA Splicing - Minor Pathway; snRNP Assembly; Cleavage of Growing Transcript in the Termination Region	0	59.742	17	0	3.79	11.8	6.8	15.75	3.04	12	1.58828e+06	1.69572e+06	1.63293e+06	2.29703e+06	3.15686e+06	2.60373e+06	1.03441e+06	1.08816e+06	1.23057e+06	966337	1.01587e+06	1.20064e+06		1.2587	0.00371851	1.35787	0.00341323
Q14141	Septin-6	SEPTIN6		14	5	9	1	434	49.7	6.67	14.11	5	cell differentiation;cell division	chromosome;cytoplasm;cytoskeleton	nucleotide binding;protein binding	Pf00735	23157	ENSG00000125354.22	X	Bacterial invasion of epithelial cells			0	17.745	1	0	49.79	38.62		6.24	42.17	10	11062	20160.2	7792.74	6147.22	8856.66	13751.3	0	15578.6	0	40852.6	37846.3	40811.7		#DIV/0!	0.480309	-2.20415	0.000242345
O43451	Maltase-glucoamylase, intestinal	MGAM		1	1	1	1	1857	209.7	5.5	2.93	1	metabolic process;transport	membrane	catalytic activity	Pf00088, Pf01055	8972	ENSG00000257335.8	7	Galactose metabolism; Starch and sucrose metabolism; Carbohydrate digestion and absorption; Metabolic pathways		Digestion of dietary carbohydrate; Neutrophil degranulation	0	4.74	10	0				28.27		4	0	0	0	0	9711.95	0	0	0	0	49715.8	67784.7	37466.6		NA	0.373901	-2.35587	0.00669415
P68431	Histone H3.1	H3C1		57	7	64	1	136	15.4	11.12	133.24	7	cell organization and biogenesis;coagulation;metabolic process;regulation of biological process;response to stimulus	chromosome;extracellular;membrane;nucleus	catalytic activity;DNA binding;protein binding	Pf00125, Pf15630	8968; 8352; 8351; 8355; 8357; 8358; 8350; 8353; 8354; 8356	ENSG00000197153.4; ENSG00000275379.1; ENSG00000278272.1; ENSG00000277775.1; ENSG00000273983.1; ENSG00000274750.2; ENSG00000274267.1; ENSG00000197409.7; ENSG00000275714.1; ENSG00000278828.1	6	Transcriptional misregulation in cancer; Systemic lupus erythematosus; Alcoholism	Histone Modifications	SIRT1 negatively regulates rRNA expression; RMTs methylate histone arginines; Activation of anterior HOX genes in hindbrain development during early embryogenesis; NoRC negatively regulates rRNA expression; Interleukin-7 signaling; Factors involved in megakaryocyte development and platelet production; Transcriptional regulation by small RNAs; Meiotic recombination; PRC2 methylates histones and DN…	0	79.614	64	7	19.23	22.27	7.36	15.42	14.76	12	1.70143e+08	1.19038e+08	1.72617e+08	4.22072e+08	3.5971e+08	5.48316e+08	1.86797e+08	1.76594e+08	1.80271e+08	1.49416e+09	1.05704e+09	1.23685e+09		1.22732	0.00918199	-1.55111	0.00408355
Q16778	Histone H2B type 2-E	HIST2H2BE		66	12	251	0	126	13.9	10.32	591.78	12	cell organization and biogenesis;defense response;response to stimulus	chromosome;cytosol;nucleus	DNA binding;protein binding	Pf00125, Pf00808	8349	ENSG00000184678.10	1	Viral carcinogenesis; Systemic lupus erythematosus; Alcoholism		SIRT1 negatively regulates rRNA expression; Nonhomologous End-Joining (NHEJ); Activation of anterior HOX genes in hindbrain development during early embryogenesis; NoRC negatively regulates rRNA expression; Meiotic synapsis; Transcriptional regulation by small RNAs; Meiotic recombination; PRC2 methylates histones and DNA; Recruitment and ATM-mediated phosphorylation of repair and signaling protei…	0	100.26	75	20	14.34	22.91	1.1	9.9	35.4	12	1.03573e+08	8.12906e+07	1.08291e+08	2.54841e+08	2.05906e+08	3.19426e+08	1.04483e+08	1.11012e+08	1.10537e+08	8.08355e+08	6.844e+08	7.96198e+08		1.20507	0.010065	-1.64353	0.000609146
Q9NPE3	H/ACA ribonucleoprotein complex subunit 3	NOP10		25	1	1	1	64	7.7	9.99	4.39	1	cell organization and biogenesis;metabolic process	nucleus	protein binding;RNA binding	Pf04135	55505	ENSG00000182117.5	15	Ribosome biogenesis in eukaryotes		rRNA modification in the nucleus and cytosol	0	5.445	5	0	12.52	8.52	9.29	65.62	9.75	12	99189.7	123364	102936	152014	148366	170190	53806.6	66213.6	69776	37649	31970.4	92142		1.199	0.000353333	2.01352	0.00716885
P08579	U2 small nuclear ribonucleoprotein B''	SNRPB2		26	6	12	3	225	25.5	9.72	25.42	6	metabolic process	nucleus;spliceosomal complex	protein binding;RNA binding	Pf00076, Pf13893, Pf14259	6629	ENSG00000125870.10	20	Spliceosome	mRNA Processing	mRNA Splicing - Major Pathway	0	20.874	6	0	4.7	13.12	9.57	29.29	16.97	12	1.23209e+06	1.3287e+06	1.2422e+06	1.77914e+06	2.51138e+06	2.35705e+06	1.05066e+06	1.02685e+06	935986	1.18737e+06	1.27897e+06	1.85512e+06		1.19876	0.00580738	0.882003	0.0641288
Q5QNW6	Histone H2B type 2-F	HIST2H2BF		66	12	265	2	126	13.9	10.32	616.77	12	cell organization and biogenesis	chromosome;cytosol;nucleus	DNA binding;protein binding	Pf00125, Pf00808	440689	ENSG00000203814.6	1	Viral carcinogenesis; Systemic lupus erythematosus; Alcoholism		HDACs deacetylate histones; HATs acetylate histones; Ub-specific processing proteases	0	97.92	11	0	10.05	19.47	3.51	17.48	24.07	12	1.47798e+07	1.1988e+07	1.38992e+07	3.37454e+07	2.82916e+07	4.07524e+07	1.39819e+07	1.58295e+07	1.47012e+07	1.36233e+08	1.08624e+08	1.47626e+08		1.19875	0.00597533	-2.01331	0.00134775
P45973	Chromobox protein homolog 5	CBX5		40	6	15	5	191	22.2	5.86	24.56	6	coagulation;regulation of biological process	chromosome;nucleus	protein binding	Pf00385, Pf01393	23468	ENSG00000094916.15	12			SUMOylation of chromatin organization proteins; Factors involved in megakaryocyte development and platelet production; Transcriptional Regulation by E2F6	0	18.73	11	0	4.07	35.19	8.59	18.88	14.51	12	1.52901e+06	1.53419e+06	1.64545e+06	2.4849e+06	1.32344e+06	1.88995e+06	833615	760156	827374	648422	728081	866537		1.19173	0.0313831	1.37618	0.0279299
Q14533	Keratin, type II cuticular Hb1	KRT81		3	2	11	1	505	54.9	5.47	21.51	2	cell death;transport	cytosol	protein binding;structural molecule activity	Pf00038, Pf07888, Pf07926, Pf11559	3887	ENSG00000205426.10	12			Formation of the cornified envelope	0	5.162	3	0	9.09	17.58	10.55	13.92	9.81	12	133629	152939	158781	161239	249845	196434	94927.8	86365.2	85378.3	29461.6	25296.1	20520		1.18552	0.0118686	2.95706	0.00237285
P49006	MARCKS-related protein	MARCKSL1		19	3	34	2	195	19.5	4.67	79.44	3	regulation of biological process	cytoplasm;membrane	protein binding		65108	ENSG00000175130.6	1	Leishmaniasis; Fc gamma R-mediated phagocytosis			0	26.854	2	0	4.78	14.21	8.45	54.48	14.82	12	257158	280307	271131	280654	262257	225505	118102	108270	115336	51321.4	39018.8	99548.8		1.18514	0.000989428	2.35335	0.00142485
Q49AR2	UPF0489 protein C5orf22	C5orf22		4	1	1	1	442	49.9	4.78	0	1			protein binding	Pf10098, Pf12640	55322	ENSG00000082213.17	5				0.013	2.325	0	0	15.18	17.49	35.25		8.09	10	36261.6	42173.4	31390.2	41742.1	51683.1	35108.9	29557.2	17629.8	18570.1	0	0	28539.8		1.16852	0.0272498	#DIV/0!	0.0353242
P14678	Small nuclear ribonucleoprotein-associated proteins B and B'	SNRPB		24	6	21	6	240	24.6	11.19	34.16	6	cell organization and biogenesis;metabolic process;transport	cytoplasm;cytosol;nucleus;spliceosomal complex	protein binding;RNA binding	Pf01423	6628	ENSG00000125835.18	20	Spliceosome; Systemic lupus erythematosus	mRNA Processing	SLBP independent Processing of Histone Pre-mRNAs; SLBP Dependent Processing of Replication-Dependent Histone Pre-mRNAs; mRNA Splicing - Major Pathway; mRNA Splicing - Minor Pathway; snRNP Assembly; Cleavage of Growing Transcript in the Termination Region	0	21.682	17	0	6.84	14.28	3.62	14.27	3.34	12	2.24924e+06	2.03483e+06	2.34866e+06	3.39817e+06	4.75922e+06	3.64909e+06	1.61887e+06	1.63158e+06	1.67746e+06	2.30971e+06	2.27035e+06	2.7269e+06		1.16127	0.00540596	0.659829	0.0276328
P10412	Histone H1.4	H1-4	Deamidated [R54]	37	11	45	4	219	21.9	11.03	113.84	11	cell organization and biogenesis;metabolic process;regulation of biological process	chromosome;nucleus	DNA binding;metal ion binding;nucleotide binding;protein binding;RNA binding	Pf00538	3008	ENSG00000168298.6	6		Pathways Affected in Adenoid Cystic Carcinoma	Formation of Senescence-Associated Heterochromatin Foci (SAHF); Activation of DNA fragmentation factor	0	64.944	11	7	26.09	25.9	8.88	22.62	42.47	12	2.12021e+07	1.50863e+07	2.60349e+07	6.09204e+07	4.69709e+07	7.77807e+07	2.43358e+07	3.12434e+07	2.75483e+07	4.09541e+06	4.66471e+06	5.86067e+06		1.14496	0.0200398	3.70707	0.00307815
P08621	U1 small nuclear ribonucleoprotein 70 kDa	SNRNP70		44	19	51	19	437	51.5	9.94	81.9	19	metabolic process;regulation of biological process;response to stimulus	cytoplasm;nucleus;spliceosomal complex	protein binding;RNA binding	Pf00076, Pf12220, Pf13893, Pf14259	6625	ENSG00000104852.14	19	Spliceosome	mRNA Processing	mRNA Splicing - Major Pathway	0	67.05	6	0	4.57	18.24	4.39	12.42	3.16	12	5.44971e+06	5.79677e+06	5.93216e+06	8.15256e+06	1.20609e+07	8.59749e+06	3.88828e+06	4.2563e+06	3.9034e+06	3.98506e+06	3.95911e+06	4.58693e+06		1.13918	0.010806	1.10931	0.0123149
P07203	Glutathione peroxidase 1	GPX1		37	6	15	6	203	22.1	6.55	28.97	6	cell death;cell differentiation;cell proliferation;cellular component movement;cellular homeostasis;metabolic process;regulation of biological process;response to stimulus	cytoplasm;cytosol;mitochondrion;organelle lumen	antioxidant activity;catalytic activity;protein binding	Pf00255	2876	ENSG00000233276.3	3	Glutathione metabolism; Huntington's disease; Arachidonic acid metabolism; Thyroid hormone synthesis; Amyotrophic lateral sclerosis (ALS)	Glutathione metabolism; Selenium Micronutrient Network; Folate Metabolism; Amyotrophic lateral sclerosis (ALS); Selenium Metabolism and Selenoproteins; Association Between Physico-Chemical Features and Toxicity Associated Pathways; One carbon metabolism and related pathways; TYROBP Causal Network; Oxidative Stress	Synthesis of 12-eicosatetraenoic acid derivatives; Synthesis of 15-eicosatetraenoic acid derivatives; Detoxification of Reactive Oxygen Species; Synthesis of 5-eicosatetraenoic acids; Purine catabolism	0	34.572	27	0	5.05	11.79	8.28	15.93	5.2	12	2.50565e+06	2.7099e+06	2.50874e+06	1.72451e+06	2.15136e+06	1.64817e+06	656237	838434	789360	1.4885e+06	1.55853e+06	1.85244e+06		1.12743	0.00286444	0.145996	0.339664
P84103	Serine/arginine-rich splicing factor 3	SRSF3	Deamidated [R57]	37	6	17	6	164	19.3	11.65	31.7	6	metabolic process;regulation of biological process;transport	cytoplasm;nucleus	protein binding;RNA binding	Pf00076, Pf13893, Pf14259	6428	ENSG00000112081.16	6	Spliceosome; Herpes simplex infection	mRNA Processing	Cleavage of Growing Transcript in the Termination Region ; Transport of Mature mRNA derived from an Intron-Containing Transcript; mRNA 3'-end processing; mRNA Splicing - Major Pathway	0	31.167	14	0	3.17	5	5.77	13.97	7.84	12	7.45496e+06	7.6599e+06	7.92729e+06	6.80357e+06	8.08285e+06	7.15011e+06	2.88435e+06	3.50601e+06	3.28701e+06	2.13598e+06	2.04086e+06	2.47465e+06		1.12119	0.000623402	1.74306	0.000221926
Q9NRG1	Phosphoribosyltransferase domain-containing protein 1	PRTFDC1		16	4	7	3	225	25.7	6.15	18.59	4	metabolic process	cytoplasm	catalytic activity;metal ion binding;nucleotide binding;protein binding	Pf00156	56952	ENSG00000099256.18	10				0	11.122	0	0	5.41	7.63	6.51	11.37	8.65	12	918558	868115	822599	723186	802273	675726	299815	367419	333186	176315	151955	129543		1.11804	0.000661659	2.25072	0.0001218
Q16630	Cleavage and polyadenylation specificity factor subunit 6	CPSF6	Deamidated [R386; R392]	15	6	14	6	551	59.2	7.15	25.93	6	cell organization and biogenesis;metabolic process	membrane;nucleus	protein binding;RNA binding	Pf00076, Pf14259	11052	ENSG00000111605.16	12	mRNA surveillance pathway		Signaling by cytosolic FGFR1 fusion mutants	0	24.843	7	0	3.53	14.05	7.35	16.2	10.47	12	1.11971e+06	1.18624e+06	1.17934e+06	1.57013e+06	1.64162e+06	1.26974e+06	734557	726002	685597	631781	583973	745169		1.11284	0.00247899	1.31339	0.00244261
P33316	Deoxyuridine 5'-triphosphate nucleotidohydrolase, mitochondrial	DUT		42	10	36	10	252	26.5	9.36	103.69	10	metabolic process	mitochondrion;nucleus	catalytic activity;metal ion binding;protein binding;RNA binding	Pf00692	1854	ENSG00000128951.13	15	Metabolic pathways; Pyrimidine metabolism			0	55.607	2	0	3.31	9.52	4.88	12.21	10.18	12	5.84762e+06	6.18672e+06	6.0012e+06	4.85338e+06	5.2218e+06	4.31795e+06	2.16617e+06	2.25621e+06	2.47305e+06	1.02177e+06	966197	1.14376e+06		1.10509	0.000844551	2.24792	0.000149814
Q9Y2W2	WW domain-binding protein 11	WBP11		6	3	3	3	641	70	8.38	0	3	metabolic process;regulation of biological process	cytoplasm;cytosol;nucleus;spliceosomal complex	DNA binding;enzyme regulator activity;protein binding;RNA binding	Pf09429	51729	ENSG00000084463.7	12	Spliceosome		mRNA Splicing - Major Pathway	0	4.977	5	0	5.36	20.49	10.25	37.7	22.58	12	139354	153669	147847	230441	166589	208435	96987.8	109523	89271.2	85238	81621.5	143602		1.10372	0.00626507	1.29003	0.023148
Q96I24	Far upstream element-binding protein 3	FUBP3		5	4	5	2	572	61.6	8.38	6.33	4	metabolic process;regulation of biological process	cytoplasm;membrane;nucleus	DNA binding;protein binding;RNA binding	Pf00013, Pf07650, Pf13014	8939	ENSG00000107164.15	9				0	8.606	0	0	5.61	10.05	6.66	43.06	21.1	12	130885	120610	117077	172824	230875	214557	103286	99493.2	99842.7	23658.4	56833.9	36973.5		1.10363	0.00371622	2.5368	0.00108201
Q14789	Golgin subfamily B member 1	GOLGB1	Deamidated [R1002]	0	1	2	1	3259	375.8	5	3.83	1	cell organization and biogenesis;metabolic process;regulation of biological process;transport	Golgi;membrane	catalytic activity;DNA binding;motor activity;protein binding;RNA binding;transporter activity	Pf01496, Pf01576, Pf04111, Pf07888, Pf09726	2804	ENSG00000173230.15	3			COPI-mediated anterograde transport; Golgi Associated Vesicle Biogenesis	0.027	1.783	11	0	5.74	16.23	16.55	8.89	26.6	12	207704	215879	232304	302832	447029	341127	179491	159070	140105	238645	275300	238637		1.10065	0.01021	0.515443	0.0655892
Q16629	Serine/arginine-rich splicing factor 7	SRSF7	Deamidated [R105]	34	7	16	7	238	27.4	11.82	22.99	7	metabolic process;regulation of biological process;transport	cytoplasm;nucleus	metal ion binding;protein binding;RNA binding	Pf00076, Pf13893, Pf14259	6432	ENSG00000115875.18	2	Spliceosome; Herpes simplex infection	mRNA Processing	Cleavage of Growing Transcript in the Termination Region ; Transport of Mature mRNA derived from an Intron-Containing Transcript; mRNA 3'-end processing; mRNA Splicing - Major Pathway; mRNA Splicing - Minor Pathway	0	25.848	15	0	6.11	3.76	1.61	20.02	6.88	12	3.51743e+06	3.85382e+06	3.93278e+06	3.83511e+06	4.17115e+06	3.80455e+06	1.64976e+06	1.84282e+06	1.79101e+06	1.26737e+06	1.36453e+06	1.70449e+06		1.0985	7.66203e-05	1.49087	0.000148038
O75494	Serine/arginine-rich splicing factor 10	SRSF10	Deamidated [R62]	18	5	6	5	262	31.3	11.27	4.33	5	cell organization and biogenesis;metabolic process;regulation of biological process;transport	cytoplasm;cytosol;nucleus	protein binding;RNA binding	Pf00076, Pf13893, Pf14259	10772	ENSG00000188529.14	1	Spliceosome	mRNA Processing	mRNA Splicing - Major Pathway	0	14.577	6	0	8.41	14.27	9.89	49.63	36.89	12	272955	289017	321579	259927	357057	269007	109196	143337	125751	117468	36704.6	80210.5		1.09707	0.00648763	1.74578	0.00499033
P02545	Prelamin-A/C	LMNA	Deamidated [R11]	61	50	243	49	664	74.1	7.02	547.53	50	cell organization and biogenesis;regulation of biological process;response to stimulus;transport	cytosol;membrane;nucleus	protein binding;structural molecule activity	Pf00038, Pf00932	4000	ENSG00000160789.19	1	Arrhythmogenic right ventricular cardiomyopathy (ARVC); Dilated cardiomyopathy; Apoptosis; Hypertrophic cardiomyopathy (HCM)	Arrhythmogenic Right Ventricular Cardiomyopathy; Adipogenesis; Fas Ligand (FasL) pathway and Stress induction of Heat Shock Proteins (HSP) regulation	Signaling by BRAF and RAF fusions; Breakdown of the nuclear lamina; XBP1(S) activates chaperone genes; Initiation of Nuclear Envelope Reformation; Clearance of Nuclear Envelope Membranes from Chromatin; Depolymerisation of the Nuclear Lamina; Deregulated CDK5 triggers multiple neurodegenerative pathways in Alzheimer's disease models	0	274.43	33	1	4.76	4.8	6.1	9.56	3.1	12	4.66461e+07	4.79347e+07	5.11427e+07	6.48838e+07	7.80865e+07	7.06843e+07	3.31171e+07	3.17448e+07	3.37519e+07	7.22951e+06	7.23705e+06	7.95953e+06		1.09381	0.000580121	3.28792	7.62203e-05
P09972	Fructose-bisphosphate aldolase C	ALDOC		62	22	85	15	364	39.4	6.87	252.6	22	cell differentiation;metabolic process;transport	cytoskeleton;cytosol;extracellular;mitochondrion;organelle lumen	catalytic activity;protein binding	Pf00274	230	ENSG00000109107.13	17	Carbon metabolism; Fructose and mannose metabolism; Pentose phosphate pathway; Glycolysis / Gluconeogenesis; Biosynthesis of amino acids; Metabolic pathways	Glycolysis and Gluconeogenesis	Gluconeogenesis; Glycolysis; Neutrophil degranulation	0	167.784	15	0	3.21	10.28	6.28	15.58	5.18	12	6.68054e+06	7.01393e+06	6.71283e+06	5.95846e+06	7.21365e+06	5.68616e+06	2.33874e+06	2.84665e+06	2.79673e+06	4.4669e+06	5.21501e+06	5.64839e+06		1.0912	0.00188319	0.19227	0.114045
Q9HBU6	Ethanolamine kinase 1	ETNK1		3	1	1	1	452	50.9	6.54	3.28	1	metabolic process	cytoplasm;cytosol;membrane	catalytic activity;nucleotide binding;protein binding	Pf01633, Pf01636, Pf02958	55500	ENSG00000139163.15	12	Glycerophospholipid metabolism; Metabolic pathways	Kennedy pathway; One carbon metabolism and related pathways	Synthesis of PE	0.001	3.636	9	0	22.24	18.17	35.59	54.17	23.78	12	68459.2	43186	61956.4	61331	46746.4	59734.7	44675.5	28173.2	26281.5	124973	42612.1	59196.5		1.08425	0.0371362	0.013058	0.484926
Q9H6D7	HAUS augmin-like complex subunit 4	HAUS4		3	1	2	1	363	42.4	5.68	4.26	1	cell division;cell organization and biogenesis;regulation of biological process	cytoplasm;cytoskeleton;cytosol	protein binding	Pf14735	54930	ENSG00000092036.18	14			Regulation of PLK1 Activity at G2/M Transition; AURKA Activation by TPX2; Anchoring of the basal body to the plasma membrane; Recruitment of NuMA to mitotic centrosomes; Loss of Nlp from mitotic centrosomes; Recruitment of mitotic centrosome proteins and complexes	0.024	1.85	16	0	15.97	18.79	32.94	45.62	67.1	12	132902	95498.9	121424	136395	114420	162322	88673.5	64329.4	50627.2	37490.6	14739.9	39129.2		1.08424	0.0170723	1.86319	0.00253194
P62745	Rho-related GTP-binding protein RhoB	RHOB		14	2	11	1	196	22.1	5.24	35.28	2	cell death;cell differentiation;development;regulation of biological process;response to stimulus;transport	cytosol;endosome;membrane;nucleus	catalytic activity;nucleotide binding;protein binding	Pf00025, Pf00071, Pf08477	388	ENSG00000143878.9	2		Androgen receptor signaling pathway; Neural Crest Differentiation; Spinal Cord Injury; Focal Adhesion	G alpha (12/13) signalling events; RHO GTPases Activate ROCKs; GPVI-mediated activation cascade; Sema4D induced cell migration and growth-cone collapse; Rho GTPase cycle; RHO GTPases Activate Formins; RHO GTPases activate CIT; RHO GTPases activate PKNs; RHO GTPases Activate Rhotekin and Rhophilins	0	17.39	24	0	13.53	23.78	18.38		57.79	10	63326.9	73660.2	56895.8	44794.3	60576.7	36109.7	23664.1	21157	17662.3	0	0	12560.4		1.08218	0.0233129	#DIV/0!	0.00660469
Q13242	Serine/arginine-rich splicing factor 9	SRSF9		35	8	17	8	221	25.5	8.65	26.26	8	cell organization and biogenesis;metabolic process;regulation of biological process;response to stimulus;transport	nucleus	protein binding;RNA binding	Pf00076, Pf13893, Pf14259	8683	ENSG00000111786.8	12	Spliceosome; Herpes simplex infection	mRNA Processing	Cleavage of Growing Transcript in the Termination Region ; Transport of Mature mRNA derived from an Intron-Containing Transcript; mRNA 3'-end processing; mRNA Splicing - Major Pathway	0	24.574	14	0	0.61	5.71	7.78	3.2	14.94	12	1.44532e+06	1.44383e+06	1.45969e+06	1.17696e+06	1.43211e+06	1.26641e+06	500624	632686	600188	575454	524303	504927		1.07725	0.00108183	1.27227	0.000620248
Q71DI3	Histone H3.2	HIST2H3A		57	7	60	1	136	15.4	11.27	136.43	7	cell organization and biogenesis;coagulation;metabolic process;regulation of biological process;response to stimulus	chromosome;extracellular;nucleus	DNA binding;protein binding	Pf00125	333932; 126961; 653604	ENSG00000203852.3; ENSG00000183598.3; ENSG00000203811.1	1	Transcriptional misregulation in cancer; Systemic lupus erythematosus; Alcoholism	Histone Modifications	SIRT1 negatively regulates rRNA expression; RMTs methylate histone arginines; Activation of anterior HOX genes in hindbrain development during early embryogenesis; NoRC negatively regulates rRNA expression; Interleukin-7 signaling; Factors involved in megakaryocyte development and platelet production; Transcriptional regulation by small RNAs; Meiotic recombination; PRC2 methylates histones and DN…	0	61.96	64	0	14.91	21.75	21.63	14.7	12.77	12	176921	130648	166535	215367	240022	330262	131058	91850.6	113785	805169	591948	733434		1.07686	0.0151526	-1.6115	0.00333944
Q86YS7	C2 domain-containing protein 5	C2CD5		1	1	1	1	1000	110.4	5.69	0	1	cell organization and biogenesis;regulation of biological process;response to stimulus;transport	cytoplasm;cytosol;membrane	metal ion binding;protein binding	Pf00168, Pf01906	9847	ENSG00000111731.12	12			Translocation of GLUT4 to the plasma membrane	0.017	2.118	3	0	13.87	39.48	44.96	32.36	33.24	12	66703.5	52396.5	52773.3	63303.9	33324	40174.3	16179.8	17935.9	36195.7	22197.4	23935.3	11607.4		1.16342	0.116555	0.855882	0.0555488
P48681	Nestin	NES		7	9	15	9	1621	177.3	4.36	29.88	9	cell organization and biogenesis;cell proliferation;development;regulation of biological process	cytoplasm;cytoskeleton	protein binding;structural molecule activity	Pf00038	10763	ENSG00000132688.10	1				0	34.562	0	0	6.35	11.93	4.6	26.5	9.46	12	789121	869880	785852	800810	982337	748793	380843	410219	377678	112412	157462	179674		1.07227	0.00314857	2.34646	0.000701159
Q9Y3Q8	TSC22 domain family protein 4	TSC22D4		4	2	2	2	395	41	7.21	2.1	2	cell organization and biogenesis;metabolic process;regulation of biological process;reproduction	cytoplasm;nucleus	protein binding	Pf01166, Pf04977, Pf06005, Pf06156	81628	ENSG00000166925.8	7				0	4.266	0	0	4.18	12.99	12.34	41.59	23.15	12	294619	283671	270692	224023	299988	230013	85445.6	118368	109845	57768.9	22991.8	51248.5		1.06624	0.00505621	2.16613	0.0014651
P00918	Carbonic anhydrase 2	CA2		18	3	3	3	260	29.2	7.4	8.04	3	cellular homeostasis;metabolic process;regulation of biological process;response to stimulus;transport	cytoplasm;cytosol;membrane	catalytic activity;metal ion binding;protein binding	Pf00194	760	ENSG00000104267.9	8	Bile secretion; Proximal tubule bicarbonate reclamation; Pancreatic secretion; Gastric acid secretion; Nitrogen metabolism; Collecting duct acid secretion		Reversible hydration of carbon dioxide; Erythrocytes take up carbon dioxide and release oxygen; Erythrocytes take up oxygen and release carbon dioxide	0	11.005	12	0	2.96	10.15	8.87	27.69	14.04	12	241362	245670	233275	198915	238336	188290	97801.1	100798	88463.6	429664	499886	674069		1.02423	0.00197194	-1.32945	0.0117621
P08670	Vimentin	VIM	Deamidated [R145; R175; R196; R207; R270; R304; R450]	80	50	1008	48	466	53.6	5.12	2298.84	50	cell differentiation;cell organization and biogenesis;cellular component movement;metabolic process;regulation of biological process;response to stimulus	cytoplasm;cytoskeleton;cytosol;membrane	protein binding;RNA binding;structural molecule activity	Pf00038, Pf04111, Pf04156, Pf04732, Pf05622, Pf10186	7431	ENSG00000026025.15	10	MicroRNAs in cancer; Epstein-Barr virus infection	Allograft Rejection; Spinal Cord Injury; Primary Focal Segmental Glomerulosclerosis FSGS; Apoptosis-related network due to altered Notch3 in ovarian cancer; Striated Muscle Contraction; TGF-B Signaling in Thyroid Cells for Epithelial-Mesenchymal Transition; T-Cell antigen Receptor (TCR) Signaling Pathway	Interleukin-4 and 13 signaling; Caspase-mediated cleavage of cytoskeletal proteins; Striated Muscle Contraction	0	578.463	20	2	1.85	14.34	17.89	18.11	6.96	12	8.20652e+08	8.14585e+08	7.93948e+08	5.51781e+08	7.64029e+08	5.78223e+08	2.01076e+08	3.11762e+08	2.85456e+08	3.70258e+07	4.82576e+07	4.88029e+07		1.01836	0.00808983	3.5828	0.000931863
Q07955	Serine/arginine-rich splicing factor 1	SRSF1	Deamidated [R51; R65; R154]	56	16	95	16	248	27.7	10.36	197.46	16	cell differentiation;cell organization and biogenesis;metabolic process;regulation of biological process;transport	cytoplasm;nucleus;spliceosomal complex	protein binding;RNA binding	Pf00076, Pf13893, Pf14259	6426	ENSG00000136450.12	17	Spliceosome; Herpes simplex infection	mRNA Processing	Cleavage of Growing Transcript in the Termination Region ; Transport of Mature mRNA derived from an Intron-Containing Transcript; mRNA 3'-end processing; mRNA Splicing - Major Pathway; mRNA Splicing - Minor Pathway	0	82.047	15	0	2.84	8.59	8.87	18.97	8.67	12	1.72434e+07	1.77065e+07	1.82057e+07	1.59315e+07	2.02299e+07	1.69421e+07	6.89233e+06	8.90194e+06	8.40397e+06	2.29527e+06	2.25333e+06	2.92093e+06		1.01147	0.00253738	2.88387	0.000319438
P20962	Parathymosin	PTMS		24	5	13	5	102	11.5	4.16	23.72	5	metabolic process	nucleus			5763	ENSG00000159335.15	12				0	31.162	0	0	3.73	23.01	29.73	23.95	18.3	12	4.06398e+06	3.77961e+06	3.80157e+06	1.99355e+06	2.85168e+06	1.75674e+06	521227	1.01729e+06	991365	128558	154907	191218		1.00785	0.0213477	3.68586	0.00358561
P51114	Fragile X mental retardation syndrome-related protein 1	FXR1		7	3	6	3	621	69.7	6.15	8	3	cell death;cell differentiation;development;regulation of biological process	cytoplasm;cytosol;membrane;nucleus	protein binding;RNA binding	Pf00013, Pf05641, Pf12235, Pf13014	8087	ENSG00000114416.17	3	RNA transport		Signaling by BRAF and RAF fusions	0	10.357	5	0	9.61	1.35	3.23	12.85	12.06	12	358883	295153	345496	348911	375459	373217	183429	197850	186487	102658	127909	105459		1.00094	5.06465e-05	1.82333	2.63963e-05
P53350	Serine/threonine-protein kinase PLK1	PLK1		2	1	2	1	603	68.2	8.91	0	1	cell division;cell organization and biogenesis;cell proliferation;metabolic process;regulation of biological process;response to stimulus	chromosome;cytoplasm;cytoskeleton;cytosol;nucleus	catalytic activity;metal ion binding;nucleotide binding;protein binding	Pf00069, Pf00659, Pf07714, Pf14531	5347	ENSG00000166851.14	16	FoxO signaling pathway; Progesterone-mediated oocyte maturation; Oocyte meiosis; Cell cycle	Regulation of toll-like receptor signaling pathway; Cell Cycle; Integrated Cancer pathway; TNF alpha Signaling Pathway	Regulation of PLK1 Activity at G2/M Transition; AURKA Activation by TPX2; Anchoring of the basal body to the plasma membrane; Polo-like kinase mediated events; Phosphorylation of Emi1; APC/C:Cdh1 mediated degradation of Cdc20 and other APC/C:Cdh1 targeted proteins in late mitosis/early G1; Recruitment of NuMA to mitotic centrosomes; Loss of Nlp from mitotic centrosomes; Recruitment of mitotic cen…	0.068	1.393	53	0	12.33	17.02	9.42		42.64	10	40659.3	47627.8	51961.8	60579	57120	45689.5	30085.2	28634	27101.1	0	0	30509.5		0.996267	0.00485054	#DIV/0!	0.0163601
Q13618	Cullin-3	CUL3		16	11	19	11	768	88.9	8.48	43.32	11	cell death;cell division;cell organization and biogenesis;cellular component movement;metabolic process;regulation of biological process;response to stimulus;transport	cytoplasm;cytosol;Golgi;membrane;nucleus	catalytic activity;protein binding	Pf00888, Pf10557	8452	ENSG00000036257.12	2	Ubiquitin mediated proteolysis; Hedgehog signaling pathway		Hedgehog 'on' state; Regulation of RAS by GAPs; Degradation of DVL; Antigen processing: Ubiquitination & Proteasome degradation; Neddylation; Interleukin-20 family signaling	0	35.812	22	0	4.02	1.04	2.77	10.53	5.7	12	2.22455e+06	2.37985e+06	2.35972e+06	2.07516e+06	2.29922e+06	2.25424e+06	1.1018e+06	1.13184e+06	1.17396e+06	1.27245e+06	1.28502e+06	1.4284e+06		0.993968	0.00011497	0.810855	0.000484099
Q14116	Interleukin-18	IL18		9	2	3	2	193	22.3	4.67	4.41	2	cell communication;cell proliferation;defense response;metabolic process;regulation of biological process;response to stimulus	cytosol;extracellular	protein binding	Pf00340	3606	ENSG00000150782.11	11	Inflammatory bowel disease (IBD); NOD-like receptor signaling pathway; Cytokine-cytokine receptor interaction; Tuberculosis; Cytosolic DNA-sensing pathway; Malaria; Salmonella infection; Influenza A; Legionellosis; African trypanosomiasis; Rheumatoid arthritis	Nucleotide-binding Oligomerization Domain (NOD) pathway; Corticotropin-releasing hormone signaling pathway; IL1 and megakaryocytes in obesity; Development and heterogeneity of the ILC family; TYROBP Causal Network; Hypertrophy Model	Interleukin-18 signaling; Interleukin-10 signaling; Interleukin-4 and 13 signaling; Interleukin-1 processing	0	5.702	25	0	5.38	11.97	8.75	32.18	13.22	12	832917	912833	849814	617068	675790	528565	256913	331357	311004	215174	338340	391743		0.988497	0.00310433	0.866955	0.0124181
P11388	DNA topoisomerase 2-alpha	TOP2A		7	10	13	4	1531	174.3	8.72	26.21	10	cell differentiation;cell division;cell organization and biogenesis;metabolic process;regulation of biological process;response to stimulus	chromosome;cytoplasm;nucleus	catalytic activity;DNA binding;metal ion binding;nucleotide binding;protein binding;RNA binding	Pf00204, Pf00521, Pf01751, Pf02518, Pf08070	7153	ENSG00000131747.14	17	Platinum drug resistance	Gastric Cancer Network 1; Gastric cancer network 2; Retinoblastoma (RB) in Cancer	SUMOylation of DNA replication proteins; Transcription of E2F targets under negative control by DREAM complex	0	34.701	14	7	9.69	21.02	6.59	4.25	6.41	12	1.48869e+06	1.26563e+06	1.53705e+06	2.74153e+06	2.08061e+06	3.03784e+06	1.38555e+06	1.42821e+06	1.30939e+06	1.27294e+06	1.29849e+06	1.14054e+06		0.984517	0.0119712	1.10681	0.00855161
Q8WXF1	Paraspeckle component 1	PSPC1	Deamidated [R210]	11	7	10	6	523	58.7	6.67	14.72	7	defense response;metabolic process;regulation of biological process;response to stimulus	cytoplasm;nucleus	DNA binding;protein binding;RNA binding	Pf00076, Pf08075, Pf13893, Pf14259	55269	ENSG00000121390.18	13				0	22.967	0	0	4.03	6.36	4.27	10.59	5.14	12	1.42529e+06	1.52595e+06	1.51036e+06	1.71187e+06	1.72272e+06	1.89248e+06	768772	906947	871494	1.54924e+06	1.32221e+06	1.56191e+06		0.983123	0.000206442	0.153127	0.0376982
P98153	Integral membrane protein DGCR2/IDD	DGCR2		3	1	1	1	550	60.8	5.3	0	1		membrane	protein binding	Pf00057, Pf00059	9993	ENSG00000070413.19	22				0.023	1.909	0	0	10.08	3.43	5.09			10	154533	187439	174098	142557	150599	141684	61888.2	73860	72219.6	0	0	11483		0.981076	8.72715e-05	#DIV/0!	7.73768e-06
Q8NEZ5	F-box only protein 22	FBXO22		9	3	5	3	403	44.5	7.03	1.69	3	cell communication;metabolic process;regulation of biological process;response to stimulus;transport	cytoplasm;cytosol;nucleus	catalytic activity;protein binding	Pf00646, Pf10442, Pf12937	26263	ENSG00000167196.13	15			Antigen processing: Ubiquitination & Proteasome degradation; Neddylation	0	12.635	7	0	3.43	5.02	3.39	21.41	10.93	12	700190	693025	657862	448467	514199	527293	252509	261304	277936	331897	240538	355990		0.976597	0.000799832	0.631589	0.0119301
P07195	L-lactate dehydrogenase B chain	LDHB	Deamidated [R107]	65	20	165	17	334	36.6	6.05	363.36	20	metabolic process	cytoplasm;cytosol;membrane;mitochondrion	catalytic activity;nucleotide binding;protein binding	Pf00056, Pf02866	3945	ENSG00000111716.12	12	Propanoate metabolism; Pyruvate metabolism; Glucagon signaling pathway; Glycolysis / Gluconeogenesis; Metabolic pathways; Cysteine and methionine metabolism	Glycolysis and Gluconeogenesis	Pyruvate metabolism	0	182.558	11	0	2.97	8.25	3.06	13.85	11.19	12	5.09677e+07	5.34407e+07	5.16297e+07	4.55575e+07	4.90891e+07	4.15164e+07	2.16131e+07	2.31609e+07	2.44053e+07	1.55082e+07	1.69699e+07	1.88407e+07		0.975994	0.000664889	1.42471	0.000292373
P62805	Histone H4	H4C1	Deamidated [R68]	62	14	195	14	103	11.4	11.36	475.33	14	cell organization and biogenesis;metabolic process;regulation of biological process;response to stimulus	chromosome;extracellular;membrane;nucleus	DNA binding;protein binding;RNA binding	Pf00125, Pf02969, Pf15630	8359; 8361; 8360; 8363; 8370; 554313; 8365; 8364; 121504; 8367; 8294; 8366; 8362; 8368	ENSG00000197061.4; ENSG00000275126.1; ENSG00000273542.1; ENSG00000197238.4; ENSG00000197837.3; ENSG00000276966.2; ENSG00000158406.4; ENSG00000270882.2; ENSG00000274618.1; ENSG00000278637.1; ENSG00000277157.1; ENSG00000278705.1; ENSG00000270276.2; ENSG00000276180.1	6; 1; 12	Viral carcinogenesis; Systemic lupus erythematosus; Alcoholism	Gastric Cancer Network 1; Histone Modifications; Type II interferon signaling (IFNG)	SIRT1 negatively regulates rRNA expression; RMTs methylate histone arginines; Nonhomologous End-Joining (NHEJ); Activation of anterior HOX genes in hindbrain development during early embryogenesis; NoRC negatively regulates rRNA expression; Meiotic synapsis; Transcriptional regulation by small RNAs; Meiotic recombination; PRC2 methylates histones and DNA; Recruitment and ATM-mediated phosphorylat…	0	96.788	82	0	21.01	25.58	7.06	8.96	15.79	12	6.13076e+07	4.33825e+07	6.67427e+07	1.23348e+08	1.22953e+08	1.89276e+08	6.30638e+07	6.43479e+07	5.9016e+07	6.47902e+08	5.311e+08	5.2203e+08		0.967847	0.0198125	-2.10625	0.000794251
P27701	CD82 antigen	CD82		4	1	2	1	267	29.6	5.24	5.33	1	regulation of biological process;response to stimulus	membrane	protein binding	Pf00335	3732	ENSG00000085117.11	11	p53 signaling pathway			0	4.879	1	0	10.26	6.96	8.69	41.09	42.44	12	395716	399051	473505	564033	543246	543004	280642	277991	254254	13925.9	31128.7	19481.4		0.966566	1.38439e-05	4.80143	4.23178e-07
P10145	Interleukin-8	CXCL8		16	1	4	1	99	11.1	8.84	5	1	cellular component movement;defense response;metabolic process;regulation of biological process;response to stimulus;transport	extracellular	protein binding	Pf00048	3576	ENSG00000169429.10	4	Chagas disease (American trypanosomiasis); Amoebiasis; NOD-like receptor signaling pathway; Hepatitis B; Phospholipase D signaling pathway; Cytokine-cytokine receptor interaction; Pathways in cancer; NF-kappa B signaling pathway; AGE-RAGE signaling pathway in diabetic complications; Pertussis; Malaria; Salmonella infection; Transcriptional misregulation in cancer; Non-alcoholic fatty liver diseas…	Regulation of toll-like receptor signaling pathway; Allograft Rejection; Corticotropin-releasing hormone signaling pathway; Spinal Cord Injury; EBV LMP1 signaling; Bladder Cancer; IL-3 Signaling Pathway; Overview of nanoparticle effects; Photodynamic therapy-induced NF-kB survival signaling; Lung fibrosis; Hepatitis C and Hepatocellular Carcinoma; RIG-I-like Receptor Signaling; VEGFA-VEGFR2 Signa…	ATF4 activates genes; Chemokine receptors bind chemokines; G alpha (i) signalling events; Interleukin-10 signaling; Interleukin-4 and 13 signaling; Senescence-Associated Secretory Phenotype (SASP)	0	7.759	61	0	11.21	18.03	18.07	10.18	20.72	12	443019	451164	540783	520985	475243	386330	281652	243852	213919	70880.1	84049.2	73945.9		0.962657	0.00828697	2.68412	0.000637581
Q9BPX3	Condensin complex subunit 3	NCAPG		1	1	1	1	1015	114.3	5.59	0	1	cell division;cell organization and biogenesis;metabolic process	chromosome;cytoplasm;cytosol;membrane;nucleus	protein binding	Pf12719, Pf13646	64151	ENSG00000109805.9	4			Condensation of Prometaphase Chromosomes	0.014	2.215	5	0	7.15	23.89	5.65	17.52	2.66	12	44790.2	41632.5	38730.5	51773.8	38899.5	61388.1	25790.2	30036.2	26764.7	45583.5	48022.2	32249.2		0.951887	0.0251803	0.18371	0.344308
Q9BYP7	Serine/threonine-protein kinase WNK3	WNK3	Deamidated [R1565]	1	1	7	1	1800	198.3	6.07	2.13	1	cell organization and biogenesis;metabolic process;regulation of biological process;response to stimulus	cytoplasm;cytosol	catalytic activity;nucleotide binding;protein binding	Pf00069, Pf07714, Pf12202	65267	ENSG00000196632.10	X			Stimuli-sensing channels	0.046	1.55	3	0	17.91	22.26	19.68	20.76	12.88	12	305403	231063	333833	544108	459253	700806	355893	281534	274185	1.9649e+06	1.29244e+06	1.82154e+06		0.950584	0.0248221	-1.7432	0.00652244
P62316	Small nuclear ribonucleoprotein Sm D2	SNRPD2		56	7	16	7	118	13.5	9.91	34.17	7	cell organization and biogenesis;metabolic process;transport	cytoplasm;cytosol;nucleus;spliceosomal complex	protein binding;RNA binding	Pf01423	6633	ENSG00000125743.10	19	Spliceosome	mRNA Processing	snRNP Assembly; mRNA Splicing - Major Pathway; mRNA Splicing - Minor Pathway	0	32.266	9	0	4.13	10.61	7.49	11.64	11.29	12	1.85135e+06	1.80654e+06	1.96607e+06	2.8035e+06	3.65937e+06	2.9486e+06	1.60198e+06	1.52997e+06	1.51871e+06	1.33742e+06	1.61854e+06	1.4873e+06		0.946532	0.00394958	0.987339	0.00391467
P62314	Small nuclear ribonucleoprotein Sm D1	SNRPD1		37	3	13	3	119	13.3	11.56	29.81	3	cell organization and biogenesis;metabolic process;transport	cytoplasm;cytosol;nucleus;spliceosomal complex	protein binding;RNA binding	Pf01423	6632	ENSG00000167088.10	18	Spliceosome; Systemic lupus erythematosus	mRNA Processing	snRNP Assembly; mRNA Splicing - Major Pathway; mRNA Splicing - Minor Pathway	0	11.388	10	0	3.93	8.38	3.08	9.88	16.54	12	1.24398e+06	1.30317e+06	1.34023e+06	1.68148e+06	2.08324e+06	1.7242e+06	885075	931145	896974	941856	892881	1.01612e+06		0.942785	0.00195143	0.872345	0.00266305
O15231	Zinc finger protein 185	ZNF185	Deamidated [R332; R358; R386]	12	6	9	6	689	73.5	7.01	15.3	6		cytoplasm;cytoskeleton	metal ion binding;protein binding	Pf00412	7739	ENSG00000147394.18	X				0	29.606	0	0	7.3	14.88	3.25	30.81	18.28	12	884272	1.00842e+06	987115	936666	1.18401e+06	850061	481198	497013	487787	116463	131659	190186		0.941282	0.00744985	2.83072	0.00118758
Q9BX68	Histidine triad nucleotide-binding protein 2, mitochondrial	HINT2		15	2	3	2	163	17.2	9.16	2.03	2	cell death;metabolic process;regulation of biological process	mitochondrion	catalytic activity;nucleotide binding	Pf01230, Pf11969	84681	ENSG00000137133.10	9				0	4.717	0	0	4.1	10.58	1.05	16.96	14.81	12	240793	240825	224832	152669	206905	178399	84812.2	93568.5	93098.3	23062	31002.3	28283.5		0.938283	0.00505686	2.65707	0.000660543
Q9NZT2	Opioid growth factor receptor	OGFR		5	2	8	2	677	73.3	4.84	22.45	2	regulation of biological process;response to stimulus	cytoplasm;extracellular;membrane;nucleus	protein binding;receptor activity;signal transducer activity	Pf04652, Pf04664, Pf05518, Pf05616, Pf05887, Pf06333, Pf07174, Pf09786, Pf12238, Pf15279, Pf15325	11054	ENSG00000060491.16	20				0	18.538	0	0	4.96	17.39	6.93	88.91	18.99	12	293784	273252	266033	284704	311573	219657	139436	169032	148818	15331.3	17493.9	64119.9		0.935911	0.0139994	4.02454	0.00161866
Q01658	Protein Dr1	DR1		11	2	3	2	176	19.4	4.75	0	2	cell organization and biogenesis;metabolic process;regulation of biological process	nucleus	DNA binding;protein binding	Pf00808	1810	ENSG00000117505.12	1			HATs acetylate histones	0	6.407	3	0	9.21	10.44	6.51	41.6	18.13	12	136762	162960	152869	228781	295455	237206	111467	136654	124054	41559.9	51688.6	83945.7		0.935172	0.00426404	2.19823	0.00136717
P09429	High mobility group protein B1	HMGB1	Deamidated [R24]	51	16	107	10	215	24.9	5.74	249.36	16	cell differentiation;cell organization and biogenesis;cell proliferation;cellular component movement;cellular homeostasis;defense response;metabolic process;regulation of biological process;response to stimulus;transport	cell surface;chromosome;cytoplasm;endosome;extracellular;membrane;nucleus;organelle lumen	catalytic activity;DNA binding;enzyme regulator activity;protein binding;RNA binding	Pf00505, Pf09011	3146	ENSG00000189403.14	13	Base excision repair	Retinoblastoma (RB) in Cancer; DNA Damage Response (only ATM dependent)	TRAF6 mediated NF-kB activation; Advanced glycosylation endproduct receptor signaling; TAK1 activates NFkB by phosphorylation and activation of IKKs complex; RIP-mediated NFkB activation via ZBP1; Activated TLR4 signalling; Interleukin-1 family signaling; Neutrophil degranulation; Regulation of TLR by endogenous ligand; DEx/H-box helicases activate type I IFN and inflammatory cytokines production…	0	105.987	40	9	1.91	8.36	4.97	19.13	6.69	12	5.34238e+07	5.40993e+07	5.53946e+07	4.31049e+07	4.71253e+07	3.94427e+07	1.95227e+07	2.3312e+07	2.25568e+07	1.50507e+07	1.71505e+07	2.02759e+07		0.934287	0.00102176	1.3296	0.000665527
P12270	Nucleoprotein TPR	TPR		11	21	28	21	2363	267.1	5.02	39.73	21	cell division;cell organization and biogenesis;metabolic process;regulation of biological process;response to stimulus;transport	chromosome;cytoplasm;cytoskeleton;membrane;nucleus	catalytic activity;motor activity;protein binding;RNA binding;structural molecule activity;transporter activity	Pf00038, Pf01496, Pf01576, Pf02463, Pf03961, Pf04111, Pf05911, Pf07888, Pf07926, Pf09726, Pf12128, Pf13166, Pf13514	7175	ENSG00000047410.13	1	Pathways in cancer; RNA transport; Thyroid cancer		Rev-mediated nuclear export of HIV RNA; ISG15 antiviral mechanism; NEP/NS2 Interacts with the Cellular Export Machinery; tRNA processing in the nucleus; Transcriptional regulation by small RNAs; Defective TPR may confer susceptibility towards thyroid papillary carcinoma (TPC); Nuclear Pore Complex (NPC) Disassembly; Regulation of Glucokinase by Glucokinase Regulatory Protein; Vpr-mediated nuclear…	0	65.697	69	0	4.75	12.07	8.54	13.09	4.27	12	1.79969e+06	1.76857e+06	1.93976e+06	3.63705e+06	3.13936e+06	3.60694e+06	2.0049e+06	1.86403e+06	1.8879e+06	2.00689e+06	2.20076e+06	2.40508e+06		0.933994	0.000762368	0.712775	0.00315047
P26583	High mobility group protein B2	HMGB2	Deamidated [R24; R110]	46	13	68	8	209	24	7.81	158.69	13	cell organization and biogenesis;cellular component movement;defense response;metabolic process;regulation of biological process;response to stimulus	chromosome;cytoplasm;extracellular;nucleus	DNA binding;protein binding;RNA binding	Pf00505, Pf09011	3148	ENSG00000164104.11	4		Retinoblastoma (RB) in Cancer; Ectoderm Differentiation	Activation of DNA fragmentation factor	0	86.958	7	2	1.92	4.31	10.01	23.72	6.13	12	3.42351e+07	3.26585e+07	3.37717e+07	2.78949e+07	3.04818e+07	2.74555e+07	1.16218e+07	1.52632e+07	1.46918e+07	2.38193e+07	3.41041e+07	3.55195e+07		0.924992	0.0005588	-0.289948	0.541511
Q8NI35	InaD-like protein	PATJ		0	1	2	1	1801	196.2	4.94	4.43	1	cell organization and biogenesis;regulation of biological process;response to stimulus	cytoplasm;cytosol;membrane	protein binding	Pf00595, Pf09045, Pf13180	10207	ENSG00000132849.19	1	Tight junction; Hippo signaling pathway		Tight junction interactions	0.029	1.743	6	0	15.74	28.71	13.64	15.86	59.46	12	335540	249491	265512	254293	205027	356456	134102	114297	146598	165362	121045	118904		0.923157	0.0370186	1.07094	0.0438856
Q92747	Actin-related protein 2/3 complex subunit 1A	ARPC1A		33	10	15	9	370	41.5	8.18	23.42	10	cell organization and biogenesis;regulation of biological process;response to stimulus	cytoplasm;cytoskeleton;cytosol	protein binding	Pf00400	10552	ENSG00000241685.9	7	Endocytosis; Pathogenic Escherichia coli infection; Salmonella infection; Regulation of actin cytoskeleton; Bacterial invasion of epithelial cells; Fc gamma R-mediated phagocytosis; Shigellosis	Pathogenic Escherichia coli infection	EPHB-mediated forward signaling; Clathrin-mediated endocytosis; RHO GTPases Activate WASPs and WAVEs; Regulation of actin dynamics for phagocytic cup formation	0	33.61	23	0	5.44	7.5	17.5	10.72	6.51	12	4.50902e+06	4.9479e+06	4.60488e+06	2.84423e+06	3.58936e+06	3.10852e+06	1.10245e+06	1.63987e+06	1.64738e+06	1.4491e+06	1.57131e+06	1.65814e+06		0.922652	0.00372575	0.984262	0.00201233
Q01469	Fatty acid-binding protein 5	FABP5		62	9	25	9	135	15.2	7.01	56.2	9	metabolic process;transport	cytoplasm;cytosol;extracellular;membrane;organelle lumen	protein binding;transporter activity	Pf00061	2171	ENSG00000164687.10	8	PPAR signaling pathway	PPAR signaling pathway	Triglyceride catabolism; Signaling by Retinoic Acid; Neutrophil degranulation	0	46.66	12	0	0.24	15.2	3.42	13.11	6.57	12	1.24391e+07	1.23125e+07	1.24608e+07	1.01678e+07	1.00872e+07	7.96074e+06	4.84164e+06	5.3694e+06	5.58168e+06	9.91613e+06	9.66971e+06	1.14462e+07		0.9097	0.00539139	0.0246828	0.361286
Q96HC4	PDZ and LIM domain protein 5	PDLIM5		22	9	20	9	596	63.9	8.21	38.98	9	cell growth;regulation of biological process	cytoplasm;cytoskeleton;cytosol;membrane	metal ion binding;protein binding	Pf00412, Pf00595, Pf13180	10611	ENSG00000163110.14	4			Neurexins and neuroligins	0	39.808	3	0	0.69	13.17	6.11	14.42	8.6	12	3.66377e+06	3.66518e+06	3.64415e+06	3.71016e+06	4.01211e+06	3.0887e+06	1.99659e+06	1.98355e+06	1.91639e+06	713325	922159	796557		0.9034	0.00387947	2.21963	0.000556018
O14745	Na(+)/H(+) exchange regulatory cofactor NHE-RF1	SLC9A3R1	Deamidated [R282]	58	17	60	17	358	38.8	5.77	84.04	17	cell differentiation;cell organization and biogenesis;cellular homeostasis;regulation of biological process;response to stimulus;transport	cytoplasm;cytoskeleton;membrane;nucleus	protein binding;structural molecule activity	Pf00595, Pf09007, Pf13180	9368	ENSG00000109062.11	17				0	84.778	0	0	4.37	12.89	4.48	22.8	5.77	12	6.03332e+06	6.51957e+06	6.26072e+06	5.81937e+06	6.61224e+06	5.00239e+06	2.74794e+06	3.25593e+06	3.11322e+06	3.06101e+06	3.14811e+06	4.2295e+06		0.902458	0.00476505	0.88638	0.0175209
P01911	HLA class II histocompatibility antigen, DRB1 beta chain	HLA-DRB1		3	1	1	1	266	29.9	7.74	1.82	1	cell organization and biogenesis;regulation of biological process;response to stimulus	cell surface;endoplasmic reticulum;endosome;Golgi;membrane;vacuole	protein binding	Pf00969, Pf07654	3123	ENSG00000196126.11	6		Allograft Rejection; Cytokines and Inflammatory Response	PD-1 signaling; Translocation of ZAP-70 to Immunological synapse; MHC class II antigen presentation; Downstream TCR signaling; Generation of second messenger molecules; Interferon gamma signaling; Phosphorylation of CD3 and TCR zeta chains	0.059	1.46	15	0	3.89	3.07	17.94	59.34	35.4	11	139790	129417	139678	136661	157108	154268	58279.7	82552.1	90185.1	0	32176.4	12559		0.902059	0.00331622	3.61865	0.000289738
Q7RTV0	PHD finger-like domain-containing protein 5A	PHF5A		12	1	1	1	110	12.4	8.41	2.58	1	metabolic process;regulation of biological process	nucleus;spliceosomal complex	DNA binding;metal ion binding;RNA binding	Pf03660	84844	ENSG00000100410.7	22	Spliceosome	mRNA Processing	mRNA Splicing - Major Pathway	0.001	3.954	6	0	63.56	38.78	9.35	19.03	70.13	12	7221.25	25200	11933.3	29775.3	14277.1	29088.5	15997.1	15140.2	14474	130314	143510	173650		0.942064	0.144833	-2.30263	0.000825507
P23246	Splicing factor, proline- and glutamine-rich	SFPQ	Deamidated [R693; R695]	32	22	62	21	707	76.1	9.44	110.55	22	cell organization and biogenesis;defense response;metabolic process;regulation of biological process;response to stimulus	chromosome;cytoplasm;nucleus	DNA binding;protein binding;RNA binding	Pf00076, Pf08075, Pf13893, Pf14259	6421	ENSG00000116560.10	1		mRNA Processing	PTK6 Regulates Proteins Involved in RNA Processing	0	78.041	5	1	7.09	12.13	3.85	10.97	4.75	12	8.34754e+06	9.31031e+06	9.49885e+06	1.0228e+07	1.34207e+07	1.03958e+07	5.41532e+06	6.03776e+06	5.5658e+06	2.76753e+06	2.48137e+06	2.93199e+06		0.901342	0.00575569	1.90933	0.00118061
Q6R327	Rapamycin-insensitive companion of mTOR	RICTOR		1	1	1	1	1708	192.1	7.47	0	1	cell organization and biogenesis;development;metabolic process;regulation of biological process;response to stimulus	cytosol	enzyme regulator activity;protein binding	Pf14663, Pf14664, Pf14665, Pf14666, Pf14668	253260	ENSG00000164327.12	5	mTOR signaling pathway	Target Of Rapamycin (TOR) Signaling; Oncostatin M Signaling Pathway; PI3K-AKT-mTOR signaling pathway and therapeutic opportunities; VEGFA-VEGFR2 Signaling Pathway; Angiopoietin Like Protein 8 Regulatory Pathway; EGF/EGFR Signaling Pathway	PIP3 activates AKT signaling; CD28 dependent PI3K/Akt signaling; Regulation of TP53 Degradation; VEGFR2 mediated vascular permeability; Constitutive Signaling by AKT1 E17K in Cancer	0.026	1.809	30	0	20.55	25.31	1.78	8.29	14.98	12	468897	307333	430904	899617	703587	1.1497e+06	463824	498351	483202	646526	709508	700342		0.896685	0.0281465	0.361251	0.150033
Q15393	Splicing factor 3B subunit 3	SF3B3		22	24	40	24	1217	135.5	5.26	86.11	24	cell organization and biogenesis;metabolic process;regulation of biological process	nucleus;spliceosomal complex	protein binding;RNA binding	Pf03178, Pf10433	23450	ENSG00000189091.12	16	Spliceosome	mRNA Processing	mRNA Splicing - Major Pathway; mRNA Splicing - Minor Pathway	0	74.893	7	0	1.82	7.9	3.81	7.25	1.53	12	3.44894e+06	3.37293e+06	3.52241e+06	4.95087e+06	5.88572e+06	6.17126e+06	3.14579e+06	3.16386e+06	3.22557e+06	4.82968e+06	5.22137e+06	5.1222e+06		0.895535	0.00251946	0.200457	0.189071
Q96ER3	Protein SAAL1	SAAL1		3	1	1	1	474	53.5	4.5	2.45	1		nucleus			113174	ENSG00000166788.9	11				0.009	2.525	0	0	0.14	10.15	22.82		8.82	9	79587.3	78625.3	79268.4	84977.2	96204.4	76745.3	45692.5	53124.6	33473.4	0	0	0		0.895118	0.00647333	#DIV/0!	0.000107959
Q01844	RNA-binding protein EWS	EWSR1		12	5	17	5	656	68.4	9.33	36.14	5	metabolic process;regulation of biological process	cytoplasm;membrane;nucleus	metal ion binding;protein binding;RNA binding	Pf00076, Pf00641, Pf14259	2130	ENSG00000182944.17	22	Transcriptional misregulation in cancer			0	31.326	1	0	1.2	13.49	8.43	16.58	2.85	12	833887	839651	852027	1.747e+06	1.88146e+06	1.44289e+06	973619	940956	892885	855520	733546	966864		0.892679	0.00460916	1.03	0.00457558
Q9H0N5	Pterin-4-alpha-carbinolamine dehydratase 2	PCBD2		13	2	2	1	130	14.4	9.11	5.05	2	cell organization and biogenesis;metabolic process;regulation of biological process	mitochondrion;nucleus	catalytic activity;protein binding	Pf01329	84105	ENSG00000132570.14	5				0	5.036	0	0	3.1	8.81	5.88	11.89	20.37	12	316970	329160	335616	321871	350306	291505	145982	176390	173384	163493	181459	191649		0.892512	0.00133508	0.826844	0.00165279
P31152	Mitogen-activated protein kinase 4	MAPK4		2	1	3	1	587	65.9	5.45	0	1	metabolic process;regulation of biological process;response to stimulus	cytoplasm;cytosol;nucleus	catalytic activity;nucleotide binding;protein binding;signal transducer activity	Pf00069, Pf07714	5596	ENSG00000141639.11	18		MicroRNAs in cardiomyocyte hypertrophy; Integrin-mediated Cell Adhesion; B Cell Receptor Signaling Pathway; Signal Transduction of S1P Receptor; Focal Adhesion; TGF-beta Signaling Pathway; MAPK Signaling Pathway; Angiopoietin Like Protein 8 Regulatory Pathway; ESC Pluripotency Pathways; EGF/EGFR Signaling Pathway; Insulin Signaling; Regulation of Actin Cytoskeleton	MAPK6/MAPK4 signaling	0	5.167	15	0	10.73	36.27	13.53	6.53	19.46	12	448511	373801	370877	501048	740099	1.08822e+06	286111	399963	389252	3.39531e+06	3.36061e+06	2.83049e+06		0.927013	0.074493	-2.18293	0.000637643
Q9Y3Z3	Deoxynucleoside triphosphate triphosphohydrolase SAMHD1	SAMHD1		1	1	1	1	626	72.2	7.14	0	1	cell organization and biogenesis;defense response;metabolic process;regulation of biological process;response to stimulus	membrane;nucleus	catalytic activity;metal ion binding;nucleotide binding;protein binding;RNA binding	Pf00536, Pf01966, Pf07647	25939	ENSG00000101347.8	20			Nucleobase catabolism; Interferon alpha/beta signaling	0.031	1.724	7	0	5.92	14.89	23.78	53.06	59.05	12	65043.7	59183.6	58032.7	71869.7	59399.3	74215.7	24802.6	43695.2	38847.6	23358.3	68529.9	75748.4		0.887558	0.01096	0.068651	0.49984
Q96QV6	Histone H2A type 1-A	HIST1H2AA	Deamidated [R89]	36	5	170	2	131	14.2	10.86	402.79	5	cell organization and biogenesis;regulation of biological process	chromosome;nucleus	DNA binding;protein binding	Pf00125, Pf00808	221613	ENSG00000164508.4	6	Systemic lupus erythematosus; Alcoholism		HDACs deacetylate histones; HATs acetylate histones; UCH proteinases; Ub-specific processing proteases; RMTs methylate histone arginines; Metalloprotease DUBs	0	53.297	13	0	8.4	22.12	9.64	35.39	7.63	12	244347	212001	250929	538899	378439	523671	283067	289124	251897	45054.8	92561.2	77033.4		0.887516	0.0172074	2.7651	0.00152262
P11940	Polyadenylate-binding protein 1	PABPC1		40	25	92	18	636	70.6	9.5	224.91	25	metabolic process;regulation of biological process	cytoplasm;cytosol;membrane;nucleus;spliceosomal complex	protein binding;RNA binding;translation regulator activity	Pf00076, Pf00658, Pf13893, Pf14259	26986	ENSG00000070756.15	8	RNA degradation; mRNA surveillance pathway; RNA transport	Translation Factors; Endoderm Differentiation	AUF1 (hnRNP D0) binds and destabilizes mRNA; L13a-mediated translational silencing of Ceruloplasmin expression; Regulation of expression of SLITs and ROBOs; Nonsense Mediated Decay (NMD) independent of the Exon Junction Complex (EJC); Translation initiation complex formation; Nonsense Mediated Decay (NMD) enhanced by the Exon Junction Complex (EJC); Deadenylation of mRNA	0	116.76	24	9	3.3	10.21	2.82	18.04	9.29	12	1.71675e+07	1.74304e+07	1.82882e+07	2.46698e+07	3.18395e+07	2.57227e+07	1.31915e+07	1.47821e+07	1.39114e+07	6.1883e+06	5.75839e+06	7.54711e+06		0.886773	0.00414546	2.05543	0.000810317
Q9H814	Phosphorylated adapter RNA export protein	PHAX		8	3	3	3	394	44.4	5.4	4.96	3	metabolic process;transport	cytoplasm;cytosol;nucleus	protein binding;RNA binding	Pf10258	51808	ENSG00000164902.13	5	RNA transport		snRNP Assembly; RNA polymerase II transcribes snRNA genes	0	7.298	7	0	7.12	7.95	8.15	7.49	17.34	12	256024	283992	292567	354589	383781	325499	154169	191947	192999	311284	327819	333721		0.885442	0.00116074	0.11325	0.169182
Q92979	Ribosomal RNA small subunit methyltransferase NEP1	EMG1		11	2	2	2	244	26.7	9.17	2.44	2	metabolic process	cytoplasm;nucleus	catalytic activity;protein binding;RNA binding	Pf03587	10436	ENSG00000126749.14	12	Ribosome biogenesis in eukaryotes		Major pathway of rRNA processing in the nucleolus and cytosol; rRNA modification in the nucleus and cytosol	0	6.149	6	0	2.4	17.69	12.35	16.97	19.33	12	200243	207962	203436	122817	191063	150858	82273.4	99402	77137.1	41375.3	28443.2	32164		0.874691	0.0304563	2.22967	0.00389766
Q16762	Thiosulfate sulfurtransferase	TST	Deamidated [R206]	27	6	12	6	297	33.4	7.25	20.93	6	cell differentiation;metabolic process;transport	membrane;mitochondrion;organelle lumen	catalytic activity;RNA binding	Pf00581	7263	ENSG00000128311.13	22	Sulfur relay system; Sulfur metabolism; Metabolic pathways; Cysteine and methionine metabolism		Sulfide oxidation to sulfate	0	22.123	9	0	1.53	11.41	1.04	31.08	0.74	12	2.41299e+06	2.45701e+06	2.41494e+06	1.80151e+06	1.84418e+06	1.52634e+06	926429	987529	1.00199e+06	490668	582627	820160		0.86731	0.00182071	1.62856	0.00144698
Q92804	TATA-binding protein-associated factor 2N	TAF15		23	7	19	5	592	61.8	8.02	47.13	7	regulation of biological process	cytoplasm;nucleus	DNA binding;metal ion binding;protein binding;RNA binding	Pf00076, Pf00641, Pf13893, Pf14259	8148	ENSG00000270647.5; ENSG00000276833.2	17; CHR_HSCHR17_7_CTG4	Basal transcription factors; Transcriptional misregulation in cancer			0	31.243	2	2	2.97	17.02	6.34	7.16	8.35	12	2.97861e+06	2.98096e+06	3.14231e+06	5.61992e+06	6.89771e+06	4.73422e+06	3.08489e+06	3.17245e+06	2.92902e+06	995868	1.08976e+06	1.04521e+06		0.86533	0.013115	2.42676	0.00170044
P62995	Transformer-2 protein homolog beta	TRA2B	Deamidated [R256]	31	9	30	7	288	33.6	11.25	59.45	9	cell organization and biogenesis;cellular homeostasis;metabolic process;regulation of biological process;response to stimulus	membrane;nucleus;spliceosomal complex	protein binding;RNA binding	Pf00076, Pf08777, Pf13893, Pf14259	6434	ENSG00000136527.17	3	Spliceosome	mRNA Processing	mRNA Splicing - Major Pathway	0	43.705	6	3	4.08	9.78	7.75	16.16	6.57	12	3.47833e+06	3.60562e+06	3.76672e+06	3.12056e+06	4.02695e+06	3.29556e+06	1.50143e+06	1.8936e+06	1.81113e+06	1.29219e+06	1.33683e+06	1.6074e+06		0.863632	0.00445915	1.30171	0.00216426
O75817	Ribonuclease P protein subunit p20	POP7		18	2	4	2	140	15.6	8.94	5.45	2	metabolic process	cytoplasm;nucleus	catalytic activity;protein binding;RNA binding	Pf01918, Pf12328	10248	ENSG00000172336.4	7	Ribosome biogenesis in eukaryotes; RNA transport		tRNA processing in the nucleus	0	6.444	5	0	5.24	6.26	3.72	26.28	13.25	12	260535	233698	255795	345811	379048	329134	187176	191111	203907	712556	666611	993453		0.85557	0.000533384	-1.04302	0.0130638
Q9H0L4	Cleavage stimulation factor subunit 2 tau variant	CSTF2T		11	5	6	1	616	64.4	7.25	12.6	5	metabolic process	nucleus	protein binding;RNA binding	Pf00076, Pf13893, Pf14259, Pf14304, Pf14327	23283	ENSG00000177613.8	10	mRNA surveillance pathway	mRNA Processing	Cleavage of Growing Transcript in the Termination Region ; Processing of Intronless Pre-mRNAs; mRNA 3'-end processing; mRNA Splicing - Major Pathway	0	18.2	13	4	2.74	11.75	4.54	17.08	4.27	12	502540	519517	497621	812441	880416	695333	449377	460506	442885	164290	132856	178872		0.854336	0.00313909	2.30601	0.000333519
Q9UL25	Ras-related protein Rab-21	RAB21		30	6	10	6	225	24.3	7.94	17.27	6	cellular component movement;regulation of biological process;response to stimulus;transport	cytosol;endoplasmic reticulum;endosome;Golgi;membrane	catalytic activity;nucleotide binding;protein binding	Pf00025, Pf00071, Pf08477	23011	ENSG00000080371.5	12			RAB GEFs exchange GTP for GDP on RABs; RAB geranylgeranylation	0	20.697	7	0	2.93	6.88	6.42	10.25	2.94	12	1.00556e+06	1.05467e+06	1.02262e+06	876372	950370	820918	468691	552208	485124	396437	336262	394240		0.85319	0.00110555	1.15247	0.000279407
Q92522	Histone H1x	H1FX		17	3	5	3	213	22.5	10.76	15.72	3	cell organization and biogenesis	chromosome;nucleus	DNA binding;protein binding;RNA binding	Pf00538	8971	ENSG00000184897.5	3				0	14.098	0	0	6.2	13.6	6.39	16.94	12.63	12	707592	619207	672167	1.08704e+06	961382	1.21497e+06	577609	685723	604702	517130	380430	507628		0.846104	0.0043736	1.09856	0.0019225
P20645	Cation-dependent mannose-6-phosphate receptor	M6PR		20	4	12	4	277	31	5.83	27.9	4	cell organization and biogenesis;regulation of biological process;response to stimulus;transport	endosome;membrane;vacuole	protein binding;receptor activity;signal transducer activity;transporter activity	Pf02157	4074	ENSG00000003056.7	12	Lysosome; Phagosome		Cargo recognition for clathrin-mediated endocytosis; Retrograde transport at the Trans-Golgi-Network; Lysosome Vesicle Biogenesis	0	17.972	11	0	6.75	14.92	1.15	9.03	14.54	12	894996	822959	949264	1.03448e+06	841991	1.00975e+06	528696	582293	566811	267728	306557	257117		0.833061	0.0029873	1.91516	0.000389049
Q86SX6	Glutaredoxin-related protein 5, mitochondrial	GLRX5		13	2	5	2	157	16.6	6.79	7.69	2	cellular homeostasis;metabolic process;regulation of biological process	mitochondrion;nucleus;organelle lumen	catalytic activity;metal ion binding;protein binding	Pf00462	51218	ENSG00000182512.4	14			Mitochondrial iron-sulfur cluster biogenesis	0	5.186	2	0	7.7	6.12	1.23	14.14	15.73	12	433089	499529	459935	417265	465648	402131	221671	234301	235850	1.34012e+06	1.24637e+06	1.53385e+06		0.832603	0.000551062	-1.68333	0.000403671
Q9Y2L1	Exosome complex exonuclease RRP44	DIS3		2	1	1	1	958	108.9	7.14	0	1	metabolic process;regulation of biological process	cytoplasm;cytosol;membrane;nucleus	catalytic activity;protein binding;RNA binding	Pf00773, Pf09742, Pf13638	22894	ENSG00000083520.14	13	RNA degradation		Major pathway of rRNA processing in the nucleolus and cytosol; mRNA decay by 3' to 5' exoribonuclease; ATF4 activates genes; Butyrate Response Factor 1 (BRF1) binds and destabilizes mRNA; Tristetraprolin (TTP, ZFP36) binds and destabilizes mRNA; KSRP (KHSRP) binds and destabilizes mRNA	0.02	2.012	15	0	9.06	19.42	41.65	20.81	17.01	11	54787.7	52172.1	45830.6	85991.9	72139.9	63751.3	71312.7	39200.3	39849.8	0	37107.9	47647.2		0.856224	0.127438	0.959072	0.0447407
P07910	Heterogeneous nuclear ribonucleoproteins C1/C2	HNRNPC		25	11	28	11	306	33.7	5.08	62.94	11	cell differentiation;cell organization and biogenesis;metabolic process;regulation of biological process	cytoskeleton;cytosol;extracellular;membrane;nucleus;spliceosomal complex	DNA binding;protein binding;RNA binding	Pf00076, Pf13893, Pf14259	3183	ENSG00000092199.17	14	Spliceosome	mRNA Processing	mRNA Splicing - Major Pathway; SUMOylation of RNA binding proteins	0	45.32	11	0	8.73	31.97	13.37	7.24	13.29	12	5.21378e+06	4.51483e+06	5.38683e+06	1.42324e+07	8.10633e+06	1.41937e+07	8.93397e+06	7.6161e+06	7.84171e+06	5.8348e+06	6.51967e+06	5.85142e+06		0.856014	0.123031	1.27839	0.0406288
Q03252	Lamin-B2	LMNB2	Deamidated [R73]	39	32	58	29	620	69.9	5.59	102.89	32		membrane;nucleus	catalytic activity;motor activity;protein binding;structural molecule activity	Pf00038, Pf00932, Pf01576, Pf12128	84823	ENSG00000176619.12	19	Apoptosis	Gastric cancer network 2; Fas Ligand (FasL) pathway and Stress induction of Heat Shock Proteins (HSP) regulation		0	98.16	3	2	6.15	10.19	10.13	17.15	1.96	12	4.43373e+06	4.14388e+06	4.72108e+06	9.19249e+06	8.6095e+06	1.01644e+07	5.50332e+06	4.9115e+06	5.17141e+06	2.54467e+06	3.17488e+06	3.31427e+06		0.829899	0.00104474	1.53376	0.000248163
P78346	Ribonuclease P protein subunit p30	RPP30	Deamidated [R249]	12	3	4	3	268	29.3	8.91	7.23	3	metabolic process	nucleus	catalytic activity;protein binding;RNA binding	Pf01876	10556	ENSG00000148688.13	10	Ribosome biogenesis in eukaryotes; RNA transport		Major pathway of rRNA processing in the nucleolus and cytosol; tRNA processing in the nucleus	0	6.204	8	0	0.64	7.69	7.14	9.7	3.33	12	435384	427012	429375	614876	609072	564235	342741	356127	320888	121004	129387	135601		0.829496	0.000175665	2.23493	9.35495e-06
P21926	CD9 antigen	CD9		24	6	13	6	228	25.4	7.15	34.48	6	cell organization and biogenesis;cellular component movement;metabolic process;regulation of biological process;response to stimulus;transport	cell surface;membrane	protein binding	Pf00335	928	ENSG00000010278.12	12	Hematopoietic cell lineage		Platelet degranulation ; Sperm:Oocyte Membrane Binding; Uptake and function of diphtheria toxin	0	19.941	12	0	3.55	8.29	7.19	13.24	11.91	12	6.9513e+06	6.41974e+06	6.78167e+06	5.99894e+06	7.70813e+06	7.3031e+06	3.49025e+06	4.13691e+06	4.34397e+06	916021	807640	647260		0.819956	0.00638756	3.17672	0.000284392
P36941	Tumor necrosis factor receptor superfamily member 3	LTBR		2	1	1	1	435	46.7	5.83	0	1	cell death;cell differentiation;defense response;development;regulation of biological process;response to stimulus	membrane	protein binding;receptor activity;signal transducer activity	Pf00020	4055	ENSG00000111321.10	12	Viral carcinogenesis; HIF-1 signaling pathway; Cytokine-cytokine receptor interaction; NF-kappa B signaling pathway; HTLV-I infection; Intestinal immune network for IgA production		TNF receptor superfamily (TNFSF) members mediating non-canonical NF-kB pathway	0.045	1.564	10	0	21.54	40.95	17.4	53.84	23.36	11	164924	105242	145885	354256	165227	258508	169272	132422	143470	0	39706.5	17002.8		0.849461	0.116978	3.92636	0.0125345
P11387	DNA topoisomerase 1	TOP1	Deamidated [R508]	24	17	38	17	765	90.7	9.31	52.69	17	cell death;cell division;cell organization and biogenesis;metabolic process;regulation of biological process;response to stimulus	chromosome;cytoplasm;nucleus	catalytic activity;DNA binding;nucleotide binding;protein binding;RNA binding	Pf01028, Pf02919, Pf14370	7150	ENSG00000198900.5	20			SUMOylation of DNA replication proteins	0	54.596	5	0	7.26	15.65	1.46	11.74	2.83	12	3.50651e+06	3.23879e+06	3.77278e+06	6.55463e+06	5.53664e+06	7.26107e+06	3.54874e+06	3.77107e+06	3.71758e+06	2.79545e+06	3.42164e+06	2.9706e+06		0.818152	0.00536743	1.14176	0.00316307
Q15424	Scaffold attachment factor B1	SAFB		18	12	28	6	915	102.6	5.47	54.26	12	cell organization and biogenesis;metabolic process;regulation of biological process;response to stimulus	nucleus	DNA binding;protein binding;RNA binding	Pf00076, Pf02037, Pf13893, Pf14259	6294	ENSG00000160633.12	19		Structural Pathway of Interleukin 1 (IL-1)		0	69.436	1	7	2.96	12.76	2.96	47.75	0.67	12	2.6382e+06	2.70019e+06	2.56466e+06	2.25551e+06	2.57073e+06	1.94782e+06	1.2499e+06	1.28119e+06	1.28783e+06	94569.8	244203	256997		0.815971	0.0054474	3.2073	0.00038824
P04406	Glyceraldehyde-3-phosphate dehydrogenase	GAPDH	Deamidated [R80; R118; R200; R234; R248; R323]	90	32	867	31	335	36	8.46	2401.43	32	cell death;cell organization and biogenesis;defense response;metabolic process;regulation of biological process;response to stimulus	cytoplasm;cytoskeleton;cytosol;membrane;nucleus	catalytic activity;enzyme regulator activity;nucleotide binding;protein binding	Pf00044, Pf02800	2597	ENSG00000111640.14	12	HIF-1 signaling pathway; Carbon metabolism; Alzheimer's disease; Glycolysis / Gluconeogenesis; Biosynthesis of amino acids; Metabolic pathways	Cori Cycle; Alzheimers Disease; Glycolysis and Gluconeogenesis; Sudden Infant Death Syndrome (SIDS) Susceptibility Pathways	Gluconeogenesis; Glycolysis	0	537.66	15	1	2.49	9.35	5.92	29.27	4.82	12	1.04139e+09	1.08244e+09	1.05408e+09	8.23982e+08	1.00688e+09	8.10525e+08	4.08118e+08	4.68818e+08	4.95219e+08	4.04267e+08	2.11743e+08	3.13305e+08		0.813584	0.00346749	1.39505	0.00248147
Q96DH6	RNA-binding protein Musashi homolog 2	MSI2		4	1	1	1	328	35.2	8.48	0	1		cytoplasm	protein binding;RNA binding	Pf00076, Pf13893, Pf14259	124540	ENSG00000153944.10	17	mRNA surveillance pathway			0.066	1.413	1	0	1.31	4	10.52	20.76	19.16	12	124806	124330	127702	128991	149348	148534	84525.7	103685	83879.3	89483	81299.3	112475		0.813327	0.00516355	0.731104	0.0139545
Q9BZH6	WD repeat-containing protein 11	WDR11		1	1	2	1	1224	136.6	6.92	4.58	1		cytoplasm;cytoskeleton;cytosol;membrane;nucleus	protein binding		55717	ENSG00000120008.15	10				0.044	1.575	0	0	11.11	9.25	5.42	22.35	2.78	12	1.05038e+06	1.25907e+06	1.0563e+06	789994	1.02549e+06	860918	419329	490600	502551	551817	337279	444010		0.811329	0.00480195	0.955283	0.00864593
Q13595	Transformer-2 protein homolog alpha	TRA2A		16	5	10	3	282	32.7	11.27	14.03	5	metabolic process	nucleus	RNA binding	Pf00076, Pf13893, Pf14259	29896	ENSG00000164548.10	7	Spliceosome			0	14.986	1	0	2.68	10.22	12.69	34.49	10.66	12	907938	916906	955208	815818	1.04103e+06	834543	382456	476411	532213	451435	211835	313321		0.808778	0.00679871	1.41335	0.00465722
Q49A26	Putative oxidoreductase GLYR1	GLYR1		6	2	2	2	553	60.5	9.17	2.35	2	metabolic process	chromosome;cytosol;Golgi	catalytic activity;DNA binding;nucleotide binding;protein binding	Pf00855, Pf02737, Pf03446, Pf03807, Pf14833	84656	ENSG00000140632.16	16				0	5.587	0	0	18.13	22.17	8.42	8.24	13.18	12	122761	106639	84738	156673	110176	153887	91967.1	87962.2	84780.9	309376	281002	315419		0.806918	0.0267344	-1.00749	0.000928583
P23141	Liver carboxylesterase 1	CES1		5	2	2	2	567	62.5	6.6	2.27	2	cell differentiation;metabolic process;response to stimulus	cytosol;endoplasmic reticulum;organelle lumen	catalytic activity	Pf00135, Pf00756, Pf07859, Pf12695	1066	ENSG00000198848.12	16	Metabolic pathways; Drug metabolism - other enzymes	Phase I biotransformations, non P450; Fluoropyrimidine Activity; Irinotecan Pathway; NRF2 pathway; Photodynamic therapy-induced NFE2L2 (NRF2) survival signaling	Phase I - Functionalization of compounds	0.001	3.938	10	0	2.79	25.59	11.38	11.15	16.12	12	301820	313871	316306	381047	284148	259234	181242	162556	160931	135015	157783	153464		0.805706	0.0206772	0.888741	0.0135201
Q8TAF3	WD repeat-containing protein 48	WDR48		5	4	4	4	677	76.2	7.03	4.28	4	metabolic process;regulation of biological process;response to stimulus	cytoplasm;endosome;nucleus;vacuole	catalytic activity;protein binding	Pf00400, Pf11816	57599	ENSG00000114742.13	3	Fanconi anemia pathway		Ub-specific processing proteases	0	8.185	5	0	10.18	18.1	17.23	24.26	8.28	12	367122	444548	397495	489625	373970	433893	303117	249623	242647	246331	228613	331231		0.797593	0.0121524	0.816741	0.0236181
Q96DC9	Ubiquitin thioesterase OTUB2	OTUB2		5	1	1	1	234	27.2	6.23	2.92	1	metabolic process	nucleus	catalytic activity;protein binding	Pf10275	78990	ENSG00000277276.3; ENSG00000089723.9	14; CHR_HSCHR14_7_CTG1			Ovarian tumor domain proteases	0.005	3.057	4	0	9.64	7.98	19.2	18.75	9.03	12	76776.7	92225.3	84272.8	87662.3	84065.7	94332.7	43348.8	50614	66397.8	77590.4	57193.1	79849.4		0.79242	0.00906057	0.176078	0.0931104
Q8IYB3	Serine/arginine repetitive matrix protein 1	SRRM1		1	1	1	1	904	102.3	11.84	0	1	metabolic process;transport	cytosol;nucleus;spliceosomal complex	DNA binding;protein binding;RNA binding	Pf01480	10250	ENSG00000133226.16	1	mRNA surveillance pathway; RNA transport	mRNA Processing	Cleavage of Growing Transcript in the Termination Region ; Transport of Mature mRNA derived from an Intron-Containing Transcript; mRNA 3'-end processing; mRNA Splicing - Major Pathway	0.022	1.925	14	0	14.71	15.28	10.81	54.34	16.8	12	100193	82526.3	111961	161885	144432	129052	89803.9	83407.8	79042.5	35238.7	41167.1	84626		0.792136	0.00362667	1.81083	0.00740522
Q14978	Nucleolar and coiled-body phosphoprotein 1	NOLC1		7	6	9	6	699	73.6	9.47	14.12	6	cell organization and biogenesis;metabolic process;regulation of biological process	cytoplasm;nucleus	nucleotide binding;protein binding;RNA binding	Pf05022	9221	ENSG00000166197.16	10				0	15.89	0	0	8.16	29.93	4.69	17.86	20.75	12	2.23034e+06	2.55504e+06	2.26026e+06	2.34356e+06	3.58603e+06	1.91804e+06	1.30815e+06	1.47516e+06	1.33663e+06	323993	352271	421641		0.8101	0.0689385	2.73395	0.0109159
P51610	Host cell factor 1	HCFC1		14	20	29	20	2035	208.6	7.46	66.05	20	cell organization and biogenesis;metabolic process;regulation of biological process;response to stimulus	cytoplasm;membrane;nucleus	catalytic activity;protein binding	Pf01344, Pf13415, Pf13418, Pf13854, Pf13964	3054	ENSG00000172534.13	X	Herpes simplex infection	Mitochondrial Gene Expression	Transcriptional activation of mitochondrial biogenesis; HATs acetylate histones; UCH proteinases	0	65.316	12	0	4.29	6.08	4.41	9.24	2.76	12	3.793e+06	4.08348e+06	4.02898e+06	4.50445e+06	5.10752e+06	4.39346e+06	2.60591e+06	2.82827e+06	2.60223e+06	3.59927e+06	2.91137e+06	2.93672e+06		0.789561	0.0010509	0.617142	0.00860814
O75368	SH3 domain-binding glutamic acid-rich-like protein	SH3BGRL		85	9	16	9	114	12.8	5.25	35.26	9	cellular homeostasis;regulation of biological process	cytoplasm;nucleus	catalytic activity;protein binding	Pf00462, Pf04908	6451	ENSG00000131171.12	X				0	38.401	0	0	4.5	7.49	3.82	22.85	27.17	12	2.25451e+06	2.06249e+06	2.08942e+06	1.82508e+06	1.82587e+06	1.67719e+06	974716	1.05597e+06	1.12188e+06	6.22543e+06	7.69196e+06	9.12429e+06		0.789385	0.00037237	-2.07539	0.00214196
P48634	Protein PRRC2A	PRRC2A		4	4	4	4	2157	228.7	9.45	2.48	4	cell differentiation	cytoplasm;membrane;nucleus	protein binding;RNA binding	Pf07001	7916	ENSG00000204469.12	6				0	10.123	0	0	17.74	18.52	11.31	9.99	11.85	12	90307.9	62381.8	79367.5	103930	101253	75896.9	58794.2	66133	52897.7	75195.3	85362.8	83997.7		0.784216	0.023973	0.26954	0.26852
Q9BS40	Latexin	LXN		13	2	3	2	222	25.7	5.78	10.35	2	defense response;regulation of biological process;response to stimulus	cytoplasm	enzyme regulator activity;protein binding	Pf06907	56925	ENSG00000079257.7	3				0	15.036	0	0	11.67	10.03	25.33	19.47	10.42	12	398292	360865	314287	373749	404464	330157	217085	238119	145369	242784	181568	257782		0.783812	0.00876337	0.622399	0.0110339
P37198	Nuclear pore glycoprotein p62	NUP62		5	2	2	2	522	53.2	5.31	2.76	2	cell death;cell organization and biogenesis;metabolic process;regulation of biological process;response to stimulus;transport	cytoplasm;cytoskeleton;membrane;nucleus	protein binding;structural molecule activity;transporter activity	Pf05064	23636	ENSG00000213024.11	19	RNA transport		Rev-mediated nuclear export of HIV RNA; ISG15 antiviral mechanism; NEP/NS2 Interacts with the Cellular Export Machinery; tRNA processing in the nucleus; Transcriptional regulation by small RNAs; Nuclear Pore Complex (NPC) Disassembly; Regulation of Glucokinase by Glucokinase Regulatory Protein; Vpr-mediated nuclear import of PICs; Regulation of HSF1-mediated heat shock response; snRNP Assembly; S…	0	5.638	64	0	12.94	8.17	16.85	58.82	8.77	11	135677	138550	109050	125411	160840	152221	77532.4	114026	88458.2	0	26320.2	60907.5		0.783104	0.0254161	2.53193	0.00474079
Q9NZ45	CDGSH iron-sulfur domain-containing protein 1	CISD1		12	1	1	1	108	12.2	9.09	2.42	1	regulation of biological process	membrane;mitochondrion	metal ion binding;protein binding	Pf09360	55847	ENSG00000122873.11	10		Adipogenesis		0.001	3.949	1	0	14.48	5.15	3.65	22.99	36.44	12	57214.2	44917.1	44445.2	36406.4	40005.5	35391.7	19474.7	22552.5	21193.4	46833.6	28384.6	39273		0.780579	0.000617073	-0.109344	0.879259
Q9BQG0	Myb-binding protein 1A	MYBBP1A		2	3	4	3	1328	148.8	9.28	4.96	3	cell communication;cell differentiation;metabolic process;regulation of biological process;response to stimulus;transport	cytoplasm;membrane;nucleus	catalytic activity;DNA binding;protein binding;RNA binding	Pf04931, Pf05793, Pf11593, Pf12815	10514	ENSG00000132382.14	17		Energy Metabolism	B-WICH complex positively regulates rRNA expression	0	8.229	5	0	21.43	31.22	11.9	32.65	14.7	12	140508	98910.5	153646	269303	202652	374845	163980	155638	139583	55653.3	106520	78550.2		0.791036	0.063207	1.77754	0.0180377
Q08378	Golgin subfamily A member 3	GOLGA3		7	9	13	9	1498	167.3	5.44	10.56	9	metabolic process;regulation of biological process;transport	cytoplasm;cytosol;Golgi;membrane;nucleus	catalytic activity;motor activity;protein binding;structural molecule activity;transporter activity	Pf00038, Pf01576, Pf02463, Pf04111, Pf05557, Pf07888, Pf10186, Pf12128, Pf12325	2802	ENSG00000090615.14	12				0	23.004	0	0	3.59	4.14	5.08	10.26	4.18	12	312121	327400	333101	376799	381199	389598	213620	222439	244705	152396	142488	164100		0.777132	9.88717e-05	1.32271	6.05602e-06
P01023	Alpha-2-macroglobulin	A2M		3	5	5	3	1474	163.2	6.46	7.44	5	cell differentiation;cell organization and biogenesis;metabolic process;regulation of biological process;response to stimulus;transport	cytosol;extracellular;organelle lumen	enzyme regulator activity;protein binding	Pf00207, Pf01835, Pf07677, Pf07678, Pf07703, Pf10569, Pf11974, Pf13249	2	ENSG00000175899.14	12	Complement and coagulation cascades	Complement and Coagulation Cascades	Platelet degranulation ; Degradation of the extracellular matrix; Rho GTPase cycle; HDL assembly; Intrinsic Pathway of Fibrin Clot Formation	0	11.588	17	2	8.05	12.2	11.44	16.27	54.27	12	448285	426338	382028	376540	342764	421949	219890	202003	252288	152688	129673	170426		0.776017	0.00464503	1.30222	0.000882296
Q14683	Structural maintenance of chromosomes protein 1A	SMC1A		10	9	10	9	1233	143.1	7.64	12.61	9	cell division;cell organization and biogenesis;metabolic process;regulation of biological process;response to stimulus	chromosome;cytosol;nucleus	nucleotide binding;protein binding;RNA binding	Pf02463, Pf05262, Pf05557, Pf06470, Pf09726, Pf09731, Pf10186, Pf12128, Pf13175, Pf13304, Pf13476, Pf13555, Pf13558	8243	ENSG00000072501.17	X	Oocyte meiosis; Cell cycle	miRNA Regulation of DNA Damage Response; Cell Cycle; Retinoblastoma (RB) in Cancer; Constitutive Androstane Receptor Pathway; Pathways Affected in Adenoid Cystic Carcinoma; ATM Signaling Network in Development and Disease; mRNA Processing; DNA Damage Response	Meiotic synapsis; Separation of Sister Chromatids; Resolution of Sister Chromatid Cohesion; Cohesin Loading onto Chromatin; Establishment of Sister Chromatid Cohesion; SUMOylation of DNA damage response and repair proteins	0	28.258	30	0	10.12	20.86	10.12	16.14	4.17	12	228538	200297	247341	438042	367734	545702	277520	255833	250090	411587	518285	520752		0.775868	0.0225156	-0.242677	0.627767
P13796	Plastin-2	LCP1	Deamidated [R49; R326]	64	33	199	25	627	70.2	5.43	445.47	33	cell organization and biogenesis;cellular component movement;regulation of biological process;response to stimulus	cytoplasm;cytoskeleton;cytosol;membrane	metal ion binding;protein binding	Pf00036, Pf00307, Pf13405, Pf13499	3936	ENSG00000136167.13	13			Gene and protein expression by JAK-STAT signaling after Interleukin-12 stimulation; Interleukin-12 family signaling	0	258.275	5	1	3.63	10.61	1.83	15.9	13.44	12	7.29456e+06	7.69587e+06	7.29152e+06	4.91999e+06	6.59186e+06	6.26645e+06	3.40754e+06	3.66052e+06	3.77199e+06	1.1016e+08	1.10686e+08	1.34859e+08		0.775601	0.0114912	-4.14268	0.000159822
P13984	General transcription factor IIF subunit 2	GTF2F2		15	4	6	4	249	28.4	9.23	9.26	4	metabolic process;regulation of biological process;response to stimulus	cytoskeleton;nucleus	catalytic activity;DNA binding;nucleotide binding;protein binding	Pf02270	2963	ENSG00000188342.11	13	Basal transcription factors	Eukaryotic Transcription Initiation	Signaling by FGFR2 IIIa TM; RNA polymerase II transcribes snRNA genes; Abortive elongation of HIV-1 transcript in the absence of Tat; Tat-mediated HIV elongation arrest and recovery; Formation of HIV-1 elongation complex containing HIV-1 Tat; Formation of the HIV-1 Early Elongation Complex; mRNA Splicing - Major Pathway; FGFR2 alternative splicing; mRNA Splicing - Minor Pathway; TP53 Regulates Tr…	0	13.823	56	0	2.46	11.55	4.05	20.35	10.14	12	925888	944515	906344	1.08314e+06	1.17731e+06	931746	549966	632978	640895	252174	257914	334201		0.774998	0.00411025	2.07026	0.000508198
O95319	CUGBP Elav-like family member 2	CELF2		3	1	1	1	508	54.3	8.76	2.85	1	cell organization and biogenesis;metabolic process;regulation of biological process	cytoplasm;nucleus	RNA binding	Pf00076, Pf13893, Pf14259	10659	ENSG00000048740.18	10		mRNA Processing		0	4.992	1	0	10.93	11.1	3.93	26.57	17.71	12	96799.4	98171.6	80455.7	108239	96427.5	98567.6	53051.1	61749.7	57783.7	252167	300781	391424		0.770452	0.000594414	-1.60953	0.00644205
Q9ULW3	Activator of basal transcription 1	ABT1		3	1	1	1	272	31.1	9.88	0	1	cell differentiation;cell organization and biogenesis;metabolic process;regulation of biological process	nucleus	DNA binding;protein binding;RNA binding	Pf14259	29777	ENSG00000146109.4	6				0.047	1.542	0	0	7.07	13.07	18.63	40.94	53	12	635802	589483	683995	576844	824488	711932	278346	417657	429708	105396	103313	188838		0.769421	0.0190184	2.75592	0.00174812
O95817	BAG family molecular chaperone regulator 3	BAG3		31	13	18	13	575	61.6	6.95	43.51	13	cell death;metabolic process;regulation of biological process;response to stimulus	cytoplasm;cytosol;membrane;nucleus	enzyme regulator activity;nucleotide binding;protein binding	Pf00397, Pf02179	9531	ENSG00000151929.9	10			Regulation of HSF1-mediated heat shock response	0	48.173	4	0	2.62	12.32	9.49	11.96	5.42	12	2.8626e+06	2.96156e+06	2.84873e+06	3.85359e+06	4.81997e+06	3.65174e+06	2.11302e+06	2.67838e+06	2.26335e+06	1.09736e+06	1.07663e+06	1.2465e+06		0.767741	0.0115811	1.81216	0.00123679
Q13642	Four and a half LIM domains protein 1	FHL1		4	1	1	1	323	36.2	8.97	0	1	cell differentiation;development;regulation of biological process	cytoplasm;cytosol;membrane;nucleus	metal ion binding;protein binding	Pf00412	2273	ENSG00000022267.16	X	Jak-STAT signaling pathway	Notch Signaling Pathway		0.002	3.265	2	0	8.9	30.47	4.04	42.61	45.76	12	128475	117591	141411	221079	128342	188810	109691	119452	110475	16823.6	37276.8	39522.4		0.773213	0.0727822	2.34058	0.00621301
P14854	Cytochrome c oxidase subunit 6B1	COX6B1		14	1	2	1	86	10.2	7.05	4.81	1	metabolic process;transport	membrane;mitochondrion	catalytic activity;transporter activity	Pf02297	1340	ENSG00000126267.8	19	Huntington's disease; Parkinson's disease; Alzheimer's disease; Oxidative phosphorylation; Non-alcoholic fatty liver disease (NAFLD); Metabolic pathways; Cardiac muscle contraction	Electron Transport Chain	TP53 Regulates Metabolic Genes; Respiratory electron transport	0	5.126	17	0	8.8	22.71	21.85	29.27	24.79	12	151686	126603	145766	184826	135063	140868	105303	82893.6	76553.3	34064.3	21909.5	38540		0.765015	0.0220379	2.04802	0.0017704
Q96AE4	Far upstream element-binding protein 1	FUBP1		37	20	50	16	644	67.5	7.61	102.17	20	metabolic process;regulation of biological process	nucleus	DNA binding;protein binding;RNA binding	Pf00013, Pf07650, Pf13014	8880	ENSG00000162613.16	1				0	84.877	0	0	2.51	15	3.36	12.56	8.69	12	4.08956e+06	4.25877e+06	4.17678e+06	5.18132e+06	6.77072e+06	4.8817e+06	2.9584e+06	3.28187e+06	3.05559e+06	914292	975455	1.07982e+06		0.761871	0.0133647	2.40917	0.00141738
P42285	Exosome RNA helicase MTR4	MTREX		2	2	4	2	1042	117.7	6.52	2.65	2	metabolic process	nucleus;spliceosomal complex	catalytic activity;DNA binding;nucleotide binding;protein binding;RNA binding	Pf00270, Pf04851, Pf08148, Pf13234	23517	ENSG00000039123.15	5	RNA degradation		Major pathway of rRNA processing in the nucleolus and cytosol; mRNA Splicing - Major Pathway	0	4.316	8	0	5.56	21.98	14.15	40.28	7.37	12	327390	327148	360762	511671	365556	522588	345727	303560	287913	251006	196843	395444		0.753233	0.0448733	1.0275	0.0759989
Q96A33	Coiled-coil domain-containing protein 47	CCDC47		2	1	2	1	483	55.8	4.87	2.21	1	cell differentiation;cell organization and biogenesis;metabolic process;regulation of biological process;response to stimulus	endoplasmic reticulum;membrane	metal ion binding;protein binding;RNA binding	Pf07946	57003	ENSG00000108588.13	17				0.049	1.508	0	0	11.38	16.76	8.05		33.76	10	93781.6	103714	117514	84101	124239	92970.9	52837.9	64416.4	55159.6	0	0	49622.9		0.753168	0.0275462	#DIV/0!	0.0150366
Q96KR1	Zinc finger RNA-binding protein	ZFR		5	4	5	4	1074	116.9	9.04	7.37	4	development	chromosome;cytoplasm;nucleus	DNA binding;metal ion binding;protein binding;RNA binding	Pf07528, Pf12171, Pf12874	51663	ENSG00000056097.15	5		Exercise-induced Circadian Regulation		0	14.093	1	0	14.59	15.68	16.7	10.46	14.77	12	336268	360233	442457	675602	541384	617199	438473	366783	352048	267189	252603	202403		0.750808	0.00873492	1.28886	0.00104319
Q08945	FACT complex subunit SSRP1	SSRP1		23	14	27	14	709	81	6.87	27.88	14	metabolic process;regulation of biological process;response to stimulus	chromosome;nucleus	DNA binding;protein binding;RNA binding	Pf00505, Pf03531, Pf08512, Pf09011	6749	ENSG00000149136.8	11			HIV elongation arrest and recovery; TP53 Regulates Transcription of DNA Repair Genes; Tat-mediated HIV elongation arrest and recovery; Formation of RNA Pol II elongation complex ; Formation of HIV elongation complex in the absence of HIV Tat; Regulation of TP53 Activity through Phosphorylation; RNA Polymerase II Pre-transcription Events; Pausing and recovery of HIV elongation; Pausing and recover…	0	35.904	24	0	3.52	24.06	6.65	9.07	5.68	12	2.8809e+06	2.87195e+06	3.06326e+06	6.29362e+06	4.31415e+06	6.4631e+06	3.7843e+06	3.60123e+06	3.74391e+06	2.45883e+06	2.73698e+06	2.70275e+06		0.749343	0.0458467	1.21946	0.0117185
O43169	Cytochrome b5 type B	CYB5B		31	2	2	2	150	16.7	4.97	2.83	2											0	6.927	0	0	12.57	6.47	18.45		17.45	10	85777.7	67921.4	86110.6	85822	82953.4	87895.8	63136.9	49413.5	51235.4	0	15103.7	0		0.744207	0.00240764	#DIV/0!	0.000104194
P20290	Transcription factor BTF3	BTF3	Deamidated [R79; R163]	50	9	20	7	206	22.2	9.38	42.26	9	metabolic process;regulation of biological process;transport	cytoplasm;cytosol;nucleus	protein binding;RNA binding	Pf01849	689	ENSG00000145741.15	5				0	45.016	0	2	6.08	5.46	4.24	17.14	10.55	12	3.56425e+06	3.69239e+06	4.0092e+06	5.38509e+06	5.83817e+06	5.17552e+06	3.1262e+06	3.52305e+06	3.22031e+06	609754	619559	765242		0.741771	0.000687437	3.11966	1.85431e-05
P10606	Cytochrome c oxidase subunit 5B, mitochondrial	COX5B		23	3	6	3	129	13.7	8.81	2.26	3	metabolic process;transport	membrane;mitochondrion	catalytic activity;metal ion binding;protein binding;transporter activity	Pf01215	1329	ENSG00000135940.6	2	Huntington's disease; Parkinson's disease; Alzheimer's disease; Oxidative phosphorylation; Non-alcoholic fatty liver disease (NAFLD); Metabolic pathways; Cardiac muscle contraction	Electron Transport Chain	TP53 Regulates Metabolic Genes; Respiratory electron transport	0	11.618	17	0	7.99	15.94	10.15	34.39	7.03	12	720667	742934	640076	494638	671440	480294	257656	298042	338058	292298	282528	470097		0.730857	0.0188037	0.758933	0.0815011
Q14254	Flotillin-2	FLOT2		12	4	7	4	428	47	5.25	1.99	4	cell organization and biogenesis;regulation of biological process	cytoskeleton;endosome;membrane	protein binding	Pf01145	2319	ENSG00000132589.15	17	Insulin signaling pathway	Angiopoietin Like Protein 8 Regulatory Pathway; Insulin Signaling	Synaptic adhesion-like molecules	0	8.962	6	0	11.98	17.16	6.37	44.42	12.09	12	231470	225693	280199	384450	298757	371752	224556	253968	222672	133721	102027	221566		0.727265	0.0145052	1.47512	0.0111236
O94888	UBX domain-containing protein 7	UBXN7		1	1	1	1	489	54.8	5.16	2	1	metabolic process	cytosol;nucleus	protein binding	Pf00789, Pf13899, Pf14555	26043	ENSG00000163960.11	3			Neddylation	0.021	1.963	3	0	3.27	12.2	23.08	25.76	17.72	12	90389.9	95277.5	94853.3	84969.6	74427.1	75758.8	45836.5	68307.3	44340.1	80159	77655.8	112850		0.724916	0.0387248	-0.0814516	0.373008
Q96CD2	Phosphopantothenoylcysteine decarboxylase	PPCDC		11	2	2	2	204	22.4	6.1	2.62	2	metabolic process	cytosol	catalytic activity;protein binding	Pf02441	60490	ENSG00000138621.11	15	Pantothenate and CoA biosynthesis; Metabolic pathways		Coenzyme A biosynthesis	0	5.954	7	0	5.24	17.31	8.77	22.38	10.56	12	108477	114760	120173	141373	133146	105977	81389.2	73953.6	80633.4	422611	572799	368528		0.723562	0.0117061	-1.66632	0.0061515
Q14257	Reticulocalbin-2	RCN2		3	1	1	1	317	36.9	4.4	0	1		endoplasmic reticulum;organelle lumen	metal ion binding;protein binding	Pf13499	5955	ENSG00000117906.13	15				0.044	1.593	0	0	7.35	16.05	28.68	23.4	11.19	11	73213	64065.3	73924.3	81779.3	76670.1	63026.9	61617.8	46530.5	38395.6	0	28136.8	19233.6		0.720486	0.0470939	1.99504	0.0044061
P27105	Erythrocyte band 7 integral membrane protein	STOM		9	2	2	2	288	31.7	7.88	6.38	2	cell organization and biogenesis;regulation of biological process;transport	cytoplasm;cytoskeleton;cytosol;endoplasmic reticulum;membrane;mitochondrion	protein binding	Pf01145	2040	ENSG00000148175.12	9			Neutrophil degranulation; Stimuli-sensing channels	0	8.563	6	0	5.33	14.72	6.27	15.66	4.97	12	156196	167264	152426	206047	181133	168189	110365	108205	121271	467476	329490	392202		0.714765	0.00370539	-1.11455	0.00697154
Q01130	Serine/arginine-rich splicing factor 2	SRSF2	Deamidated [R83]	15	4	40	4	221	25.5	11.85	44.64	4	metabolic process;regulation of biological process;response to stimulus;transport	cytosol;nucleus;spliceosomal complex	protein binding;RNA binding	Pf00076, Pf13893, Pf14259	6427	ENSG00000161547.16	17	Spliceosome; Herpes simplex infection	mRNA Processing	Cleavage of Growing Transcript in the Termination Region ; Transport of Mature mRNA derived from an Intron-Containing Transcript; mRNA 3'-end processing; mRNA Splicing - Major Pathway; mRNA Splicing - Minor Pathway	0	32.016	15	0	5.9	18.42	10.6	26.59	2.3	12	8.45506e+06	9.33308e+06	8.58546e+06	5.52695e+06	8.60721e+06	6.52901e+06	3.34353e+06	4.47477e+06	3.97962e+06	746344	767775	1.0952e+06		0.714233	0.0375037	3.08811	0.00275626
P50281	Matrix metalloproteinase-14	MMP14		11	6	9	5	582	65.9	7.77	18.04	6	cell differentiation;cell organization and biogenesis;cell proliferation;cellular component movement;metabolic process;regulation of biological process;response to stimulus	cytoplasm;cytoskeleton;cytosol;endosome;membrane;nucleus;organelle lumen	catalytic activity;enzyme regulator activity;metal ion binding;protein binding	Pf00045, Pf00413, Pf01471, Pf11857	4323	ENSG00000157227.12	14	TNF signaling pathway; GnRH signaling pathway	Matrix Metalloproteinases; AGE/RAGE pathway; VEGFA-VEGFR2 Signaling Pathway; Senescence and Autophagy in Cancer	Collagen degradation; Activation of Matrix Metalloproteinases	0	16.675	10	1	2.25	14.84	15.44	11.44	6.61	12	1.21664e+06	1.1525e+06	1.18179e+06	1.87768e+06	1.53409e+06	1.70535e+06	1.18181e+06	951478	1.04398e+06	1.04101e+06	1.12979e+06	857825		0.707971	0.00567609	0.71209	0.00546549
O14786	Neuropilin-1	NRP1		3	2	2	2	923	103.1	5.88	0	2	cell communication;cell differentiation;cell growth;cell organization and biogenesis;cellular component movement;development;regulation of biological process;response to stimulus;transport	cell surface;cytosol;endosome;extracellular;membrane	catalytic activity;enzyme regulator activity;metal ion binding;protein binding;receptor activity;signal transducer activity	Pf00431, Pf00629, Pf00754, Pf11980	8829	ENSG00000099250.17	10	HTLV-I infection; Axon guidance		CHL1 interactions; SEMA3A-Plexin repulsion signaling by inhibiting Integrin adhesion; Sema3A PAK dependent Axon repulsion; Signal transduction by L1; Signaling by ROBO receptors; CRMPs in Sema3A signaling; Neurophilin interactions with VEGF and VEGFR	0.008	2.765	16	0	9.75	12.21	6.31	12.51	31.47	12	461466	376732	412438	518212	451151	536068	317551	303174	321182	431104	416432	490447		0.706553	0.00206985	0.265508	0.179529
Q8WVM0	Dimethyladenosine transferase 1, mitochondrial	TFB1M		3	1	1	1	346	39.5	9.26	0	1	cell organization and biogenesis;metabolic process;regulation of biological process	mitochondrion;organelle lumen	catalytic activity;DNA binding;protein binding;RNA binding	Pf00398	51106	ENSG00000029639.10	6		Energy Metabolism; Mitochondrial Gene Expression	Transcriptional activation of mitochondrial biogenesis; rRNA modification in the mitochondrion	0.062	1.437	9	0	16.54	27.52	9.31	19.92	14.78	12	74276.4	58892	54208.1	108170	114064	176582	55791.5	72182.4	69898.1	592664	383298	450183		0.706523	0.0407554	-1.98066	0.00639292
P21589	5'-nucleotidase	NT5E		39	18	43	18	574	63.3	7.03	106.95	18	metabolic process;regulation of biological process	cell surface;cytosol;membrane	catalytic activity;metal ion binding;nucleotide binding	Pf00149, Pf02872, Pf09587	4907	ENSG00000135318.11	6	Purine metabolism; Nicotinate and nicotinamide metabolism; Metabolic pathways; Pyrimidine metabolism	Differentiation Pathway; NAD+ metabolism	Pyrimidine catabolism; Purine catabolism; Nicotinate metabolism	0	86.485	14	0	0.61	4.63	0.81	4	11.55	12	1.40005e+07	1.37035e+07	1.39233e+07	1.47199e+07	1.48068e+07	1.54199e+07	8.51333e+06	9.07443e+06	9.09725e+06	3.97933e+06	3.61529e+06	3.72352e+06		0.706384	3.1089e-05	1.99152	1.37179e-06
P12109	Collagen alpha-1(VI) chain	COL6A1		3	3	3	3	1028	108.5	5.43	5.2	3	cell differentiation;cell organization and biogenesis;metabolic process;response to stimulus	extracellular;membrane;organelle lumen	protein binding	Pf00092, Pf01391, Pf13519	1291	ENSG00000142156.14	21	Protein digestion and absorption; Focal adhesion; ECM-receptor interaction; PI3K-Akt signaling pathway	miRNA targets in ECM and membrane receptors	ECM proteoglycans; Collagen degradation; Integrin cell surface interactions; Assembly of collagen fibrils and other multimeric structures; Collagen chain trimerization; NCAM1 interactions; Signaling by PDGF	0	10.415	21	0	6.14	12.28	10.97	12.5	20.93	12	327073	293961	332743	433086	383041	379344	246090	235090	213540	271695	213889	259678		0.704287	0.00108266	0.560774	0.00371252
Q5VT25	Serine/threonine-protein kinase MRCK alpha	CDC42BPA		1	1	1	1	1732	197.2	6.58	2.04	1	cell organization and biogenesis;cellular component movement;metabolic process;regulation of biological process;response to stimulus;transport	cytoplasm;cytoskeleton;extracellular;Golgi	catalytic activity;metal ion binding;motor activity;nucleotide binding;protein binding;structural molecule activity	Pf00038, Pf00069, Pf00130, Pf00169, Pf00433, Pf00769, Pf00780, Pf01442, Pf01576, Pf02463, Pf03999, Pf04012, Pf04111, Pf04156, Pf05483, Pf05557, Pf05622, Pf05667, Pf05701, Pf05911, Pf06160, Pf06785, Pf07714, Pf07888, Pf08317, Pf08826, Pf09726, Pf09730, Pf09755, Pf10174, Pf10498, Pf12037, Pf12128, Pf12718, Pf12795, Pf13514, Pf13851, Pf13868, Pf14362, Pf14531, Pf14915, Pf15558, Pf15619	8476	ENSG00000143776.18	1				0.073	1.369	0	0	13.98	20.26	16.37	12.08	21.86	12	176495	231596	204366	289999	214555	296015	205306	162793	178299	597815	495049	602535		0.70175	0.0431911	-1.04365	0.00242569
P29218	Inositol monophosphatase 1	IMPA1		32	8	19	8	277	30.2	5.26	47.68	8	metabolic process;regulation of biological process;response to stimulus	cytoplasm;cytosol	catalytic activity;metal ion binding;protein binding	Pf00459	3612	ENSG00000133731.9	8	Phosphatidylinositol signaling system; Inositol phosphate metabolism; Metabolic pathways	Integrated Breast Cancer Pathway	Synthesis of IP2, IP, and Ins in the cytosol	0	32.587	7	0	1.89	8.32	2.28	2.34	2.92	12	2.92099e+06	2.99974e+06	2.94039e+06	2.38036e+06	2.68134e+06	2.21688e+06	1.40986e+06	1.46411e+06	1.51119e+06	2.73113e+06	2.73074e+06	2.63565e+06		0.701161	0.00227394	-0.198109	0.122349
P38159	RNA-binding motif protein, X chromosome	RBMX	Deamidated [R93; R210; R223; R324]	43	16	30	16	391	42.3	10.05	42.04	16	cell differentiation;cell organization and biogenesis;metabolic process;regulation of biological process;response to stimulus	membrane;nucleus;spliceosomal complex	DNA binding;protein binding;RNA binding	Pf00076, Pf08081, Pf13893, Pf14259	27316	ENSG00000147274.14	X	Spliceosome	mRNA Processing	mRNA Splicing - Major Pathway	0	52.987	6	0	1.19	11.54	3.27	11.88	4.62	12	4.7201e+06	4.7868e+06	4.7845e+06	4.12111e+06	5.26711e+06	4.08711e+06	2.27492e+06	2.63089e+06	2.53947e+06	1.02494e+06	1.00765e+06	1.16393e+06		0.698507	0.00750416	2.0075	0.000934306
O75390	Citrate synthase, mitochondrial	CS		23	12	42	12	466	51.7	8.32	90.29	12	metabolic process	mitochondrion;nucleus;organelle lumen	catalytic activity;RNA binding	Pf00285	1431	ENSG00000062485.18	12	Citrate cycle (TCA cycle); Carbon metabolism; Biosynthesis of amino acids; 2-Oxocarboxylic acid metabolism; Metabolic pathways; Glyoxylate and dicarboxylate metabolism	TCA Cycle and Deficiency of Pyruvate Dehydrogenase complex (PDHc); Amino Acid metabolism; TCA Cycle	Mitochondrial protein import; Metabolism of proteins; Citric acid cycle (TCA cycle)	0	52.819	15	0	4.81	9.12	3.73	10.06	9.13	12	1.27724e+07	1.36909e+07	1.2667e+07	9.48201e+06	1.09267e+07	8.84459e+06	5.75312e+06	5.85732e+06	6.23987e+06	4.26688e+06	3.73003e+06	4.35538e+06		0.694952	0.0038813	1.15201	0.000953227
Q13247	Serine/arginine-rich splicing factor 6	SRSF6		21	9	25	5	344	39.6	11.43	52.58	9	cell organization and biogenesis;metabolic process;regulation of biological process;response to stimulus;transport	nucleus	protein binding;RNA binding	Pf00076, Pf08777, Pf13893, Pf14259	6431	ENSG00000124193.14	20	Spliceosome; Herpes simplex infection	mRNA Processing	Cleavage of Growing Transcript in the Termination Region ; Transport of Mature mRNA derived from an Intron-Containing Transcript; mRNA 3'-end processing; mRNA Splicing - Major Pathway; mRNA Splicing - Minor Pathway	0	29.851	15	5	4.09	17.46	11.43	24.25	17.26	12	8.71811e+06	9.3614e+06	9.18593e+06	7.03658e+06	9.88222e+06	6.92525e+06	3.32027e+06	4.45705e+06	4.34758e+06	5.03907e+06	4.97888e+06	6.9943e+06		0.694663	0.0194185	0.481718	0.124039
Q9Y5A9	YTH domain-containing family protein 2	YTHDF2		4	2	6	1	579	62.3	8.79	11.27	2	cell organization and biogenesis;regulation of biological process;response to stimulus	cytoplasm;cytosol;nucleus	protein binding;RNA binding	Pf04146	51441	ENSG00000198492.15	1				0	6.982	0	0	5.3	8.02	5.99	7.11	18.4	12	102929	92943.6	102894	184246	172387	185117	114802	114048	110518	65906.5	73440.5	65533.5		0.692	9.75821e-05	1.48314	2.05749e-05
P13987	CD59 glycoprotein	CD59	Deamidated [R80]	25	4	13	4	128	14.2	6.48	40.04	4	cell organization and biogenesis;coagulation;regulation of biological process;response to stimulus;transport	cell surface;extracellular;membrane	protein binding	Pf00021	966	ENSG00000085063.14	11	Hematopoietic cell lineage; Complement and coagulation cascades		Regulation of Complement cascade; Neutrophil degranulation; Cargo concentration in the ER; COPII (Coat Protein 2) Mediated Vesicle Transport; COPI-mediated anterograde transport	0	20.573	17	0	5.34	3.98	3	12.85	13.24	12	1.14398e+07	1.04369e+07	1.16456e+07	1.07173e+07	1.20448e+07	1.23172e+07	6.84291e+06	7.84435e+06	7.46594e+06	1.22034e+06	1.06912e+06	868818		0.690009	0.00168519	3.49391	2.98888e-05
Q9H1E3	Nuclear ubiquitous casein and cyclin-dependent kinase substrate 1	NUCKS1	Deamidated [R28; R104]	49	12	46	12	243	27.3	5.08	78.81	12	cell organization and biogenesis;cellular homeostasis;metabolic process;regulation of biological process;response to stimulus	chromosome;cytoplasm;nucleus	DNA binding;protein binding;RNA binding		64710	ENSG00000069275.12	1				0	83.502	0	0	2.98	26.27	14.62	23.64	29.72	12	4.13069e+06	4.18054e+06	3.9706e+06	2.63188e+06	4.26235e+06	2.59293e+06	1.31225e+06	1.90607e+06	1.63944e+06	309594	187457	271938		0.68289	0.0553571	3.27474	0.00620603
Q15287	RNA-binding protein with serine-rich domain 1	RNPS1		8	2	3	2	305	34.2	11.84	3.07	2	metabolic process;regulation of biological process;transport	cytoplasm;cytosol;nucleus	protein binding;RNA binding	Pf00076, Pf08777, Pf11608, Pf13893, Pf14259	10921	ENSG00000205937.11	16	mRNA surveillance pathway; RNA transport	mRNA Processing	mRNA 3'-end processing; mRNA Splicing - Major Pathway; Cleavage of Growing Transcript in the Termination Region ; Regulation of expression of SLITs and ROBOs; Transport of Mature mRNA derived from an Intron-Containing Transcript; Nonsense Mediated Decay (NMD) enhanced by the Exon Junction Complex (EJC)	0	6.756	20	0	5.67	3.2	5.48	31.2	10.99	12	254443	272993	283810	379859	412076	380278	235733	229655	236124	78440.9	84770.1	126489		0.689898	0.00013407	2.16543	9.07763e-05
Q8N4Q1	Mitochondrial intermembrane space import and assembly protein 40	CHCHD4		37	4	8	4	142	16	4.31	13	4	metabolic process;transport	mitochondrion	catalytic activity;protein binding	Pf06747	131474	ENSG00000163528.12	3			Mitochondrial protein import; Metabolism of proteins	0	19.647	2	0	16.06	13.89	2.37	20.65	5.31	12	600360	713892	523779	477677	431647	391898	255015	282269	267868	211094	243038	292846		0.68833	0.00313499	0.82867	0.00577627
P56945	Breast cancer anti-estrogen resistance protein 1	BCAR1		3	3	5	3	870	93.3	5.67	8.93	3	cell division;cell organization and biogenesis;cell proliferation;cellular component movement;regulation of biological process;response to stimulus	cytoplasm;cytoskeleton;cytosol;membrane	protein binding;signal transducer activity	Pf00018, Pf07653, Pf08824, Pf12026, Pf14604	9564	ENSG00000050820.16	16	Rap1 signaling pathway; Focal adhesion; Regulation of actin cytoskeleton; Leukocyte transendothelial migration; Bacterial invasion of epithelial cells; Chemokine signaling pathway	Integrin-mediated Cell Adhesion; Focal Adhesion; TGF-beta Signaling Pathway; VEGFA-VEGFR2 Signaling Pathway; Chemokine signaling pathway; miR-509-3p alteration of YAP1/ECM axis; EGF/EGFR Signaling Pathway; Regulation of Actin Cytoskeleton	p130Cas linkage to MAPK signaling for integrins; PTK6 Regulates RHO GTPases, RAS GTPase and MAP kinases; VEGFA-VEGFR2 Pathway; Downstream signal transduction	0	8.361	29	0	16.76	5.8	2.42	26.42	6.53	12	140576	107530	151387	171076	173406	162884	98733.1	111423	106291	68087.6	79325.3	104628		0.686611	0.000198711	1.10878	0.00164573
P20700	Lamin-B1	LMNB1		54	31	65	28	586	66.4	5.16	115.11	31	regulation of biological process;response to stimulus	membrane;nucleus	catalytic activity;motor activity;protein binding;structural molecule activity	Pf00038, Pf00932, Pf01576, Pf07888, Pf09726, Pf09731, Pf10186, Pf12128	4001	ENSG00000113368.11	5	Apoptosis	Fas Ligand (FasL) pathway and Stress induction of Heat Shock Proteins (HSP) regulation	Gene and protein expression by JAK-STAT signaling after Interleukin-12 stimulation; Breakdown of the nuclear lamina; Initiation of Nuclear Envelope Reformation; Clearance of Nuclear Envelope Membranes from Chromatin; Meiotic synapsis; Depolymerisation of the Nuclear Lamina; Formation of Senescence-Associated Heterochromatin Foci (SAHF); Deregulated CDK5 triggers multiple neurodegenerative pathway…	0	103.966	34	0	2.36	11.02	8.64	9.8	6.21	12	3.84942e+06	3.82082e+06	4.00487e+06	7.14755e+06	6.43763e+06	7.59721e+06	4.5963e+06	4.19824e+06	4.4758e+06	6.82569e+06	7.1468e+06	7.64189e+06		0.675303	0.00180004	0.00015104	0.744725
Q8N684	Cleavage and polyadenylation specificity factor subunit 7	CPSF7		10	4	6	4	471	52	8	12.41	4	cell organization and biogenesis;metabolic process	membrane;nucleus	protein binding;RNA binding	Pf00076, Pf14259	79869	ENSG00000149532.15	11	mRNA surveillance pathway		Cleavage of Growing Transcript in the Termination Region ; Processing of Intronless Pre-mRNAs; mRNA 3'-end processing; mRNA Splicing - Major Pathway	0	13.749	12	0	3.41	11.8	3.43	12.7	6.19	12	722642	755201	714916	759587	958492	736130	472436	490024	476103	296274	353099	348697		0.673943	0.00873826	1.12324	0.00263759
Q9UPY5	Cystine/glutamate transporter	SLC7A11		3	2	2	2	501	55.4	9.19	4.5	2	cell differentiation;cellular component movement;response to stimulus;transport	cell surface;cytoskeleton;endoplasmic reticulum;membrane	protein binding;transporter activity	Pf00324, Pf13520	23657	ENSG00000151012.13	4		NRF2 pathway; Transcriptional activation by NRF2	Basigin interactions; Amino acid transport across the plasma membrane	0.001	4.039	9	0	5.9	11.31	15.34	18.17	5.55	12	290397	273560	257545	285963	291229	351377	205341	182671	164741	124432	143271	94833.8		0.672909	0.00647329	1.2268	0.00172174
Q14919	Dr1-associated corepressor	DRAP1		15	2	2	2	205	22.3	5.17	2.63	2	metabolic process;regulation of biological process	nucleus	DNA binding;protein binding	Pf00125, Pf00808	10589	ENSG00000175550.7	11			Signaling by NODAL; Signaling by Activin	0.001	3.74	5	0	3.67	0.5	6.93	13.69	10.51	12	545892	508936	510556	697068	771767	748487	411420	511238	469791	312151	269087	336712		0.67196	0.00164652	1.26173	0.000127311
P61289	Proteasome activator complex subunit 3	PSME3		62	11	24	11	254	29.5	5.95	47.23	11	cell death;metabolic process;regulation of biological process;response to stimulus;transport	cytoplasm;cytosol;membrane;nucleus;proteasome	enzyme regulator activity;protein binding	Pf02251, Pf02252	10197	ENSG00000131467.10	17	Proteasome; Hepatitis C; Antigen processing and presentation	Proteasome Degradation	Regulation of RAS by GAPs; CDT1 association with the CDC6:ORC:origin complex; Downstream TCR signaling; UCH proteinases; NIK-->noncanonical NF-kB signaling; Hh mutants that don't undergo autocatalytic processing are degraded by ERAD; SCF-beta-TrCP mediated degradation of Emi1; Cross-presentation of soluble exogenous antigens (endosomes); Separation of Sister Chromatids; Vpu mediated degradation o…	0	50.341	152	0	2.17	2.2	3.19	17.8	15.65	12	1.36216e+06	1.32983e+06	1.39811e+06	1.64779e+06	1.87209e+06	1.74106e+06	1.03819e+06	1.17024e+06	1.09354e+06	1.74115e+06	1.17202e+06	1.41935e+06		0.670957	0.000982327	0.29474	0.155546
P52657	Transcription initiation factor IIA subunit 2	GTF2A2		8	1	1	1	109	12.4	6.62	2.58	1	cell organization and biogenesis;metabolic process;regulation of biological process	nucleus	protein binding	Pf02268, Pf02751	2958	ENSG00000140307.10	15	Viral carcinogenesis; Basal transcription factors	Eukaryotic Transcription Initiation	RNA polymerase II transcribes snRNA genes; RNA Polymerase II Transcription Initiation; HIV Transcription Initiation; RNA Polymerase II Transcription Pre-Initiation And Promoter Opening; RNA Polymerase II HIV Promoter Escape; RNA Polymerase II Pre-transcription Events; RNA Polymerase II Promoter Escape	0.002	3.438	19	0	2.95	16.75	4.99	19.37	1.38	12	370624	374400	391868	503904	641648	442918	301731	350063	316506	196914	165582	230247		0.670918	0.0268449	1.35558	0.00576141
P19388	DNA-directed RNA polymerases I, II, and III subunit RPABC1	POLR2E		8	1	1	1	210	24.5	5.95	0	1	metabolic process;regulation of biological process;response to stimulus	cytosol;nucleus	catalytic activity;DNA binding;protein binding	Pf01191, Pf03871	5434	ENSG00000099817.11	19	Epstein-Barr virus infection; Huntington's disease; Purine metabolism; Cytosolic DNA-sensing pathway; RNA polymerase; Metabolic pathways; Pyrimidine metabolism	Eukaryotic Transcription Initiation	Signaling by FGFR2 IIIa TM; RNA polymerase II transcribes snRNA genes; Abortive elongation of HIV-1 transcript in the absence of Tat; Activation of anterior HOX genes in hindbrain development during early embryogenesis; Tat-mediated HIV elongation arrest and recovery; NoRC negatively regulates rRNA expression; Formation of HIV-1 elongation complex containing HIV-1 Tat; MicroRNA (miRNA) biogenesis…	0.009	2.554	98	0	32.29	14.21	14.62	27.41	62.59	11	21247.5	10778.5	19537.3	20073.3	16552.1	19337.1	12148.4	14711	10894.1	19073.9	0	11881.8		0.670601	0.0174133	0.702618	0.215066
Q12905	Interleukin enhancer-binding factor 2	ILF2		49	15	65	15	390	43	5.26	138.59	15	metabolic process;regulation of biological process;response to stimulus;transport	cytoplasm;extracellular;membrane;nucleus;organelle lumen	catalytic activity;DNA binding;nucleotide binding;protein binding;RNA binding	Pf07528	3608	ENSG00000143621.16	1		B Cell Receptor Signaling Pathway	Neutrophil degranulation	0	87.909	4	0	2.52	3.11	2.45	9.24	5.36	12	1.13115e+07	1.10987e+07	1.17241e+07	1.45874e+07	1.51458e+07	1.54646e+07	8.91106e+06	9.51992e+06	9.93399e+06	5.10915e+06	5.33772e+06	5.66062e+06		0.669901	0.000138946	1.50463	5.62138e-06
Q9UHJ6	Sedoheptulokinase	SHPK		4	1	1	1	478	51.5	6.83	0	1	metabolic process;regulation of biological process;response to stimulus	cytoplasm;cytosol	catalytic activity;nucleotide binding	Pf00370	23729		17			Pentose phosphate pathway (hexose monophosphate shunt)	0.002	3.28	3	0	26.02	11.45	50.29	9.88	14.33	12	32202.6	20698.2	35509.8	28122.9	38884.1	34539.5	38978.4	16420.5	22057.5	51394.7	55418.4	43474.5		0.646977	0.342564	-0.573372	0.0258732
P27707	Deoxycytidine kinase	DCK		6	1	1	1	260	30.5	5.21	2.55	1	metabolic process	cytosol;nucleus	catalytic activity;nucleotide binding;protein binding	Pf01712	1633	ENSG00000156136.9	4	Purine metabolism; Metabolic pathways; Pyrimidine metabolism	Retinoblastoma (RB) in Cancer	Pyrimidine salvage; Purine salvage	0.002	3.365	9	0	12.3	39.09	11.04	43.01	33.65	11	56193.1	52741.2	66857.4	95653.8	44889.1	83750.4	55491.8	53677	47969.9	0	33732.1	17181.7		0.641791	0.222049	2.28523	0.0334552
Q14980	Nuclear mitotic apparatus protein 1	NUMA1		14	23	32	23	2115	238.1	5.78	54.96	23	cell differentiation;cell division;cell organization and biogenesis;metabolic process;regulation of biological process	chromosome;cytoplasm;cytoskeleton;cytosol;membrane;nucleus	protein binding;structural molecule activity	Pf04111, Pf07888, Pf12128	4926	ENSG00000137497.17	11		Ectoderm Differentiation	Mitotic Prophase; Recruitment of NuMA to mitotic centrosomes	0	77.645	7	0	7.22	24.53	10.81	24.65	5.74	12	864752	785010	913953	1.5881e+06	1.11523e+06	1.74685e+06	1.04777e+06	1.01822e+06	909514	691984	925722	1.06097e+06		0.641251	0.0646727	0.778651	0.0537303
Q9H201	Epsin-3	EPN3		2	1	1	1	632	68.2	5.91	0	1		cytoplasm;nucleus	protein binding	Pf01417, Pf07651	55040	ENSG00000049283.17	17	Endocytosis			0.059	1.459	1	0	6.42	7.5	16.35	19.82	10.15	12	173764	186846	166090	167513	158373	168728	105496	88179.8	121285	198303	164254	231128		0.667086	0.00405971	-0.243435	0.166967
P31942	Heterogeneous nuclear ribonucleoprotein H3	HNRNPH3		16	4	9	4	346	36.9	6.87	11.35	4	cell differentiation;metabolic process	nucleus;spliceosomal complex	protein binding;RNA binding	Pf00076, Pf14259	3189	ENSG00000096746.17	10				0	14.327	0	0	4.9	17.42	26.63	14.11	3.56	12	428685	411851	456412	707652	550257	620542	567504	400461	393397	301917	220349	259605		0.631868	0.0771976	1.25721	0.00204414
P35269	General transcription factor IIF subunit 1	GTF2F1		12	6	6	6	517	58.2	7.49	12	6	metabolic process;regulation of biological process;response to stimulus	nucleus	catalytic activity;DNA binding;enzyme regulator activity;protein binding;RNA binding	Pf05793	2962	ENSG00000125651.13	19	Basal transcription factors		Signaling by FGFR2 IIIa TM; RNA polymerase II transcribes snRNA genes; Abortive elongation of HIV-1 transcript in the absence of Tat; Tat-mediated HIV elongation arrest and recovery; Formation of HIV-1 elongation complex containing HIV-1 Tat; Formation of the HIV-1 Early Elongation Complex; mRNA Splicing - Major Pathway; FGFR2 alternative splicing; mRNA Splicing - Minor Pathway; TP53 Regulates Tr…	0	20.852	55	0	3.94	13.98	5.01	15.81	9.14	12	766058	784976	731019	751563	995548	739074	473608	516088	468946	153118	152360	186387		0.6662	0.0156307	2.29525	0.00139436
P09012	U1 small nuclear ribonucleoprotein A	SNRPA		31	8	31	5	282	31.3	9.83	68.08	8	metabolic process;regulation of biological process	nucleus;spliceosomal complex	protein binding;RNA binding	Pf00076, Pf13893, Pf14259	6626	ENSG00000077312.8	19	Spliceosome	mRNA Processing	mRNA Splicing - Major Pathway	0	46.242	6	3	1.62	12.45	0.81	12.09	4.35	12	2.97887e+06	3.01264e+06	3.0698e+06	3.71762e+06	4.94208e+06	3.82671e+06	2.27423e+06	2.44747e+06	2.41247e+06	1.78584e+06	1.99341e+06	2.10181e+06		0.665595	0.0106668	0.940866	0.00541252
Q8WUM0	Nuclear pore complex protein Nup133	NUP133		3	2	2	2	1156	128.9	5.1	3.08	2	cell differentiation;cell organization and biogenesis;metabolic process;regulation of biological process;transport	chromosome;cytosol;membrane;nucleus	protein binding;structural molecule activity;transporter activity	Pf03177, Pf08801	55746	ENSG00000069248.11	1	RNA transport		Rev-mediated nuclear export of HIV RNA; ISG15 antiviral mechanism; NEP/NS2 Interacts with the Cellular Export Machinery; Separation of Sister Chromatids; tRNA processing in the nucleus; Transcriptional regulation by small RNAs; Nuclear Pore Complex (NPC) Disassembly; Regulation of Glucokinase by Glucokinase Regulatory Protein; Vpr-mediated nuclear import of PICs; Regulation of HSF1-mediated heat …	0	4.949	77	0	20.17	17.19	12.47	53.59	17.02	11	93688.8	132241	97766.6	107215	124811	86187.8	67732.5	62914.3	80498.4	0	13903.7	29467.2		0.662581	0.0444175	2.94696	0.00284755
O94992	Protein HEXIM1	HEXIM1		28	5	8	5	359	40.6	4.89	19.4	5	defense response;metabolic process;regulation of biological process;response to stimulus	cytoplasm;nucleus	enzyme regulator activity;protein binding;RNA binding	Pf15313	10614	ENSG00000186834.3	17		Initiation of transcription and translation elongation at the HIV-1 LTR		0	24.399	1	0	6.53	9.31	4.49	46.23	14.51	12	254006	245727	279517	414880	480626	387241	240370	283061	263171	45841.9	69502.9	108360		0.656695	0.00548868	2.57755	0.000440573
O75175	CCR4-NOT transcription complex subunit 3	CNOT3		1	1	1	1	753	81.8	6.2	4.04	1	cell differentiation;development;metabolic process;regulation of biological process;response to stimulus	cytoplasm;cytosol;nucleus	protein binding	Pf04065, Pf04153	4849	ENSG00000274176.4; ENSG00000274616.4; ENSG00000277600.4; ENSG00000273943.4; ENSG00000088038.17; ENSG00000276082.4; ENSG00000275979.4; ENSG00000277114.4; ENSG00000274941.4; ENSG00000277615.4	19; CHR_HSCHR19LRC_COX2_CTG3_1; CHR_HSCHR19LRC_PGF1_CTG3_1; CHR_HSCHR19_4_CTG3_1; CHR_HSCHR19LRC_LRC_T_CTG3_1; CHR_HSCHR19LRC_LRC_J_CTG3_1; CHR_HSCHR19LRC_LRC_S_CTG3_1; CHR_HSCHR19LRC_COX1_CTG3_1; CHR_HSCHR19LRC_LRC_I_CTG3_1; CHR_HSCHR19LRC_PGF2_CTG3_1	RNA degradation		TP53 regulates transcription of additional cell cycle genes whose exact role in the p53 pathway remain uncertain; Deadenylation of mRNA	0	4.739	10	0	13	13.74	13.08	42.93	13.3	12	131745	163249	167855	130151	188451	166910	107781	106021	89261.4	39127.3	64908.3	89874.3		0.654719	0.0278871	1.36259	0.0123653
Q9Y5L0	Transportin-3	TNPO3		1	1	1	1	923	104.1	5.57	2.96	1	transport	cytoplasm;membrane;nucleus	protein binding;receptor activity;transporter activity	Pf08389	23534	ENSG00000064419.13	7				0.005	2.982	0	0	4.68	19.33	8.69	12.89	4.64	12	86397.1	84637	92853.9	65957.6	90798.9	103953	58168.7	58920.3	69580.5	177486	203630	212173		0.623912	0.10326	-1.1652	0.00190831
Q9Y3U8	60S ribosomal protein L36	RPL36		24	3	7	3	105	12.2	11.59	17.67	3	cell organization and biogenesis;metabolic process;transport	cytoplasm;cytosol;membrane;ribosome	RNA binding;structural molecule activity	Pf01158	25873	ENSG00000130255.12	19	Ribosome	Cytoplasmic Ribosomal Proteins	Peptide chain elongation; Eukaryotic Translation Termination; Viral mRNA Translation; L13a-mediated translational silencing of Ceruloplasmin expression; Nonsense Mediated Decay (NMD) independent of the Exon Junction Complex (EJC); Selenocysteine synthesis; Nonsense Mediated Decay (NMD) enhanced by the Exon Junction Complex (EJC); GTP hydrolysis and joining of the 60S ribosomal subunit; Major path…	0	8.257	34	0	5.1	10.41	17.62	11.12	24.95	12	2.43868e+06	2.55892e+06	2.69536e+06	2.86508e+06	3.62464e+06	3.75248e+06	1.80858e+06	2.79509e+06	2.354e+06	644458	510231	500079		0.622725	0.0511938	2.82861	0.000522
P57057	Glucose-6-phosphate exchanger SLC37A1	SLC37A1	Deamidated [R269]	2	1	1	1	533	57.6	8.31	0	1	transport	endoplasmic reticulum;membrane	transporter activity	Pf07690	54020	ENSG00000160190.13	21			Gluconeogenesis	0.068	1.387	4	0	14.68	9.38	21.3	79.55	62.41	12	64396.8	47614.5	59784.4	64657.3	72573.2	81429.3	54468.4	46196.2	38603.1	39149.6	71398.8	179453		0.651663	0.0165503	0.023536	0.60729
P31689	DnaJ homolog subfamily A member 1	DNAJA1		23	7	10	7	397	44.8	7.08	18.49	7	cellular component movement;metabolic process;regulation of biological process;response to stimulus;transport	cytoplasm;cytoskeleton;cytosol;endoplasmic reticulum;membrane;mitochondrion;nucleus	enzyme regulator activity;metal ion binding;nucleotide binding;protein binding	Pf00226, Pf00684, Pf01556	3301	ENSG00000086061.15	9	Protein processing in endoplasmic reticulum	Exercise-induced Circadian Regulation	HSP90 chaperone cycle for steroid hormone receptors (SHR)	0	28.113	5	0	4.83	17.82	9.42	17.41	12.87	12	1.36909e+06	1.23797e+06	1.34674e+06	1.55244e+06	1.19791e+06	1.5489e+06	986877	885938	1.00095e+06	339496	356925	433667		0.650299	0.0181207	2.11755	0.000951233
Q96AQ6	Pre-B-cell leukemia transcription factor-interacting protein 1	PBXIP1		1	1	1	1	731	80.6	5.33	2.3	1	cell differentiation;development;regulation of biological process	cytoplasm;cytoskeleton;cytosol;nucleus	protein binding		57326	ENSG00000163346.16	1				0.008	2.801	0	0	19.95	8.95	12.42	13.1	25.27	12	122451	168061	121344	125787	144812	117613	89557.1	80155.3	77229.4	115482	98704.6	122367		0.650113	0.0060604	0.123315	0.182541
Q12882	Dihydropyrimidine dehydrogenase [NADP(+)]	DPYD		16	12	16	12	1025	111.3	7.05	35.76	12	metabolic process	cytoplasm;cytosol	catalytic activity;metal ion binding;nucleotide binding;protein binding	Pf01180, Pf01207, Pf07992, Pf12838, Pf13183, Pf13187, Pf13237, Pf13450, Pf14691, Pf14697	1806	ENSG00000188641.12	1	beta-Alanine metabolism; Pantothenate and CoA biosynthesis; Metabolic pathways; Pyrimidine metabolism; Drug metabolism - other enzymes	Fluoropyrimidine Activity; TYROBP Causal Network	Pyrimidine catabolism	0	44.137	11	0	2.8	5.96	5.66	21.7	5.53	12	1.0042e+06	966815	1.03035e+06	1.02562e+06	1.05466e+06	969227	655920	708130	638904	799879	888321	1.11797e+06		0.64491	0.0004321	0.207349	0.454599
Q14657	EKC/KEOPS complex subunit LAGE3	LAGE3		21	2	6	2	143	14.8	8.63	24.45	2	metabolic process	nucleus	protein binding	Pf09341	8270	ENSG00000196976.7	X			tRNA modification in the nucleus and cytosol	0	10.615	3	0	5.23	19.21	13.18	20.29	6.68	12	431269	473947	449999	352575	512129	349841	178090	251687	225874	541295	484022	332565		0.642413	0.0322116	-0.457142	0.592199
P80297	Metallothionein-1X	MT1X		33	2	3	2	61	6.1	7.96	9.05	2	regulation of biological process;response to stimulus	cytoplasm;nucleus	metal ion binding;protein binding		4501	ENSG00000187193.8	16	Mineral absorption	Copper homeostasis; Zinc homeostasis; Oxidative Stress	Metallothioneins bind metals	0	7.305	7	0	12.48	16.13	4.02	33.34	9.28	12	746024	819872	642369	582204	852580	645729	387746	448855	415966	41222.4	47663.2	70749.1		0.634462	0.0298025	3.75998	0.00145932
Q9NR12	PDZ and LIM domain protein 7	PDLIM7		10	4	7	4	457	49.8	8.41	9.96	4	cell differentiation;cell organization and biogenesis;cellular component movement;development;regulation of biological process;transport	cytoplasm;cytoskeleton;cytosol;nucleus	metal ion binding;protein binding	Pf00412, Pf00595	9260	ENSG00000196923.13	5		EBV LMP1 signaling	RET signaling	0	10.432	4	0	5	3.46	12.86	17.21	3.03	12	578160	524146	576275	653595	730041	661500	482465	426862	414331	619220	665414	794087		0.631971	0.00168873	-0.00851051	0.855548
P00367	Glutamate dehydrogenase 1, mitochondrial	GLUD1	Deamidated [R496]	37	16	49	16	558	61.4	7.8	98.08	16	cell organization and biogenesis;metabolic process;regulation of biological process	cytoplasm;mitochondrion;organelle lumen	catalytic activity;nucleotide binding;protein binding	Pf00208, Pf02812	2746	ENSG00000148672.8	10	Arginine biosynthesis; Carbon metabolism; Proximal tubule bicarbonate reclamation; Alanine, aspartate and glutamate metabolism; Nitrogen metabolism; Metabolic pathways; D-Glutamine and D-glutamate metabolism	Amino Acid metabolism; Urea cycle and metabolism of amino groups	Transcriptional activation of mitochondrial biogenesis; Amino acid synthesis and interconversion (transamination)	0	74.784	15	0	6.53	13.31	2.83	9.45	8.17	12	4.80688e+06	5.18154e+06	4.59816e+06	3.78899e+06	4.74552e+06	3.51977e+06	2.15867e+06	2.45248e+06	2.44873e+06	2.67053e+06	2.65309e+06	2.92602e+06		0.62978	0.0123461	0.504689	0.0294389
Q8N163	Cell cycle and apoptosis regulator protein 2	CCAR2		7	5	5	5	923	102.8	5.22	5.9	5	cell death;cell organization and biogenesis;metabolic process;regulation of biological process;response to stimulus	cytoplasm;nucleus;organelle lumen;spliceosomal complex	enzyme regulator activity;protein binding;RNA binding	Pf14443, Pf14444	57805	ENSG00000158941.16	8			Regulation of HSF1-mediated heat shock response	0	10.073	4	0	7.99	17.01	6.34	3.9	10.91	12	292247	256208	301329	466464	364171	456060	295238	312315	281838	734174	743177	732101		0.627342	0.017069	-0.6869	0.000710261
Q9HCE1	Helicase MOV-10	MOV10		8	5	6	5	1003	113.6	8.82	9.55	5	metabolic process;regulation of biological process;response to stimulus	cytoplasm;cytosol	catalytic activity;nucleotide binding;protein binding;RNA binding	Pf13086, Pf13087, Pf13245, Pf13401, Pf13604	4343	ENSG00000155363.18	1			RUNX1 regulates genes involved in megakaryocyte differentiation and platelet function; Ca2+ pathway; Competing endogenous RNAs (ceRNAs) regulate PTEN translation; Regulation of RUNX1 Expression and Activity; MAPK6/MAPK4 signaling; TP53 Regulates Metabolic Genes; Oncogene Induced Senescence; Pre-NOTCH Transcription and Translation; Oxidative Stress Induced Senescence	0	20.001	27	0	1.67	13.85	13.66	31.56	6.62	12	310648	299428	300882	394119	374895	317925	271751	227446	242697	121808	133003	198430		0.627332	0.0119546	1.49502	0.00308696
P22692	Insulin-like growth factor-binding protein 4	IGFBP4		5	1	2	1	258	27.9	7.15	2.53	1	cell proliferation;defense response;metabolic process;regulation of biological process;response to stimulus	extracellular;organelle lumen	protein binding	Pf00086, Pf00219	3487	ENSG00000141753.6	17		Myometrial Relaxation and Contraction Pathways	Post-translational protein phosphorylation; Regulation of Insulin-like Growth Factor (IGF) transport and uptake by Insulin-like Growth Factor Binding Proteins (IGFBPs)	0.008	2.746	5	0	7.88	29.95	17.95	43.78	37.86	12	108886	125067	112433	151795	101220	100499	66849.7	86098.5	59668.6	50528.4	26902.1	66054.9		0.598499	0.0661721	1.00233	0.0266635
Q13435	Splicing factor 3B subunit 2	SF3B2		20	14	21	14	895	100.2	5.67	38.03	14	metabolic process	nucleus;spliceosomal complex	protein binding;RNA binding	Pf02037, Pf04037, Pf04046	10992	ENSG00000087365.15	11	Spliceosome	mRNA Processing	mRNA Splicing - Major Pathway; mRNA Splicing - Minor Pathway	0	56.391	7	0	3.47	4.89	2.8	15.27	3.02	12	2.52502e+06	2.6302e+06	2.69522e+06	4.37629e+06	4.92271e+06	4.33671e+06	2.77742e+06	2.95984e+06	2.8341e+06	1.1331e+06	1.30448e+06	1.42309e+06		0.626815	0.00101094	1.74623	9.51092e-05
Q7Z333	Probable helicase senataxin	SETX		0	1	1	1	2677	302.7	7.17	2.06	1	cell differentiation;cell organization and biogenesis;metabolic process;regulation of biological process;response to stimulus	chromosome;cytoplasm;nucleus	catalytic activity;DNA binding;nucleotide binding;protein binding	Pf00580, Pf13086, Pf13087, Pf13245, Pf13401, Pf13604	23064	ENSG00000107290.13	9		Interactome of polycomb repressive complex 2 (PRC2)		0.062	1.43	1	0	2.22	1.94	10.69	43.92	12.1	12	376364	356616	367455	367005	404159	404311	223641	298953	261979	36651.4	26593.6	58556.3		0.625474	0.00649448	3.46298	2.29883e-05
Q9UKV3	Apoptotic chromatin condensation inducer in the nucleus	ACIN1	Deamidated [R904]	12	12	16	12	1341	151.8	6.43	23.26	12	cell death;cell differentiation;cell organization and biogenesis;metabolic process;regulation of biological process	cytosol;membrane;nucleus	catalytic activity;protein binding;RNA binding	Pf02037, Pf13893	22985	ENSG00000100813.14	14	Spliceosome; mRNA surveillance pathway; RNA transport		Apoptotic cleavage of cellular proteins	0	41.697	7	0	5.74	11.29	1.47	6.16	8.35	12	2.395e+06	2.63595e+06	2.43092e+06	2.69912e+06	3.07605e+06	2.3966e+06	1.64745e+06	1.8183e+06	1.75803e+06	616549	606002	636556		0.618531	0.00836659	2.1302	0.000432938
Q99590	Protein SCAF11	SCAF11		1	1	1	1	1463	164.6	8.41	2.59	1	cell organization and biogenesis;metabolic process	nucleus	catalytic activity;metal ion binding;protein binding;RNA binding	Pf00097, Pf09531, Pf12678, Pf12861, Pf13639, Pf13923, Pf14634, Pf15227, Pf15402	9169	ENSG00000139218.17	12		Apoptosis		0.008	2.693	1	0	23.11	7.05	5.26	26.85	41.44	11	41577.1	43110.6	27550.4	36342.3	44926.7	38555	25156.8	24628.3	25233.3	24318	0	15273.5		0.61597	0.00442723	1.33588	0.0239493
P52272	Heterogeneous nuclear ribonucleoprotein M	HNRNPM		14	6	8	6	730	77.5	8.7	27.7	6	metabolic process;regulation of biological process;response to stimulus	membrane;nucleus;spliceosomal complex	protein binding;RNA binding	Pf00076, Pf11532, Pf11608, Pf13893, Pf14259	4670	ENSG00000099783.11	19	Spliceosome	mRNA Processing	mRNA Splicing - Major Pathway; FGFR2 alternative splicing	0	25.749	11	0	4.37	20.81	8.26	22.61	9.44	12	677897	618457	634315	1.0179e+06	754844	1.07302e+06	687360	664341	632914	461772	366165	268592		0.615592	0.0446992	1.47502	0.0066777
Q12874	Splicing factor 3A subunit 3	SF3A3		18	6	10	6	501	58.8	5.38	15.7	6	cell organization and biogenesis;metabolic process	nucleus;spliceosomal complex	metal ion binding;protein binding;RNA binding	Pf11931, Pf12108, Pf13297	10946	ENSG00000183431.11	1	Spliceosome	Exercise-induced Circadian Regulation; mRNA Processing	mRNA Splicing - Major Pathway	0	25.711	7	0	7.35	1.58	4.21	19.39	15.24	12	268884	248171	289623	416933	464501	457882	298878	315342	296494	156206	200855	213531		0.61542	0.000872487	1.18882	0.000362009
Q9UJA5	tRNA (adenine(58)-N(1))-methyltransferase non-catalytic subunit TRM6	TRMT6		2	1	1	1	497	55.8	7.55	2.17	1	metabolic process	nucleus	RNA binding	Pf04189	51605	ENSG00000089195.14	20			tRNA modification in the nucleus and cytosol	0.008	2.612	3	0	10.49	7.4	9.94	9.41	20.25	11	82780.9	99088	99535.7	95890.6	101891	88355.5	49427.4	62647.2	64547.3	32924.5	0	26584.7		0.614138	0.00406219	1.85079	0.00221299
P46781	40S ribosomal protein S9	RPS9		53	16	57	16	194	22.6	10.65	101.28	16	cell organization and biogenesis;metabolic process;regulation of biological process;transport	cytoplasm;cytosol;membrane;nucleus;ribosome	protein binding;RNA binding;structural molecule activity;translation regulator activity	Pf00163, Pf01479	6203	ENSG00000274005.3; ENSG00000275323.3; ENSG00000277079.3; ENSG00000278081.3; ENSG00000277359.3; ENSG00000170889.13; ENSG00000274950.4; ENSG00000274626.3; ENSG00000278270.4; ENSG00000274646.4	19; CHR_HSCHR19LRC_LRC_T_CTG3_1; CHR_HSCHR19LRC_LRC_J_CTG3_1; CHR_HSCHR19LRC_PGF2_CTG3_1; CHR_HSCHR19LRC_LRC_S_CTG3_1; CHR_HSCHR19LRC_LRC_I_CTG3_1; CHR_HSCHR19LRC_PGF1_CTG3_1; CHR_HSCHR19LRC_COX2_CTG3_1; CHR_HSCHR19_4_CTG3_1; CHR_HSCHR19LRC_COX1_CTG3_1	Ribosome	Cytoplasmic Ribosomal Proteins	Peptide chain elongation; Eukaryotic Translation Termination; Viral mRNA Translation; Formation of the ternary complex, and subsequently, the 43S complex; L13a-mediated translational silencing of Ceruloplasmin expression; Selenocysteine synthesis; Nonsense Mediated Decay (NMD) independent of the Exon Junction Complex (EJC); Nonsense Mediated Decay (NMD) enhanced by the Exon Junction Complex (EJC)…	0	54.115	39	0	2.87	10.59	10.83	4.13	17.4	12	2.25195e+07	2.25543e+07	2.37223e+07	2.27415e+07	3.04671e+07	2.89331e+07	1.47371e+07	1.96437e+07	1.89423e+07	3.18627e+06	3.21266e+06	3.19261e+06		0.611106	0.0269615	3.17991	0.000512466
P12883	Myosin-7	MYH7		1	2	3	1	1935	223	5.8	4.39	2	cell organization and biogenesis;cellular component movement;metabolic process;regulation of biological process;response to stimulus	cytoplasm;cytoskeleton;nucleus	catalytic activity;DNA binding;motor activity;nucleotide binding;protein binding;structural molecule activity	Pf00038, Pf00063, Pf01576, Pf02736, Pf04111, Pf04156, Pf05483, Pf05557, Pf06160, Pf07888, Pf09726, Pf12128, Pf13166, Pf13514, Pf13851	4625	ENSG00000092054.12	14	Tight junction; Dilated cardiomyopathy; cGMP-PKG signaling pathway; Adrenergic signaling in cardiomyocytes; Viral myocarditis; Cardiac muscle contraction; Hypertrophic cardiomyopathy (HCM)		Translocation of GLUT4 to the plasma membrane	0	5.536	10	0	7.47	10.88	3.27	22.67	49.55	11	163206	186917	170978	122800	156205	122948	72216.8	80520.8	83085.9	0	28978.7	38226.1		0.610617	0.00877435	2.08498	0.00222344
P61313	60S ribosomal protein L15	RPL15		27	6	30	6	204	24.1	11.62	53.85	6	cell organization and biogenesis;metabolic process;response to stimulus;transport	cytosol;membrane;nucleus;ribosome	protein binding;RNA binding;structural molecule activity	Pf00827	6138	ENSG00000174748.18	3	Ribosome	Cytoplasmic Ribosomal Proteins	Peptide chain elongation; Eukaryotic Translation Termination; Viral mRNA Translation; L13a-mediated translational silencing of Ceruloplasmin expression; Nonsense Mediated Decay (NMD) independent of the Exon Junction Complex (EJC); Selenocysteine synthesis; Nonsense Mediated Decay (NMD) enhanced by the Exon Junction Complex (EJC); GTP hydrolysis and joining of the 60S ribosomal subunit; Major path…	0	22.525	34	0	5.64	12.27	10.5	12.48	11.49	12	5.32333e+06	5.75834e+06	5.91559e+06	5.52747e+06	7.48267e+06	7.41158e+06	4.12114e+06	5.51129e+06	4.96431e+06	1.2251e+06	1.31796e+06	1.44745e+06		0.578187	0.0623558	2.49147	0.00104491
Q9HCD5	Nuclear receptor coactivator 5	NCOA5		6	3	3	3	579	65.5	9.6	5.67	3	metabolic process;regulation of biological process	cytoskeleton;nucleus	protein binding;RNA binding		57727	ENSG00000124160.11	20				0	5.543	0	0	8.86	10.48	18.33	36.76	6.58	12	147207	122062	136452	181585	162796	186003	125797	119284	93389	64339.1	37505.3	78196.1		0.606251	0.00630479	1.49688	0.00109913
P52758	2-iminobutanoate/2-iminopropanoate deaminase	RIDA		27	3	4	3	137	14.5	8.68	8.27	3	metabolic process;regulation of biological process;response to stimulus	cytoplasm;cytosol;mitochondrion;nucleus;organelle lumen	catalytic activity;metal ion binding;protein binding;RNA binding	Pf01042	10247	ENSG00000132541.10	8				0	13.583	0	0	3.65	5.7	5.09	5.51	15.04	12	587723	625772	614727	503371	508247	481301	330127	330895	363082	312186	293846	311467		0.605248	0.00033331	0.692545	4.7672e-05
P11169	Solute carrier family 2, facilitated glucose transporter member 3	SLC2A3		2	1	5	1	496	53.9	7.2	13.34	1	metabolic process;transport	membrane	transporter activity	Pf00083, Pf07690, Pf13347	6515	ENSG00000059804.15	12		NRF2 pathway; Photodynamic therapy-induced HIF-1 survival signaling; Focal Adhesion-PI3K-Akt-mTOR-signaling pathway; Glycolysis and Gluconeogenesis	Vitamin C (ascorbate) metabolism; Neutrophil degranulation; Cellular hexose transport	0	4.927	14	0	3.53	5.8	5.79	29.24	38.24	12	473399	489139	506926	454513	474697	430579	301452	299577	291667	1.52296e+06	856607	1.47272e+06		0.601395	0.000286922	-1.69609	0.017974
P29590	Protein PML	PML		3	1	1	1	882	97.5	6.21	0	1	cell death;cell differentiation;cell organization and biogenesis;cellular component movement;cellular homeostasis;defense response;metabolic process;regulation of biological process;response to stimulus;transport	cytoplasm;cytosol;endoplasmic reticulum;endosome;membrane;nucleus	DNA binding;metal ion binding;protein binding	Pf00097, Pf00643, Pf12126, Pf13639, Pf13920, Pf14634, Pf14835	5371	ENSG00000140464.19	15	Endocytosis; Ubiquitin mediated proteolysis; Acute myeloid leukemia; Pathways in cancer; Transcriptional misregulation in cancer; Herpes simplex infection; Influenza A	miRNA Regulation of DNA Damage Response; Wnt/beta-catenin Signaling Pathway in Leukemia; TGF-beta Signaling Pathway; DNA Damage Response	Interferon gamma signaling; Regulation of TP53 Activity through Acetylation; Regulation of RUNX1 Expression and Activity; SUMOylation of DNA damage response and repair proteins; Regulation of PTEN localization	0.076	1.344	33	0	10.95	9.19	21.19			9	24185.1	20722.8	19556.3	13784.7	15640.1	12694.5	7465.6	9124.59	12014.7	0	0	0		0.595241	0.0465966	#DIV/0!	8.23306e-05
Q86VP6	Cullin-associated NEDD8-dissociated protein 1	CAND1		41	44	108	44	1230	136.3	5.78	224.66	44	cell differentiation;cell organization and biogenesis;cellular homeostasis;metabolic process;regulation of biological process;transport	cytoplasm;cytosol;extracellular;Golgi;membrane;nucleus;organelle lumen	protein binding	Pf08623, Pf12755, Pf13513	55832	ENSG00000111530.12	12		Endoderm Differentiation	Neutrophil degranulation; Iron uptake and transport; Neddylation	0	168.486	9	0	1.98	6.12	5.07	9.17	9.35	12	2.39981e+07	2.46874e+07	2.41689e+07	2.01439e+07	2.41961e+07	2.08966e+07	1.21609e+07	1.38416e+07	1.4507e+07	5.43173e+06	5.84372e+06	6.02456e+06		0.594252	0.00445985	1.83831	0.000220401
Q15061	WD repeat-containing protein 43	WDR43		4	2	3	2	677	74.8	5.57	7.31	2	metabolic process;regulation of biological process	nucleus	protein binding;RNA binding	Pf00400, Pf04003	23160	ENSG00000163811.11	2	Ribosome biogenesis in eukaryotes		Major pathway of rRNA processing in the nucleolus and cytosol; rRNA modification in the nucleus and cytosol	0	9.001	6	0	7.53	23.32	12.19	7.69	18.9	12	111344	114311	99425.6	176362	153856	238198	127001	116868	108455	325576	269700	279101		0.593657	0.0490971	-0.662247	0.0289189
O75533	Splicing factor 3B subunit 1	SF3B1		17	17	28	17	1304	145.7	7.09	43.81	17	cell organization and biogenesis;metabolic process;regulation of biological process;response to stimulus	nucleus;spliceosomal complex	DNA binding;protein binding;receptor activity;RNA binding;signal transducer activity	Pf02161, Pf08920, Pf12815, Pf13513	23451	ENSG00000115524.15	2	Spliceosome	mRNA Processing	B-WICH complex positively regulates rRNA expression; mRNA Splicing - Major Pathway; mRNA Splicing - Minor Pathway	0	55.298	11	0	1.81	3.66	4.75	19.39	6.43	12	1.71132e+06	1.6552e+06	1.7284e+06	2.27266e+06	2.68475e+06	2.49668e+06	1.65502e+06	1.80498e+06	1.6471e+06	1.07971e+06	1.19405e+06	1.44944e+06		0.593157	0.00380916	1.06414	0.00153571
P49756	RNA-binding protein 25	RBM25		11	8	19	8	843	100.1	6.32	26.94	8	metabolic process;regulation of biological process	cytoplasm;nucleus;spliceosomal complex	protein binding;RNA binding	Pf00076, Pf01480, Pf14259	58517	ENSG00000119707.13	14	Spliceosome			0	28.439	1	0	6.45	7.38	11.79	4	6.12	12	439733	384080	425126	674268	660447	737462	489211	447493	423210	671776	697885	663162		0.591455	0.00147829	0.00534162	0.639193
Q8TCD5	5'(3')-deoxyribonucleotidase, cytosolic type	NT5C		30	5	10	5	201	23.4	6.64	7.43	5	metabolic process	cytoplasm;cytosol;mitochondrion;nucleus	catalytic activity;metal ion binding;nucleotide binding;receptor activity;signal transducer activity	Pf06941	30833	ENSG00000125458.6	17	Purine metabolism; Nicotinate and nicotinamide metabolism; Metabolic pathways; Pyrimidine metabolism		Pyrimidine catabolism; Purine catabolism	0	11.696	9	0	1.97	9.35	5.69	14.78	13.33	12	1.08237e+06	1.05202e+06	1.03852e+06	869977	885650	767211	577763	558583	587086	362634	378307	442165		0.590499	0.00219492	1.20142	0.000549501
P61978	Heterogeneous nuclear ribonucleoprotein K	HNRNPK	Deamidated [R37; R278; R325]	65	29	93	29	463	50.9	5.54	200.11	29	metabolic process;regulation of biological process;response to stimulus	cytoplasm;membrane;nucleus;spliceosomal complex	DNA binding;protein binding;RNA binding	Pf00013, Pf08067, Pf13014, Pf13083	3190	ENSG00000165119.20	9	Viral carcinogenesis; MicroRNAs in cancer; Spliceosome; Herpes simplex infection	mRNA Processing	mRNA Splicing - Major Pathway; SUMOylation of RNA binding proteins	0	150.948	14	0	1.96	6.17	2.62	15.92	9.41	12	1.90369e+07	1.95012e+07	1.96716e+07	2.1293e+07	2.23707e+07	2.00364e+07	1.2945e+07	1.47507e+07	1.41547e+07	4.73499e+06	4.77012e+06	5.80524e+06		0.589094	0.00105873	2.15828	2.91988e-05
Q9Y5Y9	Sodium channel protein type 10 subunit alpha	SCN10A		1	1	1	1	1956	220.5	5.96	0	1	regulation of biological process;transport	membrane	protein binding;transporter activity	Pf00520, Pf06512, Pf11933	6336	ENSG00000185313.6	3			Phase 0 - rapid depolarisation; Interaction between L1 and Ankyrins	0.044	1.582	7	0	13.34	12.82	12.27	27.29	21.16	12	40137.2	50251.6	51331.2	72262.1	75455.7	59816.8	53582	48066.7	46319	77850.9	50241.5	84593		0.588201	0.0193868	-0.107475	0.888932
P17301	Integrin alpha-2	ITGA2		24	21	36	21	1181	129.2	5.31	86.24	21	cell differentiation;cell organization and biogenesis;cell proliferation;cellular component movement;coagulation;regulation of biological process;response to stimulus	cell surface;membrane;nucleus	metal ion binding;protein binding;receptor activity;signal transducer activity	Pf00092, Pf01839, Pf08441, Pf13517, Pf13519	3673		5	Arrhythmogenic right ventricular cardiomyopathy (ARVC); Dilated cardiomyopathy; Hematopoietic cell lineage; Pathways in cancer; Phagosome; Focal adhesion; Proteoglycans in cancer; Regulation of actin cytoskeleton; Small cell lung cancer; ECM-receptor interaction; PI3K-Akt signaling pathway; Hypertrophic cardiomyopathy (HCM); Platelet activation	Integrin-mediated Cell Adhesion; Arrhythmogenic Right Ventricular Cardiomyopathy; Interleukin-11 Signaling Pathway; Focal Adhesion; TGF-beta Signaling Pathway	ECM proteoglycans; CHL1 interactions; Integrin cell surface interactions; Laminin interactions; MET activates PTK2 signaling; Platelet Adhesion to exposed collagen; Syndecan interactions	0	81.584	35	0	2.66	1.1	3.02	15.88	5.4	12	5.43575e+06	5.49366e+06	5.71829e+06	5.92428e+06	6.41739e+06	6.35502e+06	4.12249e+06	4.22962e+06	4.42997e+06	1.65179e+06	1.80721e+06	2.08104e+06		0.58737	0.000388852	1.81413	2.53134e-05
Q9Y6M5	Zinc transporter 1	SLC30A1		4	2	3	2	507	55.3	6.48	2.06	2	cellular homeostasis;regulation of biological process;response to stimulus;transport	cytoplasm;endoplasmic reticulum;Golgi;membrane	protein binding;transporter activity	Pf01545	7779	ENSG00000170385.9	1	Mineral absorption	Zinc homeostasis	Zinc efflux and compartmentalization by the SLC30 family	0.001	3.571	8	0	9.04	7.37	20.48	32.67	9.67	12	650031	755139	763493	787786	796720	724137	656154	525062	489479	135750	165175	235001		0.585316	0.0186966	2.25381	9.24061e-05
P62841	40S ribosomal protein S15	RPS15		59	5	16	5	145	17	10.39	30.67	5	cell differentiation;cell organization and biogenesis;metabolic process;transport	cytosol;membrane;nucleus;ribosome	DNA binding;protein binding;RNA binding;structural molecule activity	Pf00203	6209	ENSG00000115268.9	19	Ribosome	Cytoplasmic Ribosomal Proteins	Peptide chain elongation; Eukaryotic Translation Termination; Viral mRNA Translation; Formation of the ternary complex, and subsequently, the 43S complex; L13a-mediated translational silencing of Ceruloplasmin expression; Selenocysteine synthesis; Nonsense Mediated Decay (NMD) independent of the Exon Junction Complex (EJC); Nonsense Mediated Decay (NMD) enhanced by the Exon Junction Complex (EJC)…	0	26.273	38	0	0.71	4.59	12.23	18.33	27.36	12	1.05818e+07	1.04911e+07	1.04358e+07	1.11652e+07	1.32955e+07	1.28728e+07	6.69574e+06	9.25725e+06	8.58779e+06	843666	562624	702240		0.583966	0.013283	4.19622	5.73365e-05
Q9NY35	Claudin domain-containing protein 1	CLDND1		6	1	1	1	253	28.6	5.82	0	1		cell surface;membrane		Pf00822, Pf13903	56650	ENSG00000080822.16	3				0.009	2.639	0	0	7.53	4.81	14.58		28.36	9	17423.5	15329.6	17841.1	22834.3	27147	26558.7	17719	14838.8	19387.1	0	0	0		0.583884	0.0123672	#DIV/0!	4.62011e-05
Q14151	Scaffold attachment factor B2	SAFB2		12	9	18	3	953	107.4	6.16	32.56	9	cell differentiation;metabolic process;regulation of biological process	cytoplasm;nucleus	DNA binding;protein binding;RNA binding	Pf00076, Pf02037, Pf13893, Pf14259	9667	ENSG00000130254.11	19				0	47.135	0	0	4.76	20.12	5.21	23.66	15.64	12	622078	672171	672388	669119	848061	544825	378379	446817	449096	206822	205044	123710		0.582579	0.0447924	1.70633	0.00525955
P55789	FAD-linked sulfhydryl oxidase ALR	GFER		5	1	1	1	205	23.4	7.62	2.19	1	metabolic process;regulation of biological process	cytoplasm;cytosol;extracellular;mitochondrion	catalytic activity;nucleotide binding;protein binding	Pf04777	2671	ENSG00000127554.12	16			Mitochondrial protein import; Metabolism of proteins	0.013	2.276	2	0	13.48	15.05	7.44	42.05	21.84	12	176496	208588	162272	112809	137286	98146.8	62913.1	75567.8	78551.6	48131.4	42451.8	83120.1		0.578043	0.0241796	1.22883	0.0271621
Q00577	Transcriptional activator protein Pur-alpha	PURA		27	7	13	7	322	34.9	6.44	28.33	7	cell differentiation;metabolic process;regulation of biological process	cytoplasm;nucleus	DNA binding;protein binding;RNA binding;translation regulator activity	Pf04845	5813	ENSG00000185129.5	5		Exercise-induced Circadian Regulation		0	29.09	1	0	3.25	8.74	1.66	24.25	6.75	12	2.72658e+06	2.87837e+06	2.84494e+06	3.57924e+06	4.61949e+06	3.92827e+06	2.43016e+06	2.71414e+06	2.63164e+06	778430	971173	1.17324e+06		0.57793	0.0102299	2.01609	0.000712398
Q9Y3E1	Hepatoma-derived growth factor-related protein 3	HDGFL3		12	2	8	1	203	22.6	7.99	15.4	2	cell organization and biogenesis;cell proliferation;regulation of biological process	cytoplasm;cytosol;extracellular;nucleus	protein binding	Pf00855	50810	ENSG00000166503.8	15				0	6.865	0	0	2.83	14.31	2.56	43.26	6.07	12	466038	488316	482087	610920	514253	530231	342275	355973	371575	64007.7	134282	154423		0.574853	0.00328648	1.98135	0.000431825
Q12906	Interleukin enhancer-binding factor 3	ILF3	Deamidated [R177]	32	26	112	26	894	95.3	8.76	298.69	26	defense response;metabolic process;regulation of biological process;response to stimulus	cytoplasm;extracellular;membrane;mitochondrion;nucleus	DNA binding;protein binding;RNA binding	Pf00035, Pf07528, Pf14709	3609	ENSG00000129351.17	19				0	155.136	0	0	3.51	0.44	5.12	4.64	1.69	12	2.05303e+07	2.0396e+07	2.17922e+07	2.56451e+07	2.84101e+07	2.74456e+07	1.84393e+07	1.80833e+07	1.8571e+07	1.5761e+07	1.55844e+07	1.58868e+07		0.573792	0.000433481	0.800214	0.000150343
Q9NQT4	Exosome complex component RRP46	EXOSC5		4	1	1	1	235	25.2	7.59	0	1	defense response;metabolic process;regulation of biological process;response to stimulus	cytoplasm;cytosol;nucleus	catalytic activity;protein binding;RNA binding	Pf01138, Pf03725	56915	ENSG00000077348.8	19	RNA degradation		Major pathway of rRNA processing in the nucleolus and cytosol; mRNA decay by 3' to 5' exoribonuclease; ATF4 activates genes; Butyrate Response Factor 1 (BRF1) binds and destabilizes mRNA; Tristetraprolin (TTP, ZFP36) binds and destabilizes mRNA; KSRP (KHSRP) binds and destabilizes mRNA	0.002	3.189	15	0	3.78	3.74	1.16	16.24	3.24	12	240013	254679	255212	232498	275163	258258	164226	178275	173685	87718.2	114472	108586		0.572336	0.00312138	1.24998	0.000513771
Q02880	DNA topoisomerase 2-beta	TOP2B		5	9	13	3	1626	183.2	8	22.22	9	cell organization and biogenesis;cellular component movement;metabolic process;regulation of biological process	cytoplasm;cytosol;nucleus	catalytic activity;DNA binding;metal ion binding;nucleotide binding;protein binding	Pf00204, Pf00521, Pf01751, Pf02518, Pf08070, Pf13589	7155	ENSG00000077097.15	3	Platinum drug resistance		SUMOylation of DNA replication proteins	0	30.246	6	0	17.31	19.52	5.49	16.46	31.73	12	131863	91925.7	114247	95382.5	154032	140759	88898.5	95649.8	104871	3.4448e+06	2.38528e+06	2.83683e+06		0.55739	0.141183	-4.33299	0.000853731
Q13428	Treacle protein	TCOF1		2	3	4	3	1488	152	9.04	2.15	3	cell organization and biogenesis;regulation of biological process;transport	cytosol;nucleus	protein binding;RNA binding;transporter activity	Pf03546	6949	ENSG00000070814.17	5	Ribosome biogenesis in eukaryotes			0	5.933	1	0	10.86	12.38	9.81	9.91	16.01	12	265806	325262	285976	362467	373103	301637	243797	293260	239996	219363	186735	217433		0.572168	0.0367375	0.737278	0.00500681
Q99848	Probable rRNA-processing protein EBP2	EBNA1BP2		3	1	1	1	306	34.8	10.1	1.82	1	metabolic process	nucleus	protein binding;RNA binding	Pf05890	10969	ENSG00000117395.12	1			Major pathway of rRNA processing in the nucleolus and cytosol	0.027	1.767	4	0	8.31	13.21	7.59		28.79	10	52397.9	43988.1	49516.8	85190.8	74666.8	92872.5	59154.8	57311.9	55340.3	0	0	20352.1		0.571863	0.00746917	#DIV/0!	0.00083934
P78330	Phosphoserine phosphatase	PSPH		33	5	8	5	225	25	5.69	7.76	5	metabolic process;response to stimulus	cytoplasm;cytosol	catalytic activity;metal ion binding;protein binding	Pf00702, Pf05822, Pf11019, Pf12710, Pf13419	5723	ENSG00000146733.13	7	Carbon metabolism; Glycine, serine and threonine metabolism; Biosynthesis of amino acids; Metabolic pathways	Trans-sulfuration and one carbon metabolism	Serine biosynthesis	0	22.03	9	0	3.32	8.44	9.68	36.39	3.91	12	911923	896285	855841	714135	782917	653361	515554	467290	480810	73678.6	95026.3	138610		0.570728	0.00465122	2.9098	0.000127291
P62847	40S ribosomal protein S24	RPS24		30	4	13	4	133	15.4	10.78	21.59	4	cell organization and biogenesis;metabolic process;transport	cytosol;membrane;nucleus;ribosome	protein binding;RNA binding;structural molecule activity	Pf01282	6229	ENSG00000138326.18	10	Ribosome	Cytoplasmic Ribosomal Proteins	Peptide chain elongation; Eukaryotic Translation Termination; Viral mRNA Translation; Formation of the ternary complex, and subsequently, the 43S complex; L13a-mediated translational silencing of Ceruloplasmin expression; Selenocysteine synthesis; Nonsense Mediated Decay (NMD) independent of the Exon Junction Complex (EJC); Nonsense Mediated Decay (NMD) enhanced by the Exon Junction Complex (EJC)…	0	18.871	38	0	6.76	9.23	14.27	14.25	37.58	12	4.09026e+06	4.57902e+06	4.14844e+06	4.41549e+06	5.20659e+06	5.63397e+06	2.90013e+06	3.50704e+06	4.1359e+06	1.11045e+06	968545	1.22045e+06		0.570085	0.0357672	2.2292	0.000396491
P33240	Cleavage stimulation factor subunit 2	CSTF2		12	5	6	1	577	60.9	6.83	15.31	5	metabolic process	nucleus	protein binding;RNA binding	Pf00076, Pf13893, Pf14259, Pf14304, Pf14327	1478	ENSG00000101811.13	X	mRNA surveillance pathway	mRNA Processing	Cleavage of Growing Transcript in the Termination Region ; Processing of Intronless Pre-mRNAs; mRNA 3'-end processing; mRNA Splicing - Major Pathway; tRNA processing in the nucleus	0	18.801	15	0	11.07	9.56	5.84	44.25	12.78	12	67837.8	79761.2	84030.7	112273	113592	98579.6	75635.8	76140.6	72712.9	47686.5	38734	81559.7		0.569864	0.00247519	1.23535	0.0198955
Q9HB07	UPF0160 protein MYG1, mitochondrial	C12orf10		32	9	17	9	376	42.4	6.67	31.51	9	response to stimulus	mitochondrion;nucleus		Pf03690	60314	ENSG00000139637.13	12				0	27.585	0	0	1.71	3.23	2.85	28.63	6.58	12	2.75807e+06	2.7118e+06	2.8225e+06	2.18159e+06	2.32344e+06	2.17591e+06	1.29713e+06	1.47044e+06	1.47467e+06	1.97677e+06	2.17801e+06	3.08503e+06		0.569134	0.000429053	0.00237038	0.617149
P30825	High affinity cationic amino acid transporter 1	SLC7A1		5	3	8	3	629	67.6	5.43	5.35	3	transport	membrane	protein binding;transporter activity	Pf00324, Pf13520, Pf13906	6541	ENSG00000139514.12	13	MicroRNAs in cancer		Amino acid transport across the plasma membrane	0	8.609	5	0	6.38	2.8	8.54	17.33	4.78	12	603540	592232	668142	638681	667857	648447	437593	407829	473106	298613	256111	341914		0.567401	0.000513343	1.11871	0.000176317
P10155	60 kDa SS-A/Ro ribonucleoprotein	RO60	Deamidated [R531]	32	16	31	16	538	60.6	8.03	65.99	16	cell organization and biogenesis;metabolic process;regulation of biological process;response to stimulus	cytoplasm;cytosol;nucleus	metal ion binding;RNA binding	Pf05731, Pf09967, Pf13519	6738	ENSG00000116747.12	1	Systemic lupus erythematosus			0	63.172	1	0	3.08	7.49	1.47	0.51	3.89	12	8.296e+06	8.73751e+06	8.59703e+06	7.89885e+06	8.82017e+06	7.42796e+06	4.90046e+06	5.33188e+06	5.42846e+06	5.32254e+06	5.19549e+06	4.92882e+06		0.566998	0.00300747	0.604385	0.00241151
Q13573	SNW domain-containing protein 1	SNW1		17	5	6	5	536	61.5	9.52	9.1	5	cell organization and biogenesis;metabolic process;regulation of biological process;response to stimulus	nucleus;spliceosomal complex	catalytic activity;protein binding;RNA binding	Pf02731	22938	ENSG00000100603.13	14	Viral carcinogenesis; Epstein-Barr virus infection; Spliceosome; Notch signaling pathway	TGF-beta Signaling Pathway; RIG-I-like Receptor Signaling; Notch Signaling Pathway	NOTCH1 Intracellular Domain Regulates Transcription; SMAD2/SMAD3:SMAD4 heterotrimer regulates transcription; mRNA Splicing - Major Pathway; Constitutive Signaling by NOTCH1 PEST Domain Mutants; RUNX3 regulates NOTCH signaling; Notch-HLH transcription pathway; Constitutive Signaling by NOTCH1 HD+PEST Domain Mutants; Pre-NOTCH Transcription and Translation	0	19.891	34	0	4.91	16.79	4.85	12.99	18.85	12	220458	230784	242757	300228	376592	259570	195401	224338	202864	337467	273708	339194		0.565546	0.041709	-0.168692	0.913963
P83916	Chromobox protein homolog 1	CBX1		25	4	9	3	185	21.4	4.93	17.79	4	regulation of biological process	chromosome;nucleus	protein binding	Pf00385, Pf01393	10951	ENSG00000108468.14	17				0	14.2	0	0	1.39	2.41	6.14	6.47	11.99	12	871488	859836	847532	671148	769905	717344	491692	474009	485666	418261	396186	425955		0.5627	0.00124647	0.778262	0.000513217
Q9NPA8	Transcription and mRNA export factor ENY2	ENY2		17	1	3	1	101	11.5	9.33	2.92	1	cell organization and biogenesis;metabolic process;regulation of biological process;transport	mitochondrion;nucleus		Pf10163	56943	ENSG00000120533.12	8			HATs acetylate histones	0	7.285	3	0	40.02	25.83	7.72	11.47	30.69	12	36277.1	45058.8	76438.6	97149.6	73967.3	64637.2	51784.8	50079.5	48332.2	108047	83178.1	87586.4		0.562669	0.042596	-0.243819	0.309227
Q9H098	Protein FAM107B	FAM107B		10	1	2	1	131	15.5	8.29	5.75	1				Pf06625	83641	ENSG00000065809.13	10				0	8.733	0	0	6.27	16.92	10.05	7.02	36.12	11	71598.5	65743.4	75088.2	111238	121952	86682.6	74182.9	92684.7	76344	20043.6	0	20421.9		0.54306	0.0995117	2.47243	0.00169649
A6NHQ2	rRNA/tRNA 2'-O-methyltransferase fibrillarin-like protein 1	FBLL1		3	1	2	1	334	34.8	10.35	5.14	1	cell organization and biogenesis;metabolic process	nucleus	catalytic activity;RNA binding	Pf01269, Pf13847	345630	ENSG00000188573.7	5				0.002	3.2	0	0	6.8	13.4	1.71	36.31	19.1	12	135463	153642	147507	138269	120948	151161	89521.4	94243.6	93625.5	219039	204367	356453		0.562507	0.00752498	-0.663706	0.0666075
P23588	Eukaryotic translation initiation factor 4B	EIF4B	Deamidated [R70]	34	23	64	23	611	69.1	5.73	120.25	23	cell organization and biogenesis;metabolic process;regulation of biological process	cytosol	catalytic activity;protein binding;RNA binding	Pf00076, Pf14259	1975	ENSG00000063046.17	12	Proteoglycans in cancer; mTOR signaling pathway; RNA transport; PI3K-Akt signaling pathway	Translation Factors; Focal Adhesion-PI3K-Akt-mTOR-signaling pathway; Interferon type I signaling pathways	mTORC1-mediated signalling; L13a-mediated translational silencing of Ceruloplasmin expression; Translation initiation complex formation; GTP hydrolysis and joining of the 60S ribosomal subunit; Deadenylation of mRNA; Ribosomal scanning and start codon recognition	0	66.219	22	0	3.88	19.54	5.67	23.35	11.34	12	1.47052e+07	1.56826e+07	1.49455e+07	1.26367e+07	1.71131e+07	1.1232e+07	7.94454e+06	9.53757e+06	8.68043e+06	2.99244e+06	3.23593e+06	4.25748e+06		0.541781	0.0542986	1.96537	0.0049907
P62249	40S ribosomal protein S16	RPS16		69	13	56	13	146	16.4	10.21	127.78	13	cell organization and biogenesis;metabolic process;transport	cytosol;membrane;ribosome	protein binding;RNA binding;structural molecule activity	Pf00380	6217	ENSG00000105193.8	19	Ribosome	Cytoplasmic Ribosomal Proteins	Peptide chain elongation; Eukaryotic Translation Termination; Viral mRNA Translation; Formation of the ternary complex, and subsequently, the 43S complex; L13a-mediated translational silencing of Ceruloplasmin expression; Selenocysteine synthesis; Nonsense Mediated Decay (NMD) independent of the Exon Junction Complex (EJC); Nonsense Mediated Decay (NMD) enhanced by the Exon Junction Complex (EJC)…	0	50.395	38	0	1.97	1.31	5.52	7.48	15.34	12	2.65976e+07	2.73696e+07	2.73014e+07	3.0452e+07	3.41143e+07	3.22495e+07	1.91587e+07	2.31765e+07	2.18374e+07	5.7466e+06	4.98059e+06	5.50513e+06		0.562476	0.00235895	2.55043	1.5579e-05
P62269	40S ribosomal protein S18	RPS18		51	12	40	12	152	17.7	10.99	81.36	12	cell organization and biogenesis;metabolic process;transport	cytoplasm;cytosol;membrane;nucleus;ribosome	protein binding;RNA binding;structural molecule activity	Pf00416	6222	ENSG00000223367.6; ENSG00000096150.9; ENSG00000235650.6; ENSG00000226225.6; ENSG00000231500.6	6; CHR_HSCHR6_MHC_DBB_CTG1; CHR_HSCHR6_MHC_QBL_CTG1; CHR_HSCHR6_MHC_COX_CTG1; CHR_HSCHR6_MHC_MCF_CTG1	Ribosome	Cytoplasmic Ribosomal Proteins	Peptide chain elongation; Eukaryotic Translation Termination; Viral mRNA Translation; Formation of the ternary complex, and subsequently, the 43S complex; L13a-mediated translational silencing of Ceruloplasmin expression; Selenocysteine synthesis; Nonsense Mediated Decay (NMD) independent of the Exon Junction Complex (EJC); Nonsense Mediated Decay (NMD) enhanced by the Exon Junction Complex (EJC)…	0	44.402	38	0	0.75	5.33	6.7	1.61	13.94	12	1.50866e+07	1.47241e+07	1.49102e+07	1.55992e+07	1.8861e+07	1.81866e+07	1.04217e+07	1.28854e+07	1.23275e+07	4.11313e+06	3.90615e+06	3.85111e+06		0.560996	0.0103164	2.21906	0.00016784
P09874	Poly [ADP-ribose] polymerase 1	PARP1		20	18	36	18	1014	113	8.88	67.51	18	cell death;cell differentiation;cell organization and biogenesis;metabolic process;regulation of biological process;response to stimulus	membrane;mitochondrion;nucleus	catalytic activity;DNA binding;metal ion binding;nucleotide binding;protein binding;RNA binding	Pf00533, Pf00644, Pf00645, Pf02877, Pf05406, Pf08063	142	ENSG00000143799.12	1	Base excision repair; NF-kappa B signaling pathway; Apoptosis	Corticotropin-releasing hormone signaling pathway; Nanoparticle triggered regulated necrosis; Fas Ligand (FasL) pathway and Stress induction of Heat Shock Proteins (HSP) regulation; NAD metabolism, sirtuins and aging; NAD+ metabolism; NAD+ biosynthetic pathways	POLB-Dependent Long Patch Base Excision Repair; Dual Incision in GG-NER; Formation of Incision Complex in GG-NER; Downregulation of SMAD2/3:SMAD4 transcriptional activity; DNA Damage Recognition in GG-NER; HDR through MMEJ (alt-NHEJ); SUMOylation of DNA damage response and repair proteins	0	68.224	35	0	5.57	36.69	10.13	9.49	4.66	12	2.20948e+06	1.98068e+06	2.1977e+06	4.64489e+06	2.36619e+06	4.65469e+06	3.26849e+06	2.88958e+06	3.19545e+06	2.24663e+06	2.47321e+06	1.97026e+06		0.539624	0.373488	1.04788	0.0990725
Q9H3Z4	DnaJ homolog subfamily C member 5	DNAJC5		7	1	4	1	198	22.1	5.07	7.75	1	regulation of biological process;transport	membrane;mitochondrion	protein binding	Pf00226	80331	ENSG00000101152.10	20	Protein processing in endoplasmic reticulum		Neutrophil degranulation; GABA synthesis, release, reuptake and degradation	0	6.21	8	0	6.44	9.27	10.17	18.55	18.14	12	133011	117782	119300	125511	165245	153526	107314	94867.6	104079	358828	254490	349997		0.560809	0.0204501	-1.18885	0.0081367
P00533	Epidermal growth factor receptor	EGFR		15	12	16	12	1210	134.2	6.68	24.19	12	cell organization and biogenesis;cell proliferation;cellular component movement;development;metabolic process;regulation of biological process;response to stimulus	cell surface;cytoplasm;endoplasmic reticulum;endosome;extracellular;Golgi;membrane;nucleus;organelle lumen	catalytic activity;DNA binding;enzyme regulator activity;nucleotide binding;protein binding;receptor activity;signal transducer activity	Pf00069, Pf00757, Pf01030, Pf07714, Pf14843	1956	ENSG00000146648.17	7	Endocytosis; Dorso-ventral axis formation; HIF-1 signaling pathway; Central carbon metabolism in cancer; Pancreatic cancer; FoxO signaling pathway; MicroRNAs in cancer; Phospholipase D signaling pathway; Cytokine-cytokine receptor interaction; Rap1 signaling pathway; Non-small cell lung cancer; MAPK signaling pathway; Oxytocin signaling pathway; Endometrial cancer; Breast cancer; ErbB signaling p…	Androgen receptor signaling pathway; Signaling Pathways in Glioblastoma; AGE/RAGE pathway; Gastric cancer network 2; Spinal Cord Injury; Aryl Hydrocarbon Receptor; Bladder Cancer; TCA Cycle Nutrient Utilization and Invasiveness of Ovarian Cancer; Extracellular vesicle-mediated signaling in recipient cells; Aryl Hydrocarbon Receptor Pathway; Focal Adhesion; Rac1/Pak1/p38/MMP-2 pathway; Association…	EGFR interacts with phospholipase C-gamma; TFAP2 (AP-2) family regulates transcription of growth factors and their receptors; SHC1 events in ERBB2 signaling; EGFR downregulation; Signaling by GPCR; ERBB2 Regulates Cell Motility; GRB2 events in EGFR signaling; EGFR Transactivation by Gastrin; ERBB2 Activates PTK6 Signaling; Constitutive Signaling by Aberrant PI3K in Cancer; Interleukin-20 family s…	0	34.824	115	0	3.81	4.33	15.56	4.68	5.22	12	968875	891667	917538	1.03212e+06	1.06266e+06	1.01278e+06	790802	700214	632289	519424	537280	524771		0.559745	0.00242575	0.975854	5.07963e-06
Q9UI26	Importin-11	IPO11		1	1	1	1	975	112.5	5.25	0	1	transport	cytoplasm;cytosol;nucleus	protein binding;transporter activity	Pf03810	51194	ENSG00000086200.16	5				0.01	2.452	0	0	5.65	5.39	24.97	16.99	22.72	12	126178	139932	133077	120225	119907	117297	82652.2	129453	82615.2	88440.2	67422.9	90765.4		0.536788	0.252185	0.439139	0.00783528
P08865	40S ribosomal protein SA	RPSA	Deamidated [R117]	53	11	47	11	295	32.8	4.87	132.63	11	cell organization and biogenesis;metabolic process;transport	cytoplasm;cytosol;membrane;nucleus;ribosome	protein binding;receptor activity;RNA binding;structural molecule activity	Pf00318	3921	ENSG00000168028.13	3	Ribosome	Cytoplasmic Ribosomal Proteins	Peptide chain elongation; Eukaryotic Translation Termination; Viral mRNA Translation; Formation of the ternary complex, and subsequently, the 43S complex; L13a-mediated translational silencing of Ceruloplasmin expression; Selenocysteine synthesis; Nonsense Mediated Decay (NMD) independent of the Exon Junction Complex (EJC); Nonsense Mediated Decay (NMD) enhanced by the Exon Junction Complex (EJC)…	0	78.728	38	0	3.09	7.66	6.59	6.01	7.72	12	1.22677e+07	1.26809e+07	1.30084e+07	1.24008e+07	1.55622e+07	1.51502e+07	8.5728e+06	1.05115e+07	1.02803e+07	2.62878e+06	2.55293e+06	2.69316e+06		0.559455	0.0170726	2.52687	0.000292521
P53634	Dipeptidyl peptidase 1	CTSC		6	2	4	2	463	51.8	6.99	5.23	2	cell death;cell organization and biogenesis;metabolic process;regulation of biological process;response to stimulus;transport	endoplasmic reticulum;extracellular;Golgi;membrane;organelle lumen;vacuole	catalytic activity;enzyme regulator activity;protein binding	Pf00112, Pf03051, Pf08773	1075	ENSG00000109861.15	11	Lysosome; Apoptosis		Neutrophil degranulation; MHC class II antigen presentation; Cargo concentration in the ER; COPII (Coat Protein 2) Mediated Vesicle Transport	0	8.379	16	0	3.59	6.63	12.94	37.95	11.31	12	318215	327259	306926	321910	315488	306347	236969	214158	200291	1.23627e+06	1.62383e+06	694002		0.558913	0.00110157	-1.97034	0.0320863
P82979	SAP domain-containing ribonucleoprotein	SARNP		24	4	4	4	210	23.7	6.42	9.86	4	metabolic process;regulation of biological process;transport	nucleus	DNA binding;protein binding;RNA binding	Pf02037	84324	ENSG00000205323.8	12			Cleavage of Growing Transcript in the Termination Region ; Transport of Mature mRNA derived from an Intron-Containing Transcript; mRNA 3'-end processing	0	15.392	9	0	0.1	21.58	6.53	16.46	23.25	12	1.0264e+06	1.01529e+06	1.02248e+06	909189	1.16911e+06	728075	532908	656742	628208	313632	354945	402064		0.533338	0.0688814	1.35698	0.0113957
Q16740	ATP-dependent Clp protease proteolytic subunit, mitochondrial	CLPP		15	3	8	3	277	30.2	8.09	11.75	3	cell organization and biogenesis;metabolic process	mitochondrion;organelle lumen	catalytic activity;protein binding	Pf00574	8192	ENSG00000125656.8	19				0	13.758	0	0	11.08	12.36	6.97	8.79	5.61	12	755705	746814	617514	513254	636884	481536	299895	348689	371665	131270	133816	107291		0.557731	0.0171462	1.96713	0.000952554
O95831	Apoptosis-inducing factor 1, mitochondrial	AIFM1	Deamidated [R148; R172]	30	15	40	15	613	66.9	8.95	85.87	15	cell death;cell differentiation;cell organization and biogenesis;cellular homeostasis;metabolic process;regulation of biological process;response to stimulus	cytoplasm;cytosol;membrane;mitochondrion;nucleus	catalytic activity;DNA binding;nucleotide binding;protein binding	Pf00070, Pf07992, Pf14721, Pf14962	9131	ENSG00000156709.13	X	Apoptosis	Apoptosis Modulation and Signaling; Nanomaterial induced apoptosis; Apoptosis Modulation by HSP70		0	71.815	4	0	2.56	0.86	12.08	7.77	3.77	12	3.87777e+06	3.87481e+06	3.72002e+06	2.97007e+06	3.24447e+06	3.19696e+06	2.172e+06	1.91691e+06	2.39566e+06	2.9994e+06	2.55783e+06	2.82972e+06		0.557677	0.00384354	0.17604	0.090807
Q96A08	Histone H2B type 1-A	H2BC1		52	7	125	2	127	14.2	10.32	256.28	7	cell organization and biogenesis;cellular component movement;defense response;metabolic process;response to stimulus	chromosome;nucleus	DNA binding;protein binding	Pf00125, Pf00808	255626	ENSG00000146047.6	6	Viral carcinogenesis; Systemic lupus erythematosus; Alcoholism		SIRT1 negatively regulates rRNA expression; Nonhomologous End-Joining (NHEJ); Activation of anterior HOX genes in hindbrain development during early embryogenesis; NoRC negatively regulates rRNA expression; Meiotic synapsis; Transcriptional regulation by small RNAs; Meiotic recombination; PRC2 methylates histones and DNA; Recruitment and ATM-mediated phosphorylation of repair and signaling protei…	0	35.955	77	0	2.21	16.71	11.28	5.02	23.76	12	554993	549513	575229	646577	804237	953353	432679	583522	556972	5.39071e+06	5.25817e+06	5.44157e+06		0.530015	0.0503762	-2.74478	1.61985e-06
Q9BQ52	Zinc phosphodiesterase ELAC protein 2	ELAC2		4	2	3	2	826	92.2	7.9	4.94	2	cell organization and biogenesis;metabolic process	mitochondrion;nucleus;organelle lumen	catalytic activity;metal ion binding;RNA binding	Pf00753, Pf12706, Pf13691	60528	ENSG00000006744.18	17	RNA transport		tRNA processing in the mitochondrion; rRNA processing in the mitochondrion; tRNA processing in the nucleus	0	6.786	7	0	11.72	6.11	13.23	36.19	29.28	12	98465.8	120493	101436	103808	101792	100734	60622	84004.6	69176.9	134614	86754.3	60568.7		0.557263	0.0110175	0.230619	0.726832
P09651	Heterogeneous nuclear ribonucleoprotein A1	HNRNPA1	Deamidated [R31; R75; R140]	40	12	38	10	372	38.7	9.13	88.34	12	cell communication;metabolic process;regulation of biological process;response to stimulus;transport	cytoplasm;membrane;nucleus;spliceosomal complex	DNA binding;protein binding;RNA binding	Pf00076, Pf13893, Pf14259	3178	ENSG00000135486.17	12	Spliceosome	mRNA Processing	mRNA Splicing - Major Pathway; FGFR2 alternative splicing	0	77.172	11	0	6.18	36.24	18.59	6.49	2.67	12	2.17823e+06	1.91398e+06	2.11475e+06	5.09932e+06	2.60799e+06	4.99248e+06	4.13323e+06	3.15626e+06	3.46162e+06	2.34425e+06	2.2836e+06	2.42422e+06		0.528311	0.493469	1.09063	0.0818472
P52926	High mobility group protein HMGI-C	HMGA2		8	1	1	1	109	11.8	10.62	2.07	1	cell communication;cell differentiation;cell division;cell organization and biogenesis;cell proliferation;development;metabolic process;regulation of biological process;response to stimulus	chromosome;nucleus	catalytic activity;DNA binding;protein binding		8091	ENSG00000149948.13	12	MicroRNAs in cancer; Transcriptional misregulation in cancer	Mesodermal Commitment Pathway	Formation of Senescence-Associated Heterochromatin Foci (SAHF)	0.02	2.013	8	0	16.05	8.96	11.22	17.76	28	12	151448	206584	175457	208715	230379	189792	109650	141976	146863	52444.4	60153.3	69023.9		0.555887	0.00972474	1.79482	0.000298069
Q07020	60S ribosomal protein L18	RPL18		29	5	15	5	188	21.6	11.72	38.04	5	cell organization and biogenesis;metabolic process;transport	cytoplasm;cytosol;endoplasmic reticulum;membrane;nucleus;ribosome	RNA binding;structural molecule activity	Pf00828	6141	ENSG00000063177.12	19	Ribosome	Cytoplasmic Ribosomal Proteins	Peptide chain elongation; Eukaryotic Translation Termination; Viral mRNA Translation; L13a-mediated translational silencing of Ceruloplasmin expression; Nonsense Mediated Decay (NMD) independent of the Exon Junction Complex (EJC); Selenocysteine synthesis; Nonsense Mediated Decay (NMD) enhanced by the Exon Junction Complex (EJC); GTP hydrolysis and joining of the 60S ribosomal subunit; Major path…	0	24.611	34	0	8.33	4.08	13.54	7.53	31.18	12	5.07511e+06	5.52435e+06	5.98698e+06	6.0786e+06	6.86164e+06	7.00627e+06	3.55011e+06	5.03374e+06	4.67952e+06	1.09962e+06	1.03575e+06	1.13629e+06		0.552193	0.0138462	2.64155	4.34587e-05
Q99719	Septin-5	SEPTIN5		5	2	2	2	369	42.8	6.67	2.89	2	cell division;regulation of biological process	cytoplasm;cytoskeleton;membrane	catalytic activity;nucleotide binding;protein binding;structural molecule activity	Pf00735, Pf03193	5413	ENSG00000184702.17	22	Parkinson's disease	Parkin-Ubiquitin Proteasomal System pathway; Parkinsons Disease Pathway		0	6.182	3	0	15.69	20.41	16.48	16.79	27.98	12	27488.9	34192.1	37597.2	47987.7	44405.1	33694.4	30897.2	40990.8	29611.7	182122	162297	212095		0.52325	0.21729	-2.03611	0.00068443
Q7Z739	YTH domain-containing family protein 3	YTHDF3		6	3	7	2	585	63.8	9.04	13.53	3	regulation of biological process	cytoplasm;cytosol	protein binding;RNA binding	Pf04146	253943	ENSG00000185728.16	8				0	9.326	0	1	5.21	4.96	4.31	9.16	3.11	12	390240	372998	416123	565381	568494	554997	384623	386407	385748	530943	604320	576506		0.551566	1.72948e-06	-0.0281128	0.743626
P62857	40S ribosomal protein S28	RPS28		41	5	23	5	69	7.8	10.7	43.07	5	cell organization and biogenesis;metabolic process;transport	cytosol;ribosome	protein binding;RNA binding;structural molecule activity	Pf01200	6234	ENSG00000233927.4	19	Ribosome	Cytoplasmic Ribosomal Proteins	Peptide chain elongation; Eukaryotic Translation Termination; Viral mRNA Translation; Formation of the ternary complex, and subsequently, the 43S complex; L13a-mediated translational silencing of Ceruloplasmin expression; Selenocysteine synthesis; Nonsense Mediated Decay (NMD) independent of the Exon Junction Complex (EJC); Nonsense Mediated Decay (NMD) enhanced by the Exon Junction Complex (EJC)…	0	26.082	38	0	2.96	5.64	4.62	39.08	31.86	12	7.37691e+06	7.26929e+06	7.72525e+06	7.7191e+06	9.37409e+06	8.29034e+06	5.05257e+06	5.99851e+06	5.65993e+06	160457	266867	341625		0.550645	0.00663156	4.95724	7.34446e-05
P62266	40S ribosomal protein S23	RPS23		49	7	36	7	143	15.8	10.49	109.13	7	cell organization and biogenesis;metabolic process;transport	cytosol;membrane;ribosome	protein binding;RNA binding;structural molecule activity	Pf00164	6228	ENSG00000186468.12	5	Ribosome	Cytoplasmic Ribosomal Proteins	Peptide chain elongation; Eukaryotic Translation Termination; Viral mRNA Translation; Formation of the ternary complex, and subsequently, the 43S complex; L13a-mediated translational silencing of Ceruloplasmin expression; Selenocysteine synthesis; Nonsense Mediated Decay (NMD) independent of the Exon Junction Complex (EJC); Nonsense Mediated Decay (NMD) enhanced by the Exon Junction Complex (EJC)…	0	45.414	38	0	4.03	2.67	6.91	15.76	24.8	12	2.36613e+07	2.48049e+07	2.55501e+07	3.06639e+07	3.51092e+07	3.23798e+07	1.82201e+07	2.2374e+07	2.21206e+07	1.42404e+06	1.23456e+06	1.59966e+06		0.549704	0.00318832	4.50703	1.75809e-05
Q92542	Nicastrin	NCSTN		2	2	3	2	709	78.4	5.99	6.77	2	cell proliferation;metabolic process;regulation of biological process;response to stimulus;transport	endoplasmic reticulum;Golgi;membrane	catalytic activity;protein binding	Pf05450	23385	ENSG00000162736.15	1	Alzheimer's disease; Notch signaling pathway	Alzheimers Disease; Notch Signaling Pathway; Notch Signaling Pathway	Activated NOTCH1 Transmits Signal to the Nucleus; Signaling by NOTCH4; Regulated proteolysis of p75NTR; Constitutive Signaling by NOTCH1 HD+PEST Domain Mutants; NRIF signals cell death from the nucleus; Signaling by NOTCH3; EPH-ephrin mediated repulsion of cells; NOTCH2 Activation and Transmission of Signal to the Nucleus; Degradation of the extracellular matrix; Neutrophil degranulation; Constit…	0.001	3.958	37	0	6.46	6.03	8.51	7.16	10.53	12	1.04684e+06	1.01312e+06	1.15086e+06	1.22804e+06	1.19546e+06	1.24542e+06	839108	820957	968987	481553	429403	385349		0.549432	0.00208491	1.51596	1.48009e-05
Q15024	Exosome complex component RRP42	EXOSC7		13	3	7	3	291	31.8	5.19	14.77	3	metabolic process;regulation of biological process	cytoplasm;cytosol;nucleus	catalytic activity;protein binding;RNA binding	Pf01138, Pf03725	23016	ENSG00000075914.12	3	RNA degradation		Major pathway of rRNA processing in the nucleolus and cytosol; mRNA decay by 3' to 5' exoribonuclease; ATF4 activates genes; Butyrate Response Factor 1 (BRF1) binds and destabilizes mRNA; Tristetraprolin (TTP, ZFP36) binds and destabilizes mRNA; KSRP (KHSRP) binds and destabilizes mRNA	0	13.058	15	0	10.1	19.33	8.61	28.07	14.38	12	141598	162193	172558	214337	171770	164875	109461	136878	117487	113000	102096	159010		0.547977	0.023385	0.604158	0.0647175
Q14011	Cold-inducible RNA-binding protein	CIRBP	Deamidated [R161]	22	4	4	4	172	18.6	9.51	6.47	4	cell organization and biogenesis;regulation of biological process;response to stimulus	cytoplasm;nucleus	protein binding;RNA binding;translation regulator activity	Pf00076, Pf13893, Pf14259	1153	ENSG00000099622.13	19				0	10.634	0	0	2.15	10.82	4.47	18.53	40.33	12	691295	657656	667782	563192	518415	496757	353533	355110	383240	190546	185530	239843		0.545844	0.00174796	1.44397	0.000252892
P15880	40S ribosomal protein S2	RPS2		54	15	105	15	293	31.3	10.24	225.98	15	cell organization and biogenesis;metabolic process;regulation of biological process;transport	cytosol;membrane;nucleus;ribosome	protein binding;RNA binding;structural molecule activity	Pf00333, Pf03719	6187	ENSG00000140988.15	16	Ribosome	Cytoplasmic Ribosomal Proteins	Peptide chain elongation; Protein methylation; Eukaryotic Translation Termination; Viral mRNA Translation; RMTs methylate histone arginines; Formation of the ternary complex, and subsequently, the 43S complex; L13a-mediated translational silencing of Ceruloplasmin expression; Selenocysteine synthesis; Nonsense Mediated Decay (NMD) independent of the Exon Junction Complex (EJC); Nonsense Mediated …	0	81.206	44	0	2.43	2.79	6.97	12.27	8.04	12	3.4396e+07	3.55723e+07	3.57805e+07	3.808e+07	4.42046e+07	4.14764e+07	2.39353e+07	2.97506e+07	2.84222e+07	1.00052e+07	1.03944e+07	1.16754e+07		0.545272	0.00511982	1.99648	7.72898e-05
O96019	Actin-like protein 6A	ACTL6A		28	10	14	10	429	47.4	5.6	27.37	10	cell organization and biogenesis;metabolic process;regulation of biological process;response to stimulus	membrane;nucleus	DNA binding;protein binding	Pf00022	86	ENSG00000136518.16	3		Gastric Cancer Network 1	RUNX1 interacts with co-factors whose precise effect on RUNX1 targets is not known; UCH proteinases; DNA Damage Recognition in GG-NER; RMTs methylate histone arginines; HATs acetylate histones	0	33.068	18	0	2.58	9.12	1.85	12.34	5.52	12	2.04333e+06	2.06145e+06	1.9735e+06	1.71775e+06	2.08932e+06	1.68892e+06	1.12462e+06	1.17752e+06	1.20764e+06	1.07156e+06	833546	999233		0.54477	0.00724835	0.781631	0.00418043
Q96SZ5	2-aminoethanethiol dioxygenase	ADO		21	4	6	4	270	29.7	6.04	11.1	4	metabolic process	cytosol;mitochondrion	catalytic activity;metal ion binding	Pf07847	84890	ENSG00000181915.4	10	Taurine and hypotaurine metabolism; Metabolic pathways		Degradation of cysteine and homocysteine	0	10.062	6	0	6.27	14.69	9.69	16.62	13.91	12	1.69385e+06	1.86362e+06	1.68456e+06	1.44899e+06	1.78006e+06	1.28155e+06	779000	993320	1.00656e+06	487996	410873	544488		0.544712	0.0244491	1.5701	0.00251348
P25705	ATP synthase subunit alpha, mitochondrial	ATP5F1A		15	6	11	6	553	59.7	9.13	18.01	6	cell organization and biogenesis;metabolic process;regulation of biological process;transport	membrane;mitochondrion;organelle lumen	catalytic activity;nucleotide binding;protein binding;RNA binding;transporter activity	Pf00006, Pf00306, Pf02663, Pf02874, Pf05943	498	ENSG00000152234.15	18	Huntington's disease; Parkinson's disease; Alzheimer's disease; Oxidative phosphorylation; Metabolic pathways	Electron Transport Chain; Oxidative phosphorylation	Cristae formation; Mitochondrial protein import; Formation of ATP by chemiosmotic coupling; Metabolism of proteins	0	26.274	16	0	1.44	5.92	9.22	20.91	8.27	12	1.00861e+06	977126	979851	1.25806e+06	1.22951e+06	1.24615e+06	895586	812025	855151	525864	550083	709912		0.543233	0.00010638	1.17976	0.000370599
P35658	Nuclear pore complex protein Nup214	NUP214		3	5	7	5	2090	213.5	7.47	14.9	5	cell organization and biogenesis;cellular component movement;metabolic process;regulation of biological process;response to stimulus;transport	cytosol;nucleus	protein binding;structural molecule activity;transporter activity		8021	ENSG00000126883.16	9	Epstein-Barr virus infection; RNA transport	TGF-beta Signaling Pathway	Rev-mediated nuclear export of HIV RNA; ISG15 antiviral mechanism; NEP/NS2 Interacts with the Cellular Export Machinery; tRNA processing in the nucleus; Transcriptional regulation by small RNAs; Nuclear Pore Complex (NPC) Disassembly; Regulation of Glucokinase by Glucokinase Regulatory Protein; Vpr-mediated nuclear import of PICs; Regulation of HSF1-mediated heat shock response; snRNP Assembly; S…	0	19.057	68	0	3.74	7.35	18.37	4.87	37.76	12	1.20428e+06	1.24532e+06	1.16482e+06	1.12429e+06	1.2209e+06	1.04481e+06	932727	721510	771995	742302	787102	701079		0.542347	0.0169573	0.598932	0.00241316
P15529	Membrane cofactor protein	CD46		10	4	5	4	392	43.7	6.74	13.01	4	defense response;metabolic process;regulation of biological process;response to stimulus	cell surface;cytoplasm;Golgi;membrane	catalytic activity;enzyme regulator activity;protein binding;receptor activity	Pf00084	4179	ENSG00000117335.19	1	Complement and coagulation cascades; Measles	Complement and Coagulation Cascades	Regulation of Complement cascade	0	10.91	7	0	5.54	9.73	9.52	7.08	31.79	12	1.09127e+06	971421	1.00996e+06	1.48881e+06	1.34646e+06	1.42927e+06	1.06534e+06	978352	982108	427333	393481	342378		0.541327	0.00118161	1.86092	2.77142e-05
Q8TAQ2	SWI/SNF complex subunit SMARCC2	SMARCC2		3	3	6	2	1214	132.8	5.69	10.91	3	cell organization and biogenesis;metabolic process;regulation of biological process	nucleus	DNA binding;protein binding	Pf04433	6601	ENSG00000139613.11	12			RUNX1 interacts with co-factors whose precise effect on RUNX1 targets is not known; RMTs methylate histone arginines	0	12.89	8	0	3.05	6.28	4.29	10.46	16.44	12	112865	110191	106198	142103	152808	134146	97740.9	98751.4	97574.9	79681.9	63626.4	72992.2		0.539906	0.00114889	0.961125	0.000575436
Q5T0N5	Formin-binding protein 1-like	FNBP1L		4	2	4	2	605	70	6.64	8.91	2	cell organization and biogenesis;cellular component movement;metabolic process;regulation of biological process;transport	cytoplasm;cytoskeleton;cytosol;membrane	protein binding	Pf00018, Pf00611, Pf07653, Pf08239, Pf14604	54874	ENSG00000137942.16	1			Clathrin-mediated endocytosis	0	11.267	3	0	1.99	11.51	10.02	27.56	6.45	12	542970	544804	563414	511923	565412	444149	352625	400491	327378	125461	174317	204954		0.537791	0.0232723	1.55422	0.00128502
Q9Y520	Protein PRRC2C	PRRC2C		2	6	6	6	2896	316.7	9.13	7.49	6	cell differentiation	membrane	protein binding;RNA binding	Pf07001	23215		1				0	14.616	0	0	7	13.85	1.3	17.48	11.81	12	1.12262e+06	1.27938e+06	1.21457e+06	1.31623e+06	1.67111e+06	1.22784e+06	859324	907143	912255	200954	264863	258152		0.537007	0.0199098	2.35012	0.00105204
P34897	Serine hydroxymethyltransferase, mitochondrial	SHMT2		10	4	4	4	504	56	8.53	5.8	4	cell organization and biogenesis;metabolic process;regulation of biological process;response to stimulus	cytoplasm;cytoskeleton;membrane;mitochondrion;nucleus;organelle lumen	catalytic activity;protein binding	Pf00464	6472	ENSG00000182199.10	12	Carbon metabolism; Glycine, serine and threonine metabolism; Antifolate resistance; Biosynthesis of amino acids; One carbon pool by folate; Metabolic pathways; Glyoxylate and dicarboxylate metabolism	Vitamin B12 Metabolism; Folate Metabolism; One Carbon Metabolism; Trans-sulfuration and one carbon metabolism; One carbon metabolism and related pathways	Metabolism of folate and pterines	0	12.963	16	0	2.91	11.96	2.06	4.97	2.49	12	316362	312375	299641	287240	266864	328271	190727	206747	198404	229238	224330	231542		0.533819	0.0068712	0.325414	0.0224289
O75475	PC4 and SFRS1-interacting protein	PSIP1		6	3	9	2	530	60.1	9.13	17.03	3	cell organization and biogenesis;metabolic process;regulation of biological process;response to stimulus;transport	cytosol;nucleus	DNA binding;metal ion binding;protein binding;RNA binding	Pf00855, Pf11467	11168	ENSG00000164985.14	9			2-LTR circle formation; APOBEC3G mediated resistance to HIV-1 infection; Integration of viral DNA into host genomic DNA; Vpr-mediated nuclear import of PICs; Autointegration results in viral DNA circles	0	9.03	13	0	4.44	1.66	7.04	18.23	29.35	12	180805	177411	193685	174715	198289	188261	118211	130053	144641	50907.6	64539.5	67841.5		0.533631	0.00541707	1.54448	0.000124808
Q96GX9	Methylthioribulose-1-phosphate dehydratase	APIP		31	6	14	6	242	27.1	7.12	33.91	6	cell death;cell organization and biogenesis;metabolic process;regulation of biological process	cytoplasm	catalytic activity;metal ion binding;protein binding	Pf00596	51074	ENSG00000149089.12	11	Metabolic pathways; Cysteine and methionine metabolism		Methionine salvage pathway	0	30.107	7	0	10.99	10.02	2.34	12.14	6.97	12	1.886e+06	1.59199e+06	1.53466e+06	1.44286e+06	1.67016e+06	1.32765e+06	890722	1.00659e+06	998371	746668	746447	857651		0.53128	0.00865726	0.950389	0.00289461
Q15717	ELAV-like protein 1	ELAVL1		35	10	30	10	326	36.1	9.17	74.41	10	development;metabolic process;regulation of biological process	cytoplasm;cytosol;membrane;nucleus	protein binding;RNA binding	Pf00076, Pf13893, Pf14259	1994	ENSG00000066044.14	19	AMPK signaling pathway	AMP-activated Protein Kinase (AMPK) Signaling; Endoderm Differentiation; Preimplantation Embryo; Focal Adhesion-PI3K-Akt-mTOR-signaling pathway	HuR (ELAVL1) binds and stabilizes mRNA; mRNA Splicing - Major Pathway	0	65.418	11	0	1.21	2.96	3.01	13.57	4.92	12	6.46444e+06	6.52507e+06	6.42816e+06	5.86009e+06	6.49909e+06	5.95491e+06	3.99967e+06	4.3917e+06	4.12397e+06	1.94085e+06	2.45095e+06	2.20741e+06		0.530045	0.00110178	1.43172	9.45245e-05
P16403	Histone H1.2	H1-2	Deamidated [R54]	38	10	41	3	213	21.4	10.93	101.8	10	cell organization and biogenesis;metabolic process;regulation of biological process	chromosome;nucleus	DNA binding;protein binding;RNA binding	Pf00538	3006	ENSG00000187837.3	6			Formation of Senescence-Associated Heterochromatin Foci (SAHF); Activation of DNA fragmentation factor	0	57.484	10	0	11.44	14.59	5.77	18.09	2.46	12	2.53167e+06	2.40904e+06	2.99467e+06	5.00022e+06	4.6769e+06	6.08088e+06	3.27585e+06	3.87456e+06	3.46592e+06	1.20297e+06	1.08048e+06	1.43828e+06		0.528755	0.0203382	2.05539	0.000783599
P60866	40S ribosomal protein S20	RPS20	Deamidated [R87]	28	5	42	5	119	13.4	9.94	98.26	5	cell organization and biogenesis;metabolic process;transport	cytoplasm;cytosol;membrane;ribosome	protein binding;RNA binding;structural molecule activity	Pf00338	6224	ENSG00000008988.9	8	Ribosome	Cytoplasmic Ribosomal Proteins	Peptide chain elongation; Eukaryotic Translation Termination; Viral mRNA Translation; Formation of the ternary complex, and subsequently, the 43S complex; L13a-mediated translational silencing of Ceruloplasmin expression; Selenocysteine synthesis; Nonsense Mediated Decay (NMD) independent of the Exon Junction Complex (EJC); Nonsense Mediated Decay (NMD) enhanced by the Exon Junction Complex (EJC)…	0	26.988	38	0	1.35	3.11	5.54	18.19	7.94	12	7.60648e+06	7.72581e+06	7.75782e+06	8.38702e+06	9.74147e+06	9.40648e+06	5.60969e+06	6.77464e+06	6.53593e+06	2.77197e+06	2.90088e+06	3.58065e+06		0.525263	0.00603388	1.69717	0.000218747
P62851	40S ribosomal protein S25	RPS25		22	3	17	3	125	13.7	10.11	41.43	3	cell organization and biogenesis;metabolic process;transport	cytosol;nucleus;ribosome	catalytic activity;nucleotide binding;protein binding;RNA binding;structural molecule activity	Pf03297	6230	ENSG00000280831.2; ENSG00000118181.10	11; CHR_HG2217_PATCH	Ribosome	Cytoplasmic Ribosomal Proteins	Peptide chain elongation; Eukaryotic Translation Termination; Viral mRNA Translation; Formation of the ternary complex, and subsequently, the 43S complex; L13a-mediated translational silencing of Ceruloplasmin expression; Selenocysteine synthesis; Nonsense Mediated Decay (NMD) independent of the Exon Junction Complex (EJC); Nonsense Mediated Decay (NMD) enhanced by the Exon Junction Complex (EJC)…	0	17.952	38	0	1.14	4.2	14.69	21.7	18.58	12	1.04917e+07	1.01605e+07	1.03856e+07	1.21425e+07	1.44244e+07	1.31189e+07	6.83121e+06	9.93011e+06	9.11789e+06	1.54126e+06	1.68754e+06	2.14384e+06		0.524875	0.0156023	2.95866	7.55832e-05
Q86U42	Polyadenylate-binding protein 2	PABPN1		4	1	2	1	306	32.7	5.06	2.29	1	metabolic process;regulation of biological process;response to stimulus;transport	cytoplasm;nucleus	protein binding;RNA binding	Pf00076, Pf13893, Pf14259	8106	ENSG00000100836.10	14	mRNA surveillance pathway; Influenza A	mRNA Processing	Inhibition of Host mRNA Processing and RNA Silencing; mRNA 3'-end processing; mRNA Splicing - Major Pathway; Cleavage of Growing Transcript in the Termination Region ; Processing of Intronless Pre-mRNAs	0.008	2.742	20	0	17.51	12.67	17.49	46.99	10.14	12	112180	158596	140366	127173	148098	171579	103032	108324	79446	184755	101823	68355.7		0.523468	0.0289748	0.540497	0.453026
Q12999	Tetraspanin-31	TSPAN31		3	1	1	1	210	23	7.97	0	1	regulation of biological process;response to stimulus	membrane		Pf00335	6302	ENSG00000135452.9	12				0.037	1.668	0	0	7.43	22.14	27.28	37.09	34.6	12	90593.4	78504	80417.8	95116.6	66842.8	81357.8	69034.6	42855.5	57720.3	52254.1	24005.8	32290.1		0.495202	0.0920855	1.33319	0.0184736
Q01085	Nucleolysin TIAR	TIAL1		13	5	8	5	375	41.6	7.74	15.09	5	cell death;cell division;defense response;regulation of biological process;response to stimulus	cytoplasm;nucleus;vacuole	DNA binding;RNA binding	Pf00076, Pf13893, Pf14259	7073	ENSG00000151923.17	10			FGFR2 alternative splicing	0	11.904	5	0	5.87	15.59	6.44	12.81	6.67	12	2.38511e+06	2.49601e+06	2.67613e+06	2.85479e+06	3.80615e+06	2.72474e+06	1.65377e+06	1.98943e+06	2.01171e+06	1.56843e+06	1.72417e+06	1.87043e+06		0.521032	0.0259484	0.727485	0.0161236
P26374	Rab proteins geranylgeranyltransferase component A 2	CHML		1	1	1	1	656	74	4.93	2.98	1	metabolic process;regulation of biological process;response to stimulus;transport	cytoplasm;cytosol	catalytic activity;enzyme regulator activity;protein binding	Pf00996, Pf12831, Pf13450	1122	ENSG00000203668.2	1			RAB GEFs exchange GTP for GDP on RABs; RAB geranylgeranylation	0.005	2.991	7	0	9.95	3.26	16.89	10.34	4.91	12	266897	301519	250838	232597	261096	237194	165317	155645	216166	156579	154352	121351		0.520835	0.0357579	0.619844	0.00230652
Q5RKV6	Exosome complex component MTR3	EXOSC6		29	5	6	5	272	28.2	6.28	15.81	5	metabolic process;regulation of biological process	cytoplasm;cytosol;nucleus	catalytic activity;RNA binding	Pf01138	118460	ENSG00000223496.2	16	RNA degradation		Major pathway of rRNA processing in the nucleolus and cytosol; mRNA decay by 3' to 5' exoribonuclease; ATF4 activates genes; Butyrate Response Factor 1 (BRF1) binds and destabilizes mRNA; Tristetraprolin (TTP, ZFP36) binds and destabilizes mRNA; KSRP (KHSRP) binds and destabilizes mRNA	0	23.723	15	0	3.72	2.69	8.81	21.17	12	12	662101	698887	706226	628058	667831	682635	466309	542262	452221	155373	187992	219869		0.518197	0.00595621	1.82881	4.45785e-05
O60832	H/ACA ribonucleoprotein complex subunit DKC1	DKC1		15	7	12	7	514	57.6	9.42	24.49	7	cell organization and biogenesis;cell proliferation;metabolic process;regulation of biological process	cytoplasm;nucleus	catalytic activity;protein binding;RNA binding	Pf01472, Pf01509, Pf08068	1736	ENSG00000130826.17	X	Ribosome biogenesis in eukaryotes		rRNA modification in the nucleus and cytosol; Telomere Extension By Telomerase	0	18.635	10	0	13.49	3.46	7.38	13.13	8.97	12	1.93544e+06	2.3371e+06	2.52689e+06	3.39526e+06	3.51304e+06	3.61936e+06	2.50954e+06	2.45347e+06	2.35002e+06	1.39707e+06	1.6988e+06	1.64567e+06		0.517897	0.000178119	1.09404	6.98376e-05
Q12888	TP53-binding protein 1	TP53BP1		2	3	3	3	1972	213.4	4.7	2.03	3	cell organization and biogenesis;metabolic process;regulation of biological process;response to stimulus	chromosome;cytoplasm;nucleus	DNA binding;protein binding	Pf09038, Pf15057	7158	ENSG00000067369.13	15	NOD-like receptor signaling pathway	ATM Signaling Pathway; ATM Signaling Network in Development and Disease	G2/M DNA damage checkpoint; Recruitment and ATM-mediated phosphorylation of repair and signaling proteins at DNA double strand breaks; SUMOylation of transcription factors; Processing of DNA double-strand break ends; Nonhomologous End-Joining (NHEJ)	0	9.212	20	0	3.85	11.34	17.41	42.35	1.79	11	110393	115783	118672	139852	136650	118619	67481.9	95442.8	103106	0	22881.3	40514.4		0.517777	0.0274668	2.57824	0.00119738
Q86UE4	Protein LYRIC	MTDH		6	3	4	3	582	63.8	9.32	6.04	3	cell organization and biogenesis;regulation of biological process;response to stimulus	cytoplasm;endoplasmic reticulum;membrane;nucleus	protein binding;RNA binding		92140	ENSG00000147649.9	8		Gastric cancer network 2		0	12.208	1	0	6.98	19.76	9.42	20.78	12.68	12	802264	913912	860647	988435	1.31429e+06	854678	703679	811186	668948	147816	138761	189267		0.49023	0.0858477	2.74134	0.00287863
P46782	40S ribosomal protein S5	RPS5		46	9	44	9	204	22.9	9.72	90.83	9	cell organization and biogenesis;metabolic process;regulation of biological process;transport	cytosol;membrane;ribosome	protein binding;RNA binding;structural molecule activity	Pf00177	6193	ENSG00000083845.8	19	Ribosome	Cytoplasmic Ribosomal Proteins	Peptide chain elongation; Eukaryotic Translation Termination; Viral mRNA Translation; Formation of the ternary complex, and subsequently, the 43S complex; L13a-mediated translational silencing of Ceruloplasmin expression; Selenocysteine synthesis; Nonsense Mediated Decay (NMD) independent of the Exon Junction Complex (EJC); Nonsense Mediated Decay (NMD) enhanced by the Exon Junction Complex (EJC)…	0	48.571	38	0	2.2	2.45	7.68	16.16	12.16	12	1.33656e+07	1.36836e+07	1.3913e+07	1.56847e+07	1.74463e+07	1.61173e+07	9.44497e+06	1.19238e+07	1.12575e+07	2.01984e+06	2.09433e+06	2.51461e+06		0.51772	0.00369012	2.94405	1.35345e-05
Q13426	DNA repair protein XRCC4	XRCC4		3	1	1	1	336	38.3	4.98	2.42	1	metabolic process;regulation of biological process;response to stimulus	chromosome;cytosol;nucleus	catalytic activity;DNA binding;motor activity;protein binding	Pf06632	7518	ENSG00000152422.15	5	Non-homologous end-joining	Non-homologous end joining	2-LTR circle formation; Nonhomologous End-Joining (NHEJ); SUMOylation of DNA damage response and repair proteins	0.018	2.087	17	0	0.9	12.24	2.03	18.76	14.3	12	154305	155517	154661	116834	151333	158933	101563	106201	105761	36914.1	30103.9	41741.1		0.51693	0.0439496	2.03549	0.00137072
Q07021	Complement component 1 Q subcomponent-binding protein, mitochondrial	C1QBP		30	5	41	5	282	31.3	4.84	88.6	5	cell death;cell organization and biogenesis;defense response;metabolic process;regulation of biological process;response to stimulus	cell surface;cytoplasm;cytosol;extracellular;membrane;mitochondrion;nucleus;organelle lumen	protein binding;RNA binding	Pf02330	708	ENSG00000108561.8	17	Herpes simplex infection	Mesodermal Commitment Pathway	Intrinsic Pathway of Fibrin Clot Formation	0	65.581	5	0	3.74	6.96	2.39	9.49	4.66	12	3.95724e+06	3.91428e+06	3.69678e+06	3.08491e+06	3.26163e+06	2.86262e+06	1.94743e+06	2.15756e+06	2.20191e+06	2.32983e+06	2.41068e+06	2.58794e+06		0.515825	0.00227566	0.35579	0.010562
P46013	Proliferation marker protein Ki-67	MKI67		4	6	7	6	3256	358.5	9.45	8.94	6	cell proliferation;metabolic process;regulation of biological process;response to stimulus	chromosome;cytoplasm;membrane;nucleus	DNA binding;nucleotide binding;protein binding;RNA binding	Pf00498, Pf08065, Pf15276	4288	ENSG00000148773.13	10		Primary Focal Segmental Glomerulosclerosis FSGS		0	15.253	1	0	3.94	18.85	4.25	41.44	13.23	12	481315	508650	477816	468782	609765	403226	303014	356389	335003	102488	71577.1	153701		0.484743	0.0610861	2.19346	0.00419221
Q15843	NEDD8	NEDD8		43	5	13	5	81	9.1	8.43	16.22	5	cellular homeostasis;metabolic process;regulation of biological process;response to stimulus	cytosol;nucleus	protein binding	Pf00240, Pf11976	4738	ENSG00000129559.12	14		EGF/EGFR Signaling Pathway	Cargo recognition for clathrin-mediated endocytosis; UCH proteinases; TGF-beta receptor signaling activates SMADs; Iron uptake and transport; Neddylation	0	11.846	16	0	3.17	8	5.56	17.88	17.44	12	2.63476e+06	2.57797e+06	2.47526e+06	2.20949e+06	2.19092e+06	2.01206e+06	1.33362e+06	1.53491e+06	1.60686e+06	360692	335166	438430		0.513379	0.00332705	2.6027	1.50347e-05
P62854	40S ribosomal protein S26	RPS26		31	3	10	3	115	13	11	18.12	3	cell organization and biogenesis;metabolic process;regulation of biological process;transport	cytosol;membrane;ribosome	protein binding;RNA binding;structural molecule activity	Pf01283	6231; 101929876; 728937	ENSG00000197728.9	12; 20; 4	Ribosome	Cytoplasmic Ribosomal Proteins	Peptide chain elongation; Eukaryotic Translation Termination; Viral mRNA Translation; Formation of the ternary complex, and subsequently, the 43S complex; L13a-mediated translational silencing of Ceruloplasmin expression; Selenocysteine synthesis; Nonsense Mediated Decay (NMD) independent of the Exon Junction Complex (EJC); Nonsense Mediated Decay (NMD) enhanced by the Exon Junction Complex (EJC)…	0	12.683	38	0	5.46	8.82	15.71	17.41	2.29	12	609390	669430	623738	729195	955775	864385	428579	625895	606779	694433	478431	517422		0.510503	0.0312714	0.740334	0.0376031
P00491	Purine nucleoside phosphorylase	PNP	Deamidated [R207; R229]	49	11	58	11	289	32.1	6.95	144	11	metabolic process;regulation of biological process;response to stimulus;transport	cytoplasm;cytoskeleton;cytosol;extracellular;nucleus;organelle lumen	catalytic activity	Pf01048	4860	ENSG00000198805.11	14	Purine metabolism; Nicotinate and nicotinamide metabolism; Metabolic pathways; Pyrimidine metabolism		Neutrophil degranulation; Purine salvage; Purine catabolism	0	86.185	13	0	0.76	5.49	4.05	20.18	5.67	12	6.28829e+06	6.16336e+06	6.18356e+06	5.09564e+06	5.82285e+06	5.05772e+06	3.57782e+06	3.58164e+06	3.77557e+06	1.11603e+07	1.07752e+07	1.43625e+07		0.508642	0.00284303	-1.13105	0.00434054
Q9H0D6	5'-3' exoribonuclease 2	XRN2	Deamidated [R675]	10	8	14	8	950	108.5	7.47	29.84	8	cell differentiation;metabolic process;regulation of biological process	membrane;nucleus	catalytic activity;DNA binding;metal ion binding;protein binding;RNA binding	Pf03159	22803	ENSG00000088930.7	20	Ribosome biogenesis in eukaryotes; RNA degradation	mRNA Processing	Major pathway of rRNA processing in the nucleolus and cytosol; Association of TriC/CCT with target proteins during biosynthesis	0	34.346	11	0	4.63	2.89	16.4	2.12	6.91	12	631587	596334	574610	736630	780699	740362	596902	521952	470173	284347	265594	263713		0.504315	0.00481197	1.47901	6.52461e-06
P62277	40S ribosomal protein S13	RPS13		45	7	60	7	151	17.2	10.54	149.76	7	cell organization and biogenesis;metabolic process;regulation of biological process;transport	cytosol;membrane;nucleus;ribosome	protein binding;RNA binding;structural molecule activity	Pf00312, Pf08069	6207	ENSG00000110700.6	11	Ribosome	Cytoplasmic Ribosomal Proteins	Peptide chain elongation; Eukaryotic Translation Termination; Viral mRNA Translation; Formation of the ternary complex, and subsequently, the 43S complex; L13a-mediated translational silencing of Ceruloplasmin expression; Selenocysteine synthesis; Nonsense Mediated Decay (NMD) independent of the Exon Junction Complex (EJC); Nonsense Mediated Decay (NMD) enhanced by the Exon Junction Complex (EJC)…	0	33.504	38	0	0.66	2.18	4.93	11.46	13.19	12	2.04561e+07	2.00374e+07	2.01781e+07	2.58893e+07	2.94096e+07	2.73616e+07	1.71621e+07	2.05052e+07	1.92996e+07	2.66639e+06	2.55045e+06	2.96712e+06		0.503581	0.00374345	3.35919	1.74595e-05
Q13765	Nascent polypeptide-associated complex subunit alpha	NACA		26	4	9	4	215	23.4	4.56	22.52	4	metabolic process;regulation of biological process;transport	cytoplasm;nucleus	DNA binding;protein binding	Pf01849	4666	ENSG00000196531.10	12				0	12.209	0	0	4.3	5.34	8.25	10.85	2.33	12	1.03445e+06	1.00619e+06	1.0996e+06	1.18348e+06	1.43194e+06	1.37918e+06	822495	1.05127e+06	972988	377405	452922	403661		0.503319	0.0193504	1.7726	0.000306689
P51787	Potassium voltage-gated channel subfamily KQT member 1	KCNQ1		1	1	1	1	676	74.7	9.86	1.73	1	metabolic process;regulation of biological process;response to stimulus;transport	cytoplasm;endoplasmic reticulum;endosome;membrane;vacuole	protein binding;transporter activity	Pf00520, Pf03520, Pf07885	3784	ENSG00000053918.15	11	Protein digestion and absorption; Adrenergic signaling in cardiomyocytes; Pancreatic secretion; Gastric acid secretion; Vibrio cholerae infection; Cholinergic synapse	TarBasePathway; Sudden Infant Death Syndrome (SIDS) Susceptibility Pathways	Voltage gated Potassium channels; Phase 3 - rapid repolarisation; Phase 2 - plateau phase	0.032	1.715	15	0	6.78	21.01	2.26	6.21	4.33	12	241845	217815	212130	401623	360815	532290	266434	283598	295141	332794	361064	340035		0.501994	0.0459016	0.240159	0.172446
Q5BJF6	Outer dense fiber protein 2	ODF2		1	1	1	1	829	95.3	7.62	0	1	cell differentiation;cell organization and biogenesis;development;metabolic process;regulation of biological process	cytoplasm;cytoskeleton;cytosol;nucleus	catalytic activity;motor activity;protein binding;structural molecule activity	Pf00038, Pf01576, Pf02463, Pf03962, Pf04111, Pf05557, Pf05701, Pf07888, Pf10174, Pf12128, Pf13514	4957	ENSG00000136811.16	9			Regulation of PLK1 Activity at G2/M Transition; AURKA Activation by TPX2; Anchoring of the basal body to the plasma membrane; Recruitment of NuMA to mitotic centrosomes; Loss of Nlp from mitotic centrosomes; Recruitment of mitotic centrosome proteins and complexes	0.071	1.376	16	0	9.77	7.09	17.94	37.5	5.21	12	69308.3	75372.7	62420.2	79566.6	75946.6	77953	43383.7	67159.4	55045.4	24582.3	41961.4	50802.3		0.501983	0.0311196	0.893543	0.0075977
Q9NTI5	Sister chromatid cohesion protein PDS5 homolog B	PDS5B		1	2	2	1	1447	164.6	8.47	1.98	2	cell division;cell organization and biogenesis;cell proliferation;metabolic process;regulation of biological process;response to stimulus	chromosome;cytosol;nucleus	DNA binding;nucleotide binding;protein binding		23047	ENSG00000083642.18	13			Cohesin Loading onto Chromatin; Establishment of Sister Chromatid Cohesion; Separation of Sister Chromatids; Resolution of Sister Chromatid Cohesion	0.001	3.526	12	1	11.87	12.4	5.64	29.7	14.93	12	153938	120828	133092	140570	128769	159586	99330.5	97895.7	108062	339094	269718	454159		0.500975	0.0123713	-1.2704	0.0179038
Q12996	Cleavage stimulation factor subunit 3	CSTF3		10	7	9	7	717	82.9	8.12	9.93	7	metabolic process	nucleus	protein binding;RNA binding	Pf05843	1479	ENSG00000176102.11	11	mRNA surveillance pathway	mRNA Processing	Cleavage of Growing Transcript in the Termination Region ; Processing of Intronless Pre-mRNAs; mRNA 3'-end processing; mRNA Splicing - Major Pathway	0	20.531	13	0	5.89	7.95	4.7	17.81	22.1	12	474431	443673	502929	609122	619725	552672	430424	432961	425935	334087	372124	437325		0.50097	0.0014255	0.710945	0.00437901
Q99575	Ribonucleases P/MRP protein subunit POP1	POP1		3	2	3	2	1024	114.6	9.22	3.34	2	metabolic process	Golgi;mitochondrion;nucleus	catalytic activity;protein binding;RNA binding	Pf06978, Pf08170	10940	ENSG00000104356.10	8	Ribosome biogenesis in eukaryotes; RNA transport		tRNA processing in the nucleus	0	7.198	5	0	17.71	5.17	19.75	63.78	4.26	12	90935.9	101503	127751	163886	191190	167214	132319	118168	95801.5	56693.3	124053	215568		0.500855	0.0127406	0.430736	0.42063
O95182	NADH dehydrogenase [ubiquinone] 1 alpha subcomplex subunit 7	NDUFA7		7	1	1	1	113	12.5	10.18	3.55	1	cell organization and biogenesis;metabolic process;transport	membrane;mitochondrion;ribosome	catalytic activity;structural molecule activity	Pf07347	4701	ENSG00000267855.5; ENSG00000167774.2	19	Huntington's disease; Parkinson's disease; Alzheimer's disease; Oxidative phosphorylation; Non-alcoholic fatty liver disease (NAFLD); Metabolic pathways	Electron Transport Chain; Oxidative phosphorylation	Complex I biogenesis	0.001	3.672	13	0	5.45	12.44	14.59	8.43	4.77	12	741493	742395	676239	311702	389652	294411	170320	247809	220327	199077	218471	216419		0.50052	0.0324408	0.526344	0.015746
P60174	Triosephosphate isomerase	TPI1	Deamidated [R90]	78	20	184	20	286	30.8	5.92	466.12	20	development;metabolic process	cytosol;nucleus	catalytic activity;protein binding	Pf00121	7167	ENSG00000111669.14	12	Carbon metabolism; Inositol phosphate metabolism; Fructose and mannose metabolism; Glycolysis / Gluconeogenesis; Biosynthesis of amino acids; Metabolic pathways	Fatty Acid Beta Oxidation; Cori Cycle; Glycolysis and Gluconeogenesis	Gluconeogenesis; Glycolysis	0	202.818	14	0	0.34	3.22	4.26	18.63	8.67	12	8.00792e+07	7.89381e+07	8.00496e+07	6.29559e+07	6.51754e+07	6.37029e+07	3.98969e+07	4.50301e+07	4.68323e+07	4.28868e+07	4.6291e+07	5.64138e+07		0.500468	0.000776661	0.460626	0.0200077
O43395	U4/U6 small nuclear ribonucleoprotein Prp3	PRPF3		4	3	5	3	683	77.5	9.5	2.3	3	cell organization and biogenesis;metabolic process	cytosol;nucleus;spliceosomal complex	protein binding;RNA binding	Pf01480, Pf06544, Pf08572	9129	ENSG00000117360.12	1	Spliceosome	mRNA Processing	mRNA Splicing - Major Pathway	0	4.844	6	0	5.19	25.38	17.58	39.4	13.81	12	169562	171781	186656	301365	198445	248099	219182	175774	178119	94183.9	40437.8	86993.8		0.478075	0.1511	1.51193	0.00681144
Q93050	V-type proton ATPase 116 kDa subunit a isoform 1	ATP6V0A1		4	2	2	2	837	96.4	6.43	0	2	cell organization and biogenesis;cellular homeostasis;metabolic process;regulation of biological process;response to stimulus;transport	cytoplasm;cytosol;Golgi;membrane	catalytic activity;protein binding;transporter activity	Pf01496	535	ENSG00000033627.16	17	Lysosome; Tuberculosis; Phagosome; Oxidative phosphorylation; Vibrio cholerae infection; Metabolic pathways; Epithelial cell signaling in Helicobacter pylori infection; Collecting duct acid secretion; Synaptic vesicle cycle; Rheumatoid arthritis		Transferrin endocytosis and recycling; ROS, RNS production in phagocytes; Ion channel transport; Insulin receptor recycling; Neutrophil degranulation	0.001	3.719	22	0	48.67	48.64	16.83	97.07	27.75	11	35191.4	15517.2	16727.6	30862.9	11095.1	27494.1	28205.5	32389.4	23137.2	44416.7	0	7619.35		-0.0368558	0.514636	1.85138	0.718644
O75367	Core histone macro-H2A.1	H2AFY	Deamidated [R318]	43	14	42	14	372	39.6	9.79	127.06	14	cell organization and biogenesis;regulation of biological process	chromosome;nucleus	DNA binding;enzyme regulator activity;protein binding	Pf00125, Pf01661	9555	ENSG00000113648.16	5	Systemic lupus erythematosus; Alcoholism	H19 action Rb-E2F1 signaling and CDK-beta-catenin activity		0	84.029	3	0	11.33	21.81	8.66	14.32	10.09	12	4.34518e+06	3.60225e+06	4.5236e+06	8.86746e+06	6.72607e+06	1.00592e+07	6.79718e+06	6.32015e+06	6.37162e+06	1.37885e+07	1.33143e+07	1.61538e+07		0.476859	0.105766	-0.636876	0.011061
O94804	Serine/threonine-protein kinase 10	STK10		1	1	1	1	968	112.1	6.95	2.72	1	metabolic process;regulation of biological process;response to stimulus;transport	cytoplasm;membrane	catalytic activity;nucleotide binding;protein binding	Pf00069, Pf02463, Pf04111, Pf07714, Pf12128, Pf12474, Pf13868, Pf13904	6793	ENSG00000072786.12	5			Neutrophil degranulation	0.027	1.78	3	0	16.26	13.72	6.73	19.6	12.88	12	106955	147212	128672	179244	166965	145784	118098	131719	115056	268403	286723	357522		0.499558	0.018455	-0.780112	0.00830441
P08708	40S ribosomal protein S17	RPS17		64	11	42	11	135	15.5	9.85	75.6	11	cell organization and biogenesis;metabolic process;transport	cytosol;membrane;ribosome	RNA binding;structural molecule activity	Pf00833	6218	ENSG00000278229.2; ENSG00000182774.10	15; CHR_HSCHR15_5_CTG8	Ribosome	Cytoplasmic Ribosomal Proteins	Peptide chain elongation; Eukaryotic Translation Termination; Viral mRNA Translation; Formation of the ternary complex, and subsequently, the 43S complex; L13a-mediated translational silencing of Ceruloplasmin expression; Selenocysteine synthesis; Nonsense Mediated Decay (NMD) independent of the Exon Junction Complex (EJC); Nonsense Mediated Decay (NMD) enhanced by the Exon Junction Complex (EJC)…	0	55.378	38	0	1.87	4.11	8.28	15.42	12.31	12	1.09217e+07	1.045e+07	1.05877e+07	1.16564e+07	1.38992e+07	1.29376e+07	7.86513e+06	1.00495e+07	9.15383e+06	2.62522e+06	2.77716e+06	3.25034e+06		0.499128	0.0137448	2.21989	0.000124395
P63220	40S ribosomal protein S21	RPS21		49	5	36	5	83	9.1	8.5	75.91	5	cell organization and biogenesis;metabolic process;transport	cytosol;ribosome	protein binding;RNA binding;structural molecule activity	Pf01249	6227	ENSG00000171858.17	20	Ribosome	Cytoplasmic Ribosomal Proteins	Peptide chain elongation; Eukaryotic Translation Termination; Viral mRNA Translation; Formation of the ternary complex, and subsequently, the 43S complex; L13a-mediated translational silencing of Ceruloplasmin expression; Selenocysteine synthesis; Nonsense Mediated Decay (NMD) independent of the Exon Junction Complex (EJC); Nonsense Mediated Decay (NMD) enhanced by the Exon Junction Complex (EJC)…	0	40.031	38	0	2.86	9.77	8.43	13.66	9.74	12	8.78996e+06	9.20352e+06	9.14291e+06	8.49619e+06	1.13166e+07	1.04132e+07	6.02414e+06	7.68866e+06	7.37833e+06	1.27913e+06	1.56096e+06	1.52868e+06		0.497046	0.0355326	2.76806	0.000499937
Q9BRT9	DNA replication complex GINS protein SLD5	GINS4		33	5	6	5	223	26	4.98	8.86	5	cell proliferation;metabolic process;response to stimulus	cytoplasm;nucleus	catalytic activity;protein binding	Pf05916	84296	ENSG00000147536.11	8			Unwinding of DNA	0	11.929	7	0	3.26	1.8	11.03	43.55	3.81	12	514772	488321	482115	389464	441879	427046	302734	358375	285633	132288	72713	176115		0.496342	0.0181984	1.69071	0.000979802
P62273	40S ribosomal protein S29	RPS29		11	1	2	1	56	6.7	10.13	4.34	1	cell organization and biogenesis;metabolic process;transport	cytosol;ribosome	metal ion binding;structural molecule activity	Pf00253	6235	ENSG00000213741.9	14	Ribosome	Cytoplasmic Ribosomal Proteins	Peptide chain elongation; Eukaryotic Translation Termination; Viral mRNA Translation; Formation of the ternary complex, and subsequently, the 43S complex; L13a-mediated translational silencing of Ceruloplasmin expression; Selenocysteine synthesis; Nonsense Mediated Decay (NMD) independent of the Exon Junction Complex (EJC); Nonsense Mediated Decay (NMD) enhanced by the Exon Junction Complex (EJC)…	0.074	1.356	38	0	5.79	9.74	14.5	12.7	12.53	12	1.18532e+06	1.07878e+06	1.06082e+06	1.07233e+06	1.42317e+06	1.3264e+06	687269	985931	941189	136249	102509	118741		0.494961	0.0452175	3.48163	0.000389451
Q9ULP9	TBC1 domain family member 24	TBC1D24		4	2	2	2	559	62.9	7.36	2.81	2	cell organization and biogenesis;regulation of biological process	cytoplasm;membrane	enzyme regulator activity;protein binding	Pf00566, Pf07534	57465	ENSG00000162065.12	16			TBC/RABGAPs	0	4.936	4	0	1.16	40.24	28.88	17.65	16.22	12	49674.2	48269.8	49668.3	69628.5	49354.4	33053.2	28343.9	52594.9	35590.7	114987	100256	133904		0.47168	0.40713	-1.22021	0.0102651
Q92945	Far upstream element-binding protein 2	KHSRP		45	24	61	20	711	73.1	7.3	173.33	24	metabolic process;regulation of biological process;response to stimulus;transport	cytoplasm;cytosol;membrane;nucleus	DNA binding;protein binding;RNA binding	Pf00013, Pf07650, Pf09005, Pf13014	8570	ENSG00000088247.17	19		Preimplantation Embryo	ATF4 activates genes; KSRP (KHSRP) binds and destabilizes mRNA	0	154.666	8	4	1.53	17.05	2.28	20.36	5.56	12	1.10816e+07	1.13145e+07	1.12731e+07	1.37291e+07	1.73243e+07	1.18764e+07	9.38156e+06	9.90193e+06	1.03129e+07	4.09095e+06	2.76332e+06	2.76387e+06		0.471456	0.0518814	2.31247	0.00259383
Q14157	Ubiquitin-associated protein 2-like	UBAP2L		3	2	7	2	1087	114.5	7.11	10.46	2	regulation of biological process	cytoplasm	protein binding;RNA binding	Pf00627, Pf12478, Pf14555	9898	ENSG00000143569.18	1				0	15.746	0	0	5.57	9.22	8.04	45.58	9.73	12	220903	198705	221177	244370	223162	236816	168183	176506	155209	31175.4	73587.1	79935.7		0.493734	0.00147834	1.68624	0.000467214
P13716	Delta-aminolevulinic acid dehydratase	ALAD	Deamidated [R109; R174]	18	4	14	4	330	36.3	6.79	39.1	4	cell organization and biogenesis;metabolic process;regulation of biological process;response to stimulus;transport	cytosol;extracellular;nucleus;organelle lumen	catalytic activity;metal ion binding;protein binding	Pf00490	210	ENSG00000148218.15	9	Porphyrin and chlorophyll metabolism; Metabolic pathways	Heme Biosynthesis	Heme biosynthesis; Neutrophil degranulation	0	29.949	9	0	3.98	8.84	7.52	4	9.67	12	805069	737705	785982	895305	902040	798006	644977	636015	600067	780067	719659	744126		0.493319	0.00279584	0.266832	0.0365642
P84090	Enhancer of rudimentary homolog	ERH		40	4	19	4	104	12.3	5.92	36.15	4	metabolic process;regulation of biological process		DNA binding;nucleotide binding;protein binding;RNA binding	Pf01133	2079	ENSG00000100632.10	14				0	26.792	0	0	1.1	9.84	2.56	9.18	1.35	12	2.86322e+06	2.85867e+06	2.92017e+06	2.57823e+06	3.25274e+06	2.61719e+06	1.79955e+06	1.96132e+06	1.86124e+06	2.19175e+06	1.98251e+06	2.2649e+06		0.491752	0.0135654	0.255935	0.0460916
Q7Z6M1	Rab9 effector protein with kelch motifs	RABEPK		3	1	1	1	372	40.5	6.25	0	1	transport	cytoplasm;cytosol;endosome;membrane	protein binding	Pf01344, Pf07646, Pf13415, Pf13418, Pf13854, Pf13964	10244	ENSG00000136933.16	9			Retrograde transport at the Trans-Golgi-Network	0.023	1.872	4	0	26.59	9.03	25.36	5.93	20.89	12	76868	88951.2	51630.1	80072.5	94014.1	76015.4	77099.9	52709.7	57912.1	33602.5	36247.4	34189.6		0.467441	0.0867636	1.22775	0.000905098
Q8N1Q1	Carbonic anhydrase 13	CA13		8	2	2	2	262	29.4	6.96	2.61	2	metabolic process;transport	cytosol	catalytic activity;metal ion binding	Pf00194	377677	ENSG00000185015.7	8	Nitrogen metabolism		Reversible hydration of carbon dioxide	0.001	3.574	3	0	3.77	13.13	6.88	21.42	13.48	12	487185	503549	524289	499668	503845	408390	355363	337041	372463	39173.1	31960.1	46433.4		0.491676	0.0242575	3.67303	0.000163046
Q96Q45	Transmembrane protein 237	TMEM237		2	1	1	1	408	45.5	6.47	2.12	1	cell organization and biogenesis;regulation of biological process	membrane	protein binding	Pf15383	65062	ENSG00000155755.18	2				0.017	2.109	0	0	20.18	6.3	16.17		41.21	10	34912.1	45222	31115.1	35892.2	41104.3	35141.1	25544.5	28190.5	20687.9	0	0	11472.1		0.490658	0.0121334	#DIV/0!	0.0014031
P23396	40S ribosomal protein S3	RPS3	Deamidated [R76]	84	24	121	24	243	26.7	9.66	289.48	24	cell death;cell division;cell organization and biogenesis;metabolic process;regulation of biological process;response to stimulus;transport	cytoplasm;cytoskeleton;cytosol;endoplasmic reticulum;membrane;mitochondrion;nucleus;organelle lumen;ribosome	catalytic activity;DNA binding;protein binding;RNA binding;structural molecule activity	Pf00189, Pf07650	6188	ENSG00000149273.14	11	Ribosome	Cytoplasmic Ribosomal Proteins	Peptide chain elongation; Eukaryotic Translation Termination; Viral mRNA Translation; Formation of the ternary complex, and subsequently, the 43S complex; L13a-mediated translational silencing of Ceruloplasmin expression; Selenocysteine synthesis; Nonsense Mediated Decay (NMD) independent of the Exon Junction Complex (EJC); Nonsense Mediated Decay (NMD) enhanced by the Exon Junction Complex (EJC)…	0	136.373	38	0	1.9	3.66	5.17	10.86	12.4	12	3.83102e+07	3.94007e+07	3.91544e+07	4.21235e+07	4.97214e+07	4.60535e+07	2.82816e+07	3.38999e+07	3.27965e+07	1.01519e+07	1.02623e+07	1.14649e+07		0.48977	0.00682058	2.16596	9.32627e-05
P62241	40S ribosomal protein S8	RPS8	Deamidated [R178]	60	13	46	13	208	24.2	10.32	111.25	13	cell organization and biogenesis;metabolic process;transport	cytoplasm;cytosol;endoplasmic reticulum;membrane;nucleus;ribosome	protein binding;RNA binding;structural molecule activity	Pf01201	6202	ENSG00000142937.11	1	Ribosome	Cytoplasmic Ribosomal Proteins	Peptide chain elongation; Eukaryotic Translation Termination; Viral mRNA Translation; Formation of the ternary complex, and subsequently, the 43S complex; L13a-mediated translational silencing of Ceruloplasmin expression; Selenocysteine synthesis; Nonsense Mediated Decay (NMD) independent of the Exon Junction Complex (EJC); Nonsense Mediated Decay (NMD) enhanced by the Exon Junction Complex (EJC)…	0	68.596	38	0	2	4.59	8.32	13.31	11.78	12	9.18287e+06	8.955e+06	9.38741e+06	9.63269e+06	1.15969e+07	1.07245e+07	6.34713e+06	8.11302e+06	7.65405e+06	3.53711e+06	3.17811e+06	3.9071e+06		0.48661	0.013424	1.60026	0.000301605
P61247	40S ribosomal protein S3a	RPS3A	Deamidated [R213]	64	19	73	19	264	29.9	9.73	157.64	19	cell differentiation;cell organization and biogenesis;metabolic process;regulation of biological process;transport	cytoplasm;cytosol;endoplasmic reticulum;nucleus;ribosome	protein binding;RNA binding;structural molecule activity	Pf01015	6189	ENSG00000145425.9	4	Ribosome	Cytoplasmic Ribosomal Proteins	Peptide chain elongation; Eukaryotic Translation Termination; Viral mRNA Translation; Formation of the ternary complex, and subsequently, the 43S complex; L13a-mediated translational silencing of Ceruloplasmin expression; Selenocysteine synthesis; Nonsense Mediated Decay (NMD) independent of the Exon Junction Complex (EJC); Nonsense Mediated Decay (NMD) enhanced by the Exon Junction Complex (EJC)…	0	107.344	38	0	2.96	2.67	6.45	14.07	6.35	12	2.04466e+07	2.09702e+07	2.16456e+07	2.33035e+07	2.59086e+07	2.38449e+07	1.44493e+07	1.77772e+07	1.70217e+07	3.69567e+06	3.04463e+06	3.86034e+06		0.486306	0.00346506	2.68977	1.5131e-05
Q96GQ7	Probable ATP-dependent RNA helicase DDX27	DDX27		1	1	1	1	796	89.8	9.28	2.21	1	metabolic process	chromosome;cytoplasm;nucleus	catalytic activity;nucleotide binding;protein binding;RNA binding	Pf00270, Pf00271, Pf06862	55661	ENSG00000124228.14	20				0.005	3.052	0	0	6.15	21.53	16.96	11.56	10.6	12	104171	98310.3	111856	164747	126613	188767	141669	119521	112206	601696	621193	692421		0.462992	0.152175	-1.91479	0.000131343
Q6PKG0	La-related protein 1	LARP1	Deamidated [R45]	12	8	11	8	1096	123.4	8.82	16.8	8	cell proliferation;metabolic process;regulation of biological process;response to stimulus	cytoplasm;membrane	protein binding;RNA binding;translation regulator activity	Pf05383	23367		5				0	28.603	0	0	2.74	1.15	7.25	34.84	6.54	12	416341	412921	396344	460951	509023	501397	370771	358520	350536	165581	317022	202189		0.4839	0.00123973	1.31025	0.00546037
P62244	40S ribosomal protein S15a	RPS15A	Deamidated [R57; R117]	69	9	37	9	130	14.8	10.13	109.59	9	cell organization and biogenesis;metabolic process;regulation of biological process;response to stimulus;transport	cytoplasm;cytosol;membrane;mitochondrion;ribosome	protein binding;RNA binding;structural molecule activity	Pf00410	6210	ENSG00000134419.15	16	Ribosome	Cytoplasmic Ribosomal Proteins	Peptide chain elongation; Eukaryotic Translation Termination; Viral mRNA Translation; Formation of the ternary complex, and subsequently, the 43S complex; L13a-mediated translational silencing of Ceruloplasmin expression; Selenocysteine synthesis; Nonsense Mediated Decay (NMD) independent of the Exon Junction Complex (EJC); Nonsense Mediated Decay (NMD) enhanced by the Exon Junction Complex (EJC)…	0	48.173	38	0	1.15	9.52	7.01	42.2	20.04	12	9.97157e+06	1.00667e+07	1.0162e+07	1.00899e+07	1.33069e+07	1.2487e+07	7.35677e+06	9.06455e+06	8.93042e+06	2.66436e+06	2.61599e+06	4.87163e+06		0.483632	0.0340938	2.22857	0.00214736
Q13283	Ras GTPase-activating protein-binding protein 1	G3BP1		16	5	9	5	466	52.1	5.52	18.99	5	metabolic process;regulation of biological process;response to stimulus;transport	cytoplasm;cytosol;membrane;nucleus	catalytic activity;DNA binding;nucleotide binding;protein binding;RNA binding	Pf00076, Pf02136, Pf13893, Pf14259	10146	ENSG00000145907.14	5				0	21.341	0	0	15.43	16.42	11.33	21.54	6.71	12	235918	173370	226151	282252	231194	304680	161102	202017	218019	112971	72332.1	102378		0.482507	0.0456753	1.46308	0.00208322
P62081	40S ribosomal protein S7	RPS7		55	9	48	9	194	22.1	10.1	84.2	9	cell organization and biogenesis;metabolic process;regulation of biological process;transport	cytoplasm;cytoskeleton;cytosol;membrane;nucleus;ribosome	protein binding;RNA binding;structural molecule activity	Pf01251	6201	ENSG00000171863.12	2	Ribosome	Cytoplasmic Ribosomal Proteins	Peptide chain elongation; Eukaryotic Translation Termination; Viral mRNA Translation; Formation of the ternary complex, and subsequently, the 43S complex; L13a-mediated translational silencing of Ceruloplasmin expression; Selenocysteine synthesis; Nonsense Mediated Decay (NMD) independent of the Exon Junction Complex (EJC); Nonsense Mediated Decay (NMD) enhanced by the Exon Junction Complex (EJC)…	0	57.343	39	0	4.09	6.26	9.86	20.24	19.98	12	2.05426e+07	2.1092e+07	2.22419e+07	2.1169e+07	2.62709e+07	2.46672e+07	1.39439e+07	1.82102e+07	1.76737e+07	1.63376e+06	1.86101e+06	2.24422e+06		0.480987	0.0211726	3.72843	0.000128516
P39019	40S ribosomal protein S19	RPS19		54	9	40	9	145	16.1	10.32	106.79	9	cell differentiation;cell organization and biogenesis;cellular component movement;defense response;metabolic process;regulation of biological process;response to stimulus;transport	cytoplasm;cytosol;membrane;nucleus;ribosome	protein binding;RNA binding;structural molecule activity	Pf01090	6223	ENSG00000105372.6	19	Ribosome	Cytoplasmic Ribosomal Proteins	Peptide chain elongation; Eukaryotic Translation Termination; Viral mRNA Translation; Formation of the ternary complex, and subsequently, the 43S complex; L13a-mediated translational silencing of Ceruloplasmin expression; Selenocysteine synthesis; Nonsense Mediated Decay (NMD) independent of the Exon Junction Complex (EJC); Nonsense Mediated Decay (NMD) enhanced by the Exon Junction Complex (EJC)…	0	53.997	38	0	1.2	2.46	6.15	10.78	14.76	12	1.72903e+07	1.74983e+07	1.76106e+07	1.87992e+07	2.16485e+07	2.02659e+07	1.31411e+07	1.59754e+07	1.45221e+07	2.58624e+06	2.93212e+06	2.95035e+06		0.480812	0.0080135	2.78904	3.06584e-05
Q9Y2J8	Protein-arginine deiminase type-2	PADI2		5	3	3	3	665	75.5	5.59	4.19	3	cell organization and biogenesis;metabolic process;regulation of biological process;response to stimulus;transport	cytoplasm;cytosol;extracellular;nucleus;organelle lumen	catalytic activity;metal ion binding;protein binding	Pf03068, Pf08526, Pf08527	11240	ENSG00000117115.12	1			Neutrophil degranulation; Chromatin modifying enzymes	0	6.402	5	0	21.91	13.2	18	30.58	17.24	12	83949.9	122242	128780	133239	113433	119620	64064.7	100021	85728.8	407848	481015	674369		0.480611	0.0316305	-2.00762	0.00746444
Q96AC1	Fermitin family homolog 2	FERMT2	Deamidated [R525]	35	18	29	18	680	77.8	6.7	56.76	18	cell organization and biogenesis;regulation of biological process;response to stimulus	cell surface;cytoplasm;cytoskeleton;cytosol;membrane;nucleus	protein binding	Pf00169, Pf00373	10979	ENSG00000073712.14	14			Cell-extracellular matrix interactions	0	68.275	3	0	0.94	2.92	1.89	8.7	2.02	12	4.74774e+06	4.78527e+06	4.81114e+06	4.08659e+06	4.23546e+06	4.20496e+06	2.89041e+06	3.01475e+06	3.05955e+06	2.28987e+06	2.49122e+06	2.5115e+06		0.480054	6.30614e-05	0.755241	3.18214e-05
Q96FX7	tRNA (adenine(58)-N(1))-methyltransferase catalytic subunit TRMT61A	TRMT61A		16	3	5	3	289	31.4	7.36	7.78	3	metabolic process	nucleus	catalytic activity	Pf08704, Pf12847, Pf13847	115708	ENSG00000166166.12	14			tRNA modification in the nucleus and cytosol	0	13.378	3	0	5.91	11.35	3.64	6.93	6.39	12	429908	436891	479632	352944	475831	387375	275854	282822	277823	2.17322e+06	1.91435e+06	1.75386e+06		0.479567	0.0260024	-2.30505	0.000268501
O14672	Disintegrin and metalloproteinase domain-containing protein 10	ADAM10		9	5	7	5	748	84.1	7.77	11.47	5	cell communication;cell organization and biogenesis;metabolic process;regulation of biological process;response to stimulus;transport	cell surface;cytoplasm;Golgi;membrane;nucleus;organelle lumen	catalytic activity;metal ion binding;protein binding	Pf00200, Pf01421, Pf01562, Pf12785, Pf13574, Pf13582, Pf13583, Pf13688	102	ENSG00000137845.14	15	Alzheimer's disease; Epithelial cell signaling in Helicobacter pylori infection	Alzheimers Disease; Copper homeostasis; Canonical and Non-canonical Notch signaling; Hypertrophy Model	Collagen degradation; Post-translational protein phosphorylation; Activated NOTCH1 Transmits Signal to the Nucleus; Regulation of Insulin-like Growth Factor (IGF) transport and uptake by Insulin-like Growth Factor Binding Proteins (IGFBPs); Constitutive Signaling by NOTCH1 t(7;9)(NOTCH1:M1580_K2555) Translocation Mutant; Signaling by NOTCH4; Constitutive Signaling by NOTCH1 HD+PEST Domain Mutants…	0	14.546	41	0	3.91	5.38	8.5	23.32	12.05	12	408380	382460	415803	406109	481510	480142	347224	344370	315838	115957	176422	163359		0.479501	0.0110444	1.55541	0.000602288
P59665	Neutrophil defensin 1	DEFA1		20	4	40	4	94	10.2	6.99	99.48	4	cell organization and biogenesis;cellular component movement;defense response;regulation of biological process;response to stimulus;transport	extracellular;organelle lumen		Pf00323, Pf00879	1667; 728358	ENSG00000206047.2; ENSG00000240247.7	8			Alpha-defensins; Neutrophil degranulation	0	18.322	6	0	12.91	32.15	6.46	34.44	139.56	12	1.54106e+07	1.9659e+07	1.69514e+07	1.91019e+07	1.11012e+07	1.41751e+07	1.05377e+07	1.03576e+07	1.00758e+07	2.43721e+09	2.53374e+09	1.18034e+09		0.452665	0.128051	-7.42573	0.00952183
Q9H8H0	Nucleolar protein 11	NOL11		1	1	1	1	719	81.1	6.07	2.47	1	metabolic process;regulation of biological process	nucleus	protein binding;RNA binding	Pf08168	25926	ENSG00000130935.9	17			Major pathway of rRNA processing in the nucleolus and cytosol; rRNA modification in the nucleus and cytosol	0.009	2.547	5	0	24.17	27.3	11.63	13.39	19.16	12	78388.1	47253.6	68838.5	141242	93338.3	155049	113491	99143.3	103205	67605.9	84308.9	67217.8		0.452658	0.268971	1.06294	0.0436716
P30084	Enoyl-CoA hydratase, mitochondrial	ECHS1		28	7	22	7	290	31.4	8.07	54.98	7	metabolic process	mitochondrion;organelle lumen	catalytic activity;protein binding	Pf00378, Pf01343	1892	ENSG00000127884.4	10	Butanoate metabolism; Fatty acid degradation; Propanoate metabolism; Carbon metabolism; Lysine degradation; beta-Alanine metabolism; Fatty acid elongation; Metabolic pathways; Tryptophan metabolism; Valine, leucine and isoleucine degradation; Fatty acid metabolism	Fatty Acid Beta Oxidation; Fatty Acid Biosynthesis; Tryptophan metabolism	Beta oxidation of hexanoyl-CoA to butanoyl-CoA; Beta oxidation of butanoyl-CoA to acetyl-CoA; Beta oxidation of decanoyl-CoA to octanoyl-CoA-CoA; Beta oxidation of octanoyl-CoA to hexanoyl-CoA; Beta oxidation of lauroyl-CoA to decanoyl-CoA-CoA	0	46.734	24	0	5.32	12.7	5.5	15.08	9.68	12	4.44058e+06	4.63988e+06	4.2033e+06	2.83339e+06	3.59362e+06	2.7077e+06	1.90095e+06	2.03236e+06	2.23487e+06	961538	918864	1.13432e+06		0.479377	0.0280035	1.55911	0.00200221
P16422	Epithelial cell adhesion molecule	EPCAM		17	3	4	3	314	34.9	7.46	8.93	3	cell differentiation;cellular component movement;regulation of biological process;response to stimulus	cell surface;membrane	protein binding	Pf00086	4072	ENSG00000119888.10	2			Cell surface interactions at the vascular wall	0	14.473	2	0	8.36	2.63	9.51	8.29	7	12	211014	243501	243289	189034	216665	200171	143541	174047	143597	507702	445005	397609		0.479208	0.0203851	-1.15259	0.001651
P25398	40S ribosomal protein S12	RPS12		55	8	43	8	132	14.5	7.21	113.15	8	cell organization and biogenesis;metabolic process;transport	cytoplasm;cytosol;membrane;ribosome	RNA binding;structural molecule activity	Pf01248	6206	ENSG00000112306.7	6	Ribosome	Cytoplasmic Ribosomal Proteins	Peptide chain elongation; Eukaryotic Translation Termination; Viral mRNA Translation; Formation of the ternary complex, and subsequently, the 43S complex; L13a-mediated translational silencing of Ceruloplasmin expression; Selenocysteine synthesis; Nonsense Mediated Decay (NMD) independent of the Exon Junction Complex (EJC); Nonsense Mediated Decay (NMD) enhanced by the Exon Junction Complex (EJC)…	0	81.795	38	0	1.87	6.55	6.47	10.42	12.55	12	1.23386e+07	1.26325e+07	1.27173e+07	1.24215e+07	1.55558e+07	1.42539e+07	8.55381e+06	1.0473e+07	1.02254e+07	3.54024e+06	2.94891e+06	3.46166e+06		0.479197	0.0165885	2.04182	0.000315854
Q8IXQ4	GPALPP motifs-containing protein 1	GPALPP1		4	1	1	1	340	38.1	5.41	2.45	1				Pf12572	55425	ENSG00000133114.17	13				0.001	3.734	0	0	10.67	19.1	33.37	37.25	11.89	12	68575.1	65846.8	80536.1	100947	97129.8	72798.3	81642.2	71195.1	43401.5	37318.8	30842.6	57729.9		0.448136	0.159561	1.38001	0.0156511
O75496	Geminin	GMNN		3	1	1	1	209	23.6	4.96	1.95	1	cell organization and biogenesis;metabolic process;regulation of biological process;transport	cytoplasm;cytosol;endoplasmic reticulum;nucleus	catalytic activity;protein binding	Pf00171, Pf05529, Pf07412, Pf10359	51053	ENSG00000112312.9	6		DNA Replication	M/G1 Transition; CDT1 association with the CDC6:ORC:origin complex; Association of licensing factors with the pre-replicative complex; Cell Cycle, Mitotic; Regulation of DNA replication; Removal of licensing factors from origins	0.015	2.167	11	0	7.21	5.04	3.82	9.09	15.42	12	196325	217790	192623	195381	195403	205624	137550	151754	140250	119708	96375	102115		0.478451	0.000550272	0.936251	0.000287229
P35613	Basigin	BSG		33	10	41	10	385	42.2	5.66	80.83	10	cell organization and biogenesis;cellular component movement;metabolic process;regulation of biological process;response to stimulus;transport	membrane;mitochondrion	protein binding;transporter activity	Pf00047, Pf07679, Pf13895, Pf13927	682	ENSG00000172270.18	19		Matrix Metalloproteinases	Integrin cell surface interactions; Proton-coupled monocarboxylate transport; Basigin interactions; Degradation of the extracellular matrix; Pyruvate metabolism	0	65.691	15	0	2.26	3.39	1.42	19.27	23.18	12	5.03906e+06	4.9912e+06	5.22846e+06	5.87584e+06	6.10039e+06	6.28837e+06	4.17885e+06	4.49878e+06	4.38385e+06	821921	920027	1.10507e+06		0.476703	0.000332861	2.72915	3.81288e-06
O75955	Flotillin-1	FLOT1		9	3	4	3	427	47.3	7.49	5	3	cell organization and biogenesis;regulation of biological process;response to stimulus;transport	cytoskeleton;endosome;membrane	protein binding	Pf01145	10211	ENSG00000206379.12; ENSG00000230143.9; ENSG00000137312.14; ENSG00000206480.11; ENSG00000232280.9	6; CHR_HSCHR6_MHC_DBB_CTG1; CHR_HSCHR6_MHC_SSTO_CTG1; CHR_HSCHR6_MHC_QBL_CTG1; CHR_HSCHR6_MHC_COX_CTG1	Insulin signaling pathway	Angiopoietin Like Protein 8 Regulatory Pathway; Insulin Signaling	Synaptic adhesion-like molecules	0	8.261	6	0	11.13	18.61	16.82	10.29	6.33	12	169028	182005	209843	278372	209378	255457	218150	171880	187510	115387	127844	130779		0.446113	0.0865365	0.998702	0.00410754
P23921	Ribonucleoside-diphosphate reductase large subunit	RRM1		21	13	21	13	792	90	7.15	37.98	13	metabolic process	cytoplasm;cytosol	catalytic activity;nucleotide binding;protein binding	Pf00317, Pf02867, Pf03477	6240	ENSG00000167325.14	11	Glutathione metabolism; Purine metabolism; Metabolic pathways; Pyrimidine metabolism	Fluoropyrimidine Activity; Retinoblastoma (RB) in Cancer; Nucleotide Metabolism	Interconversion of nucleotide di- and triphosphates	0	36.768	10	0	4.21	5.57	1.88	24.46	2.78	12	2.87663e+06	3.09924e+06	2.98559e+06	2.42654e+06	2.6957e+06	2.35536e+06	1.64493e+06	1.74452e+06	1.80256e+06	1.01187e+06	1.07643e+06	1.45623e+06		0.476073	0.00255586	1.17264	0.00162864
Q6UXN9	WD repeat-containing protein 82	WDR82		8	2	3	2	313	35.1	7.69	8.58	2	cell organization and biogenesis;metabolic process	chromosome;membrane;nucleus	catalytic activity;protein binding	Pf00400	80335	ENSG00000164091.11	3	mRNA surveillance pathway			0	11.452	1	0	10.68	4.88	6.21	19.28	10.81	12	112149	117230	137012	91808.7	111022	104398	75257.7	75133	71920	192841	212924	258302		0.474574	0.00786342	-1.02824	0.00413228
O95757	Heat shock 70 kDa protein 4L	HSPA4L		11	9	22	4	839	94.5	5.88	51.2	9	metabolic process;response to stimulus	cytoplasm;cytosol;nucleus	nucleotide binding	Pf00012	22824	ENSG00000164070.11	4	Protein processing in endoplasmic reticulum		Regulation of HSF1-mediated heat shock response	0	43.723	5	1	1.92	7.21	10.25	16.76	7.8	12	1.62773e+06	1.6074e+06	1.67635e+06	1.30498e+06	1.62935e+06	1.57698e+06	954591	1.27071e+06	1.15852e+06	277560	347111	357856		0.444884	0.0513431	2.1837	0.000343639
Q9NRW3	DNA dC->dU-editing enzyme APOBEC-3C	APOBEC3C		20	3	3	3	190	22.8	7.59	7.84	3	defense response;metabolic process;regulation of biological process;response to stimulus	cytoplasm;nucleus	catalytic activity;metal ion binding;protein binding;RNA binding	Pf05240, Pf08210	27350	ENSG00000244509.3	22			Formation of the Editosome	0	9.409	4	0	3.46	7.46	2.23	23.27	13.31	12	348922	343193	326751	334304	336788	306902	215428	243180	240697	433739	328777	251029		0.473943	0.00205781	0.0240491	0.836442
Q92688	Acidic leucine-rich nuclear phosphoprotein 32 family member B	ANP32B		28	8	22	6	251	28.8	4.06	37.52	8	cell organization and biogenesis;metabolic process;regulation of biological process	cytoplasm;nucleus	protein binding	Pf12799, Pf13855, Pf14580	10541	ENSG00000136938.8	9				0	32.612	0	3	1.31	7.83	2.58	44.71	7.77	12	3.84609e+06	3.89438e+06	3.83332e+06	3.41646e+06	3.20661e+06	3.39442e+06	2.36905e+06	2.44469e+06	2.45711e+06	1.15377e+06	1.81995e+06	2.69421e+06		0.473517	0.000220864	0.899267	0.0324377
P23434	Glycine cleavage system H protein, mitochondrial	GCSH		17	2	3	2	173	18.9	4.88	7.93	2	metabolic process	mitochondrion;organelle lumen	catalytic activity;protein binding	Pf01597	2653	ENSG00000140905.10	16	Glycine, serine and threonine metabolism; Metabolic pathways; Glyoxylate and dicarboxylate metabolism		Glycine degradation	0	7.848	7	0	4.32	0.22	13.89	20.46	13.86	12	297263	277895	272817	176278	192923	186814	137686	134748	175871	109087	125249	150731		0.440221	0.0636643	0.576801	0.0120321
P27694	Replication protein A 70 kDa DNA-binding subunit	RPA1		23	10	17	10	616	68.1	7.21	36.54	10	cell organization and biogenesis;cellular homeostasis;metabolic process;regulation of biological process;response to stimulus	nucleus	DNA binding;metal ion binding;protein binding	Pf01336, Pf01485, Pf04057, Pf08646	6117	ENSG00000132383.11	17	Homologous recombination; DNA replication; Fanconi anemia pathway; Mismatch repair; Nucleotide excision repair	Homologous recombination; Retinoblastoma (RB) in Cancer; ATR Signaling; G1 to S cell cycle control; DNA Replication; Mismatch repair	Translesion Synthesis by POLH; Mismatch repair (MMR) directed by MSH2:MSH6 (MutSalpha); Activation of the pre-replicative complex; Termination of translesion DNA synthesis; Translesion synthesis by POLI; Formation of Incision Complex in GG-NER; Recognition of DNA damage by PCNA-containing replication complex; Translesion synthesis by REV1; Meiotic recombination; Removal of the Flap Intermediate; …	0	39.36	87	0	3.15	27.69	6.14	10.54	6.23	12	1.40913e+06	1.37124e+06	1.32244e+06	2.05783e+06	1.31009e+06	2.13449e+06	1.5169e+06	1.45311e+06	1.53798e+06	964452	895614	1.03903e+06		0.439998	0.277909	1.09334	0.0310847
Q9BZZ5	Apoptosis inhibitor 5	API5		34	14	30	14	524	59	7.34	62.09	14	cell death;regulation of biological process	cytoplasm;membrane;nucleus;spliceosomal complex	protein binding;RNA binding	Pf05918, Pf13646	8539	ENSG00000166181.12	11				0	66.179	0	0	6.71	4.76	2.11	19.56	7.94	12	2.7588e+06	3.08938e+06	2.80592e+06	2.64962e+06	3.15549e+06	2.81721e+06	1.94226e+06	2.12582e+06	2.03084e+06	1.08441e+06	1.37745e+06	1.48991e+06		0.472192	0.005982	1.03226	0.00124981
P63244	Receptor of activated protein C kinase 1	RACK1		88	21	102	21	317	35.1	7.69	294.6	21	cell death;cellular homeostasis;development;metabolic process;regulation of biological process;response to stimulus	cytoplasm;cytosol;membrane;mitochondrion;nucleus;ribosome	enzyme regulator activity;protein binding;RNA binding;structural molecule activity	Pf00400	10399	ENSG00000204628.11	5	Measles	Androgen receptor signaling pathway; Brain-Derived Neurotrophic Factor (BDNF) signaling pathway; VEGFA-VEGFR2 Signaling Pathway; Interferon type I signaling pathways	Regulation of TNFR1 signaling; TNFR1-mediated ceramide production; TNFR1-induced NFkappaB signaling pathway	0	174.242	11	0	4.33	8.85	8.89	14.75	6.43	12	2.30993e+07	2.40019e+07	2.5142e+07	2.1378e+07	2.79071e+07	2.59762e+07	1.51077e+07	1.94136e+07	1.87351e+07	6.8068e+06	6.69818e+06	8.10334e+06		0.471449	0.0356203	1.93214	0.000845905
P0C7V6	Putative transcription factor SPT20 homolog-like 2	SUPT20HL2		1	1	3	1	817	87.5	8.79	4.44	1	regulation of biological process			Pf12090	170067		X				0.068	1.387	0	0	3.16	10.15	14.14	12.88	13.84	12	1.05634e+06	1.11408e+06	1.08256e+06	1.07203e+06	1.40602e+06	1.37293e+06	767981	1.10379e+06	1.01586e+06	278896	317269	333507		0.434562	0.0931372	2.11348	0.000822324
P62072	Mitochondrial import inner membrane translocase subunit Tim10	TIMM10		53	4	8	4	90	10.3	6.29	12.77	4	cell organization and biogenesis;transport	membrane;mitochondrion	metal ion binding;protein binding;transporter activity	Pf02953	26519	ENSG00000134809.8	11			Mitochondrial protein import; Metabolism of proteins	0	11.859	2	0	1	16.1	7.24	19.18	4.97	12	1.10538e+06	1.11326e+06	1.12337e+06	1.05523e+06	1.14339e+06	831097	793792	781672	743709	275206	336588	375167		0.432921	0.0657029	1.6485	0.00220333
O00193	Small acidic protein	SMAP		38	7	21	7	183	20.3	4.72	25.61	7				Pf15477	10944	ENSG00000110696.9	11				0	32.496	0	0	4.56	21.34	7.93	20.48	35.06	12	8.09979e+06	8.7498e+06	8.25955e+06	7.49968e+06	1.0427e+07	6.61522e+06	4.67901e+06	5.94075e+06	5.55731e+06	531837	573697	721255		0.432443	0.0826927	3.70847	0.00278456
Q96KC8	DnaJ homolog subfamily C member 1	DNAJC1		2	1	2	1	554	63.8	8.63	0	1	metabolic process;regulation of biological process	endoplasmic reticulum;membrane;nucleus	DNA binding;enzyme regulator activity;protein binding	Pf00226, Pf00249	64215	ENSG00000136770.10	10	Protein processing in endoplasmic reticulum			0.057	1.478	1	0	3.71	21.79	7.83	6.71	15.72	12	295848	279973	274439	192294	275906	175297	142539	160851	137249	87860.6	89341.7	74583.2		0.431959	0.101408	1.13002	0.0142334
Q9BZQ8	Protein Niban 1	NIBAN1		11	6	7	6	928	103.1	4.78	7.24	6	regulation of biological process;response to stimulus	cytoplasm;cytosol;membrane	protein binding		116496	ENSG00000135842.16	1				0	17.6	0	0	5.4	7.76	4.16	6.15	12.99	12	326493	303473	340666	341247	321153	344897	246592	252834	245133	587362	503693	499886		0.468688	0.000349554	-0.56173	0.00273319
Q99798	Aconitate hydratase, mitochondrial	ACO2		34	21	56	21	780	85.4	7.61	108.82	21	metabolic process;response to stimulus	mitochondrion;organelle lumen	catalytic activity;metal ion binding	Pf00330, Pf00694	50	ENSG00000100412.15	22	Citrate cycle (TCA cycle); Carbon metabolism; Biosynthesis of amino acids; 2-Oxocarboxylic acid metabolism; Metabolic pathways; Glyoxylate and dicarboxylate metabolism	Amino Acid metabolism; TCA Cycle	Mitochondrial protein import; Metabolism of proteins; Citric acid cycle (TCA cycle)	0	94.715	14	0	2.97	12.78	5.45	18.59	1.58	12	6.73504e+06	6.83804e+06	7.13101e+06	5.2117e+06	5.6207e+06	4.36578e+06	3.7691e+06	3.66082e+06	3.8786e+06	1.72755e+06	1.86311e+06	2.27005e+06		0.467534	0.0258381	1.48404	0.00152556
Q9HCC0	Methylcrotonoyl-CoA carboxylase beta chain, mitochondrial	MCCC2	Deamidated [R268]	8	3	5	3	563	61.3	7.68	14.14	3	cell organization and biogenesis;metabolic process	cytosol;mitochondrion;organelle lumen	catalytic activity;nucleotide binding;protein binding	Pf01039	64087	ENSG00000131844.15	5	Metabolic pathways; Valine, leucine and isoleucine degradation		Branched-chain amino acid catabolism; Biotin transport and metabolism; Defective HLCS causes multiple carboxylase deficiency	0	14.717	13	0	4.58	11.86	8.91	50.43	19.64	12	64844.5	67355.7	70932.9	72989.6	86443	66053.3	52843.7	48433.6	55908.4	32591.5	35613.1	71298.7		0.465958	0.0232493	1.03528	0.106317
P38117	Electron transfer flavoprotein subunit beta	ETFB		12	2	2	2	255	27.8	8.1	6.94	2	metabolic process;transport	cytosol;mitochondrion;organelle lumen	protein binding	Pf01012	2109	ENSG00000105379.9	19			Protein methylation; Respiratory electron transport	0	10.905	7	0	19.09	24.58	12.78	86.43	20.99	11	33711.6	49266.6	43109.4	64210.9	42553.3	56017.9	59205.2	50330.7	62182.9	0	17116.3	67697.1		-0.0798354	0.702136	1.71052	0.289043
P62753	40S ribosomal protein S6	RPS6		30	11	43	11	249	28.7	10.84	83.45	11	cell death;cell differentiation;cell organization and biogenesis;cell proliferation;metabolic process;regulation of biological process;response to stimulus;transport	cytoplasm;cytosol;membrane;nucleus;ribosome	protein binding;RNA binding;structural molecule activity	Pf01092	6194	ENSG00000137154.12	9	Ribosome; Insulin signaling pathway; HIF-1 signaling pathway; EGFR tyrosine kinase inhibitor resistance; Proteoglycans in cancer; mTOR signaling pathway; PI3K-Akt signaling pathway	IL-5 Signaling Pathway; Human Thyroid Stimulating Hormone (TSH) signaling pathway; Leptin signaling pathway; Follicle Stimulating Hormone (FSH) signaling pathway; Prolactin Signaling Pathway; Interleukin-11 Signaling Pathway; Oncostatin M Signaling Pathway; Brain-Derived Neurotrophic Factor (BDNF) signaling pathway; Kit receptor signaling pathway; Mecp2 and Associated Rett Syndrome; VEGFA-VEGFR2 …	Peptide chain elongation; Eukaryotic Translation Termination; Viral mRNA Translation; mTORC1-mediated signalling; Formation of the ternary complex, and subsequently, the 43S complex; L13a-mediated translational silencing of Ceruloplasmin expression; Selenocysteine synthesis; Nonsense Mediated Decay (NMD) independent of the Exon Junction Complex (EJC); Nonsense Mediated Decay (NMD) enhanced by the…	0	64.771	62	0	2.53	4.14	8.92	7.93	17.19	12	8.13483e+06	8.37963e+06	8.51683e+06	8.78376e+06	1.03913e+07	9.41741e+06	5.51331e+06	7.09909e+06	6.81824e+06	2.18045e+06	2.42086e+06	2.32019e+06		0.465932	0.0106887	2.02109	0.000106933
O60437	Periplakin	PPL		2	3	7	3	1756	204.6	5.6	0	3	cell death;cell organization and biogenesis;metabolic process;response to stimulus	cytoplasm;cytoskeleton;cytosol;membrane;mitochondrion;nucleus	protein binding;structural molecule activity	Pf04111	5493	ENSG00000118898.15	16			Butyrophilin (BTN) family interactions; Formation of the cornified envelope	0	7.768	6	0	3.72	7.72	10.36	6.41	9.84	12	139769	135560	146769	185829	188863	169422	143863	134666	127550	111030	103074	111433		0.464593	0.00387673	0.743027	0.000388166
P55854	Small ubiquitin-related modifier 3	SUMO3		20	2	11	1	103	11.6	5.49	27.78	2	metabolic process;response to stimulus	chromosome;cytoplasm;nucleus	protein binding	Pf00240, Pf11976	6612	ENSG00000184900.15	21	RNA transport	Exercise-induced Circadian Regulation	SUMOylation of chromatin organization proteins; Formation of Incision Complex in GG-NER; SUMOylation of transcription factors; SUMOylation of DNA replication proteins; SUMO is conjugated to E1 (UBA2:SAE1); SUMOylation of DNA damage response and repair proteins; SUMO is proteolytically processed; SUMO is transferred from E1 to E2 (UBE2I, UBC9)	0	20.195	18	2	0.44	7.51	3	32.98	5.9	12	3.80067e+06	3.78945e+06	3.82468e+06	2.94384e+06	2.78162e+06	2.94832e+06	1.95163e+06	2.23859e+06	2.13389e+06	1.01451e+06	1.41305e+06	1.84202e+06		0.464211	0.00144481	1.05888	0.00390978
P31350	Ribonucleoside-diphosphate reductase subunit M2	RRM2		11	4	7	4	389	44.8	5.38	11.67	4	metabolic process;regulation of biological process	cytoplasm;cytosol	catalytic activity;metal ion binding;protein binding	Pf00268	6241	ENSG00000171848.13	2	Glutathione metabolism; Purine metabolism; p53 signaling pathway; Metabolic pathways; Pyrimidine metabolism	Fluoropyrimidine Activity; Retinoblastoma (RB) in Cancer; Hepatitis C and Hepatocellular Carcinoma; Nucleotide Metabolism	Activation of E2F1 target genes at G1/S; Interconversion of nucleotide di- and triphosphates; Transcriptional Regulation by E2F6	0	10.74	22	0	4.12	16.28	16.04	38.29	16.07	12	200464	215644	208930	343237	294919	272593	252249	213829	204277	133167	119283	218758		0.463857	0.0347132	1.14708	0.0173525
P52566	Rho GDP-dissociation inhibitor 2	ARHGDIB	Deamidated [R131; R149; R169]	77	13	56	13	201	23	5.21	103.86	13	cellular component movement;development;regulation of biological process;response to stimulus	cytoplasm;cytoskeleton;cytosol;membrane	catalytic activity;enzyme regulator activity;protein binding	Pf02115	397	ENSG00000111348.8	12	Neurotrophin signaling pathway; Vasopressin-regulated water reabsorption	Fas Ligand (FasL) pathway and Stress induction of Heat Shock Proteins (HSP) regulation; G13 Signaling Pathway	Rho GTPase cycle	0	80.59	7	0	6.38	8.78	8.34	28.77	54.36	12	8.31648e+06	8.56847e+06	7.60947e+06	5.62495e+06	5.61516e+06	6.48801e+06	3.302e+06	4.18706e+06	4.07852e+06	8.3746e+07	9.00458e+07	1.29672e+08		0.463793	0.00692604	-4.00075	0.0026929
P52292	Importin subunit alpha-1	KPNA2		3	1	2	1	529	57.8	5.4	5.28	1	metabolic process;regulation of biological process;transport	cytoplasm;cytosol;membrane;nucleus	protein binding;RNA binding;transporter activity	Pf00514, Pf01749, Pf13513, Pf13646	3838	ENSG00000182481.8	17	Influenza A		ISG15 antiviral mechanism; NS1 Mediated Effects on Host Pathways; Sensing of DNA Double Strand Breaks	0	8.825	15	0	9.91	3.09	16.88	11.28	18.38	12	284633	279298	236874	227848	236293	240633	148225	176297	219978	16256.7	13750.3	16470.7		0.422564	0.0654444	3.86147	5.69616e-07
Q16658	Fascin	FSCN1	Deamidated [R205]	59	25	86	25	493	54.5	7.24	216.16	25	cell organization and biogenesis;cell proliferation;cellular component movement;regulation of biological process	cytoplasm;cytoskeleton;cytosol	protein binding;RNA binding	Pf06268	6624	ENSG00000075618.17	7	MicroRNAs in cancer		Interleukin-4 and 13 signaling	0	131.094	5	0	2.56	15.79	7.14	21	5.07	12	1.33301e+07	1.32918e+07	1.27688e+07	9.22897e+06	9.0424e+06	1.19148e+07	6.31345e+06	6.70762e+06	7.60183e+06	5.06183e+06	4.10448e+06	5.92902e+06		0.460368	0.0336094	0.866511	0.00921273
P06756	Integrin alpha-V	ITGAV		9	6	7	6	1048	116	5.68	11.12	6	cell differentiation;cell growth;cell organization and biogenesis;cellular component movement;cellular homeostasis;metabolic process;regulation of biological process;response to stimulus;transport	cell surface;cytosol;membrane	metal ion binding;protein binding;receptor activity;signal transducer activity;transporter activity	Pf01839, Pf08441, Pf13517	3685	ENSG00000138448.11	2	Arrhythmogenic right ventricular cardiomyopathy (ARVC); Dilated cardiomyopathy; Cell adhesion molecules (CAMs); Pathways in cancer; Thyroid hormone signaling pathway; Phagosome; Focal adhesion; Proteoglycans in cancer; Regulation of actin cytoskeleton; Small cell lung cancer; ECM-receptor interaction; PI3K-Akt signaling pathway; Hypertrophic cardiomyopathy (HCM)	Osteopontin Signaling; Integrin-mediated Cell Adhesion; Arrhythmogenic Right Ventricular Cardiomyopathy; Primary Focal Segmental Glomerulosclerosis FSGS; Focal Adhesion; Osteoblast Signaling; MFAP5-mediated ovarian cancer cell motility and invasiveness; VEGFA-VEGFR2 Signaling Pathway; Focal Adhesion-PI3K-Akt-mTOR-signaling pathway	Integrin cell surface interactions; Signal transduction by L1; PECAM1 interactions; Cross-presentation of particulate exogenous antigens (phagosomes); VEGFA-VEGFR2 Pathway; Molecules associated with elastic fibres; Syndecan interactions; ECM proteoglycans; Laminin interactions; Neutrophil degranulation	0	17.959	48	0	4.01	2.76	7.21	17.1	10.26	12	253054	265915	248438	287032	303280	289653	210784	218094	196914	141341	123667	163454		0.458561	0.000449094	1.03515	0.000278261
O43291	Kunitz-type protease inhibitor 2	SPINT2		4	1	1	1	252	28.2	8.29	2.02	1	cell organization and biogenesis;cellular component movement;regulation of biological process;response to stimulus	cytoplasm;extracellular;membrane	enzyme regulator activity	Pf00014	10653	ENSG00000167642.12	19			MET Receptor Activation; Signaling by MST1	0.018	2.077	5	0	12.8	7.29	4.97	17.6	29.15	12	153365	118220	145486	101252	123656	124280	90005.6	88309.5	93554.5	95727.3	132131	113156		0.458241	0.0289966	0.12801	0.843745
P53999	Activated RNA polymerase II transcriptional coactivator p15	SUB1	Deamidated [R47]	73	8	27	8	127	14.4	9.6	58.65	8	cell organization and biogenesis;metabolic process;regulation of biological process;response to stimulus	nucleus	catalytic activity;DNA binding;protein binding;RNA binding	Pf02229	10923	ENSG00000113387.11	5				0	45.655	0	0	0.72	13.31	8.49	15.64	0.88	12	6.97304e+06	6.85685e+06	7.00898e+06	4.70323e+06	6.46326e+06	5.01724e+06	3.00693e+06	3.85276e+06	3.65257e+06	1.43709e+06	1.52758e+06	1.78864e+06		0.457981	0.0343229	1.71565	0.00231241
P50452	Serpin B8	SERPINB8		25	10	18	7	374	42.7	5.57	31.09	10	regulation of biological process	cytoplasm;cytosol	enzyme regulator activity;protein binding	Pf00079	5271	ENSG00000166401.14	18			Dissolution of Fibrin Clot	0	29.197	2	0	3.9	4.81	2.49	13.56	9.56	12	991219	971902	919844	814295	902988	800436	565219	592942	619777	1.48605e+06	1.13424e+06	1.39577e+06		0.45766	0.00232304	-0.77744	0.0105856
P49903	Selenide, water dikinase 1	SEPHS1		32	7	12	7	392	42.9	5.97	10.49	7	metabolic process	cytoplasm;membrane;nucleus	catalytic activity;nucleotide binding;protein binding	Pf00586, Pf02769	22929	ENSG00000086475.14	10	Selenocompound metabolism; Metabolic pathways			0	22.563	2	0	8.97	13.28	2.69	12.42	9.12	12	434040	362757	423175	360241	404672	305212	251401	262553	275450	252070	236707	282027		0.456354	0.034118	0.515142	0.0345811
P27695	DNA-(apurinic or apyrimidinic site) lyase	APEX1	Deamidated [R18]	52	13	96	13	318	35.5	8.12	275.32	13	cell organization and biogenesis;cellular homeostasis;metabolic process;regulation of biological process;response to stimulus	cytoplasm;endoplasmic reticulum;mitochondrion;nucleus;ribosome	catalytic activity;DNA binding;metal ion binding;protein binding;RNA binding	Pf03372, Pf14529	328	ENSG00000100823.11	14	Base excision repair	Human Thyroid Stimulating Hormone (TSH) signaling pathway; Spinal Cord Injury	POLB-Dependent Long Patch Base Excision Repair; Displacement of DNA glycosylase by APEX1; PCNA-Dependent Long Patch Base Excision Repair; Abasic sugar-phosphate removal via the single-nucleotide replacement pathway	0	109.423	12	0	2.34	8.41	1.92	8.72	2.16	12	1.35757e+07	1.37224e+07	1.41948e+07	1.35631e+07	1.30877e+07	1.49202e+07	9.53062e+06	1.01649e+07	9.8871e+06	1.14899e+07	9.88704e+06	1.12312e+07		0.456071	0.00230935	0.272177	0.0156685
Q9C005	Protein dpy-30 homolog	DPY30		9	1	1	1	99	11.2	4.88	2.1	1	cell organization and biogenesis;metabolic process;regulation of biological process;transport	Golgi;nucleus	catalytic activity;protein binding	Pf05186	84661	ENSG00000162961.13	2			PKMTs methylate histone lysines; RUNX1 regulates genes involved in megakaryocyte differentiation and platelet function	0.009	2.652	8	0	2	15.98	10.26	10.83	10.8	12	148787	142588	149002	178746	254350	187581	140622	150287	125361	80787	66957.7	79267.6		0.415692	0.052359	1.24271	0.00566141
Q96EI5	Transcription elongation factor A protein-like 4	TCEAL4		11	2	3	2	215	24.6	5.2	5.22	2	metabolic process;regulation of biological process	nucleus	protein binding	Pf04538	79921	ENSG00000133142.17	X				0	8.205	0	0	10.82	13.3	21.75	22.68	25.91	12	78651.3	96195.9	84657.5	89843.5	106260	78936.6	84515.5	67363	61079.2	46878.5	47734.4	64366		0.415459	0.122331	0.912386	0.0166816
P61956	Small ubiquitin-related modifier 2	SUMO2		23	2	11	1	95	10.9	5.5	27.58	2	metabolic process;regulation of biological process;response to stimulus	nucleus	catalytic activity;protein binding;RNA binding	Pf00240, Pf11976	6613	ENSG00000188612.11	17	RNA transport		SUMOylation of chromatin organization proteins; Formation of Incision Complex in GG-NER; SUMOylation of transcription factors; Processing of DNA double-strand break ends; SUMOylation of DNA replication proteins; SUMO is conjugated to E1 (UBA2:SAE1); SUMOylation of DNA damage response and repair proteins; SUMO is proteolytically processed; SUMO is transferred from E1 to E2 (UBE2I, UBC9); SUMOylati…	0	20.161	22	0	5.76	7.41	7.06	22.23	9.8	12	1.66066e+06	1.46594e+06	1.56178e+06	954438	1.06975e+06	1.16238e+06	781923	780173	732902	340978	335943	457817		0.455409	0.00881467	1.64953	0.000690199
O43670	BUB3-interacting and GLEBS motif-containing protein ZNF207	ZNF207		8	4	8	4	478	50.7	9.1	17.63	4	cell division;cell organization and biogenesis;regulation of biological process	chromosome;cytoplasm;cytoskeleton;nucleus	DNA binding;metal ion binding;protein binding;RNA binding		7756	ENSG00000010244.18	17				0	14.006	0	0	8.75	2.32	2.32	19.64	14.69	12	1.5423e+06	1.80292e+06	1.60625e+06	2.13855e+06	2.45736e+06	2.30828e+06	1.5054e+06	1.68348e+06	1.69795e+06	1.66599e+06	1.89393e+06	2.26358e+06		0.455367	0.00374435	0.285435	0.141419
Q9UIQ6	Leucyl-cystinyl aminopeptidase	LNPEP		5	5	6	5	1025	117.3	5.73	5.52	5	cell communication;cell organization and biogenesis;metabolic process;regulation of biological process;response to stimulus	cytosol;extracellular;membrane;organelle lumen	catalytic activity;metal ion binding;protein binding	Pf01433, Pf11838, Pf13485	4012	ENSG00000113441.15	5	Renin-angiotensin system		Translocation of GLUT4 to the plasma membrane; Antigen processing: Ubiquitination & Proteasome degradation; Endosomal/Vacuolar pathway	0	10.237	10	0	5.26	20.3	3.83	27.37	10.87	12	457086	461800	503286	493276	364695	503707	369529	378760	370403	190609	115542	193259		0.413299	0.144876	1.37178	0.00503625
Q05048	Cleavage stimulation factor subunit 1	CSTF1		20	6	10	6	431	48.3	6.58	14.09	6	metabolic process	nucleus	protein binding;RNA binding	Pf00400, Pf11768	1477	ENSG00000101138.11	20	mRNA surveillance pathway	mRNA Processing	Cleavage of Growing Transcript in the Termination Region ; Processing of Intronless Pre-mRNAs; mRNA 3'-end processing; mRNA Splicing - Major Pathway	0	20.88	13	0	3.04	3.74	4.17	26.53	9.14	12	339039	356839	350713	443069	465513	437756	320343	351480	323302	276301	252497	381877		0.454651	0.000859367	0.681293	0.0233377
Q14103	Heterogeneous nuclear ribonucleoprotein D0	HNRNPD	Deamidated [R199]	41	19	63	16	355	38.4	7.81	122.8	19	metabolic process;regulation of biological process;response to stimulus	cytoplasm;cytosol;nucleus	DNA binding;protein binding;RNA binding	Pf00076, Pf13893, Pf14259	3184	ENSG00000138668.18	4		mRNA Processing	mRNA Splicing - Major Pathway	0	81.837	5	3	2.06	6.28	4.46	26.61	2.74	12	1.69104e+07	1.61385e+07	1.63241e+07	1.32434e+07	1.59881e+07	1.37872e+07	8.80268e+06	1.04116e+07	1.00734e+07	4.85482e+06	5.21484e+06	7.25953e+06		0.452785	0.00923219	1.40264	0.00159686
P32321	Deoxycytidylate deaminase	DCTD	Deamidated [R172]	69	9	28	9	178	20	7.56	72.45	9	metabolic process	cytoplasm;cytosol	catalytic activity;metal ion binding;protein binding	Pf00383	1635	ENSG00000129187.14	4	Metabolic pathways; Pyrimidine metabolism		Interconversion of nucleotide di- and triphosphates	0	49.994	5	0	1.56	8.57	1.44	11.65	6.06	12	4.72654e+06	4.82061e+06	4.83339e+06	3.85108e+06	4.36516e+06	3.58527e+06	2.65237e+06	2.9147e+06	2.81843e+06	1.41314e+06	1.47883e+06	1.63484e+06		0.450373	0.0091905	1.38081	0.000524102
P61224	Ras-related protein Rap-1b	RAP1B		52	8	16	8	184	20.8	5.78	33.3	8	cell organization and biogenesis;cell proliferation;regulation of biological process;response to stimulus;transport	cytoplasm;cytosol;membrane	catalytic activity;nucleotide binding;protein binding	Pf00009, Pf00071, Pf08477	5908	ENSG00000127314.17	12	Neurotrophin signaling pathway; Rap1 signaling pathway; MAPK signaling pathway; Long-term potentiation; Renal cell carcinoma; Pancreatic secretion; Focal adhesion; Leukocyte transendothelial migration; Ras signaling pathway; Chemokine signaling pathway; cAMP signaling pathway; Platelet activation	Integrin-mediated Cell Adhesion; Human Thyroid Stimulating Hormone (TSH) signaling pathway; Corticotropin-releasing hormone signaling pathway; Common Pathways Underlying Drug Addiction; Focal Adhesion; Signaling of Hepatocyte Growth Factor Receptor; MAPK Signaling Pathway; VEGFA-VEGFR2 Signaling Pathway; Chemokine signaling pathway	Gene and protein expression by JAK-STAT signaling after Interleukin-12 stimulation; Signaling by BRAF and RAF fusions; MAP2K and MAPK activation; GRB2:SOS provides linkage to MAPK signaling for Integrins ; MET activates RAP1 and RAC1; Signaling by RAS mutants; Signaling by high-kinase activity BRAF mutants; Signaling by moderate kinase activity BRAF mutants; p130Cas linkage to MAPK signaling for …	0	28.091	55	0	3.47	9.56	8.26	13.91	3.43	12	2.88933e+06	2.6799e+06	2.84916e+06	1.74307e+06	2.2134e+06	2.2349e+06	1.29645e+06	1.62439e+06	1.62052e+06	2.14276e+06	1.90095e+06	1.49506e+06		0.449809	0.0469723	0.219543	0.42978
P17844	Probable ATP-dependent RNA helicase DDX5	DDX5		14	8	14	3	614	69.1	8.92	22.21	8	cell differentiation;cell growth;cell organization and biogenesis;metabolic process;regulation of biological process;response to stimulus	cytoplasm;membrane;nucleus;spliceosomal complex	catalytic activity;nucleotide binding;protein binding;RNA binding	Pf00270, Pf00271, Pf08061	1655	ENSG00000108654.13	17	Spliceosome; Proteoglycans in cancer; Transcriptional misregulation in cancer		mRNA Splicing - Major Pathway	0	30.413	7	0	14	11.96	2.8	29.92	5.29	12	392984	297123	327694	340644	298219	353278	231716	263217	249517	156560	170087	247949		0.44913	0.0121677	1.00199	0.0134874
P11172	Uridine 5'-monophosphate synthase	UMPS		2	1	2	1	480	52.2	7.24	6.52	1	metabolic process;response to stimulus;transport	cytoplasm;cytosol;nucleus	catalytic activity;protein binding	Pf00156, Pf00215	7372	ENSG00000114491.13	3	Metabolic pathways; Pyrimidine metabolism; Drug metabolism - other enzymes	Fluoropyrimidine Activity	Pyrimidine biosynthesis	0	4.374	8	0	12.85	28.14	21.04	29.88	19.6	12	86712.3	110985	104102	160934	111386	108602	93779.4	84085.5	65925.4	65175.9	67062.3	100724		0.405641	0.0724512	0.731996	0.0743605
P43243	Matrin-3	MATR3		17	11	26	11	847	94.6	6.25	43.88	11	defense response;regulation of biological process;response to stimulus	membrane;nucleus	metal ion binding;protein binding;RNA binding;structural molecule activity	Pf00076, Pf13893, Pf14259	9782	ENSG00000015479.18; ENSG00000280987.4	5				0	43.678	0	0	3.8	20	4.95	7.6	2	12	1.82832e+06	1.68172e+06	1.7365e+06	3.01446e+06	2.31398e+06	3.2893e+06	2.27691e+06	2.23814e+06	2.3072e+06	1.9691e+06	1.68137e+06	1.85244e+06		0.40482	0.108894	0.70247	0.0263786
Q96DE0	U8 snoRNA-decapping enzyme	NUDT16		26	4	6	4	195	21.3	6.89	3.81	4	metabolic process;regulation of biological process	cytoplasm;nucleus	catalytic activity;metal ion binding;nucleotide binding;protein binding;RNA binding		131870	ENSG00000198585.11	3	Purine metabolism; RNA degradation		Phosphate bond hydrolysis by NUDT proteins	0	7.955	7	0	14.23	5.79	1.22	48.64	6.72	12	76851.8	88664.9	102137	76346.8	94052	87665.2	60921.1	65830.2	64225.8	50194.7	54770.9	106716		0.448853	0.0141372	0.678595	0.458177
P0CG30	Glutathione S-transferase theta-2B	GSTT2B		17	3	3	3	244	27.5	6.4	6.74	3	metabolic process	cytoplasm;cytosol	catalytic activity;protein binding	Pf00043, Pf02798, Pf13409, Pf13410, Pf13417	2953; 653689	ENSG00000278695.1; ENSG00000133433.10	22; CHR_HSCHR22_1_CTG7	Glutathione metabolism; Metabolism of xenobiotics by cytochrome P450; Drug metabolism - cytochrome P450; Chemical carcinogenesis; Platinum drug resistance	Glutathione metabolism; Oxidative Stress; Metapathway biotransformation	Glutathione conjugation	0	9.003	12	0	1.87	2.98	5.14	42.21	25.5	12	199775	192393	192511	190315	214153	195493	132195	156741	143261	76213.8	61241.1	125502		0.448467	0.00527245	1.35899	0.00560935
Q9P1F3	Costars family protein ABRACL	ABRACL		57	3	5	3	81	9.1	6.29	2.87	3				Pf14705	58527	ENSG00000146386.7	6				0	11.619	0	0	5.12	2.1	1.2	60.56	15.8	12	719136	643613	693283	512521	569433	529579	362644	399253	388129	340726	375981	877420		0.448309	0.0015497	0.494185	0.975019
P20338	Ras-related protein Rab-4A	RAB4A		12	2	4	1	218	24.4	6.07	6.78	2	metabolic process;regulation of biological process;response to stimulus;transport	cytoplasm;cytosol;endosome;membrane	catalytic activity;enzyme regulator activity;nucleotide binding;protein binding;transporter activity	Pf00009, Pf00025, Pf00071, Pf08477	5867	ENSG00000168118.11	1	Endocytosis	VEGFA-VEGFR2 Signaling Pathway; Insulin Signaling	Translocation of GLUT4 to the plasma membrane; MET receptor recycling; TBC/RABGAPs; Synthesis of PIPs at the plasma membrane; RAB geranylgeranylation	0	8.426	20	0	10.71	31.49	0.99	20.93	51.47	12	70878.6	74304.2	86719.6	59169.9	99790.7	54163.4	41938	44912.6	45584.3	18251.5	24658.5	25665.8		0.397743	0.137012	1.26278	0.0301347
O75531	Barrier-to-autointegration factor	BANF1		71	5	11	5	89	10.1	6.09	22.57	5	cell organization and biogenesis;metabolic process;regulation of biological process;response to stimulus;transport	chromosome;cytoplasm;cytosol;nucleus	DNA binding;protein binding	Pf02961	8815	ENSG00000175334.7	11			2-LTR circle formation; APOBEC3G mediated resistance to HIV-1 infection; Integration of viral DNA into host genomic DNA; Vpr-mediated nuclear import of PICs; Autointegration results in viral DNA circles; Initiation of Nuclear Envelope Reformation; Clearance of Nuclear Envelope Membranes from Chromatin	0	14.865	23	0	16.8	18.38	9.48	13.86	1.08	12	1.94004e+06	1.41777e+06	1.95139e+06	2.6544e+06	2.80073e+06	3.74977e+06	1.74497e+06	2.1259e+06	2.27483e+06	651526	731726	794455		0.397728	0.0541652	1.93643	0.00247926
P09234	U1 small nuclear ribonucleoprotein C	SNRPC	Deamidated [R21]	19	2	6	2	159	17.4	9.67	6.68	2	cell organization and biogenesis;metabolic process	nucleus;spliceosomal complex	metal ion binding;protein binding;RNA binding	Pf06220	6631	ENSG00000124562.9	6	Spliceosome		mRNA Splicing - Major Pathway	0	8.182	5	0	6.48	9.87	15.87	5.23	9.12	12	379460	422736	384806	480511	588514	468587	418090	352348	341837	227905	236835	233013		0.447569	0.0344734	1.04416	0.00185073
Q8TED0	U3 small nucleolar RNA-associated protein 15 homolog	UTP15		7	3	4	3	518	58.4	9.11	0	3	metabolic process;regulation of biological process	cytoplasm;endoplasmic reticulum;nucleus	protein binding;RNA binding	Pf00400, Pf09384	84135	ENSG00000164338.9	5	Ribosome biogenesis in eukaryotes		Major pathway of rRNA processing in the nucleolus and cytosol; rRNA modification in the nucleus and cytosol	0	5.111	6	0	15.12	23.96	1.44	26.57	8.37	12	67850.3	81778	91937.3	70834.4	105814	123343	75698.9	83257.3	80496.5	241654	147127	240744		0.394534	0.265241	-1.18597	0.0347538
Q9UKX7	Nuclear pore complex protein Nup50	NUP50		10	4	4	4	468	50.1	7.06	7.13	4	cell organization and biogenesis;metabolic process;regulation of biological process;transport	membrane;nucleus	protein binding	Pf00638, Pf08911	10762	ENSG00000093000.18	22	RNA transport		Rev-mediated nuclear export of HIV RNA; ISG15 antiviral mechanism; NEP/NS2 Interacts with the Cellular Export Machinery; tRNA processing in the nucleus; Transcriptional regulation by small RNAs; Nuclear Pore Complex (NPC) Disassembly; Regulation of Glucokinase by Glucokinase Regulatory Protein; Vpr-mediated nuclear import of PICs; Regulation of HSF1-mediated heat shock response; snRNP Assembly; S…	0	12.028	64	0	2.24	1.39	9.38	5.04	2.25	12	513919	528382	534252	622407	701736	676750	437458	566917	496635	438629	384534	395739		0.446439	0.0195217	0.774073	0.000807992
P14866	Heterogeneous nuclear ribonucleoprotein L	HNRNPL		45	18	80	18	589	64.1	8.22	205.24	18	metabolic process;regulation of biological process	cytoplasm;membrane;nucleus	DNA binding;protein binding;RNA binding	Pf00076, Pf13893, Pf14259	3191	ENSG00000282947.1; ENSG00000104824.16	19; CHR_HG26_PATCH		mRNA Processing	mRNA Splicing - Major Pathway	0	118.184	5	0	4.01	2.32	6.2	12.31	0.28	12	1.66244e+07	1.76021e+07	1.65243e+07	1.20579e+07	1.3142e+07	1.32952e+07	8.00458e+06	9.65211e+06	9.64674e+06	3.49285e+06	3.50693e+06	4.03079e+06		0.446071	0.00516604	1.9059	2.81875e-05
Q9Y6Q5	AP-1 complex subunit mu-2	AP1M2		8	3	4	2	423	48.1	8.22	4.54	3	regulation of biological process;transport	cytosol;Golgi;membrane	protein binding	Pf00928, Pf01217	10053	ENSG00000129354.11	19	Lysosome		Nef mediated downregulation of MHC class I complex cell surface expression; MHC class II antigen presentation; Golgi Associated Vesicle Biogenesis; Lysosome Vesicle Biogenesis	0	7.909	17	0	3.35	9.2	8.23	24.11	5.58	12	302480	280231	291099	242471	315306	302301	242829	226647	230306	193265	130616	204785		0.392429	0.0804681	0.6454	0.0264037
O43924	Retinal rod rhodopsin-sensitive cGMP 3',5'-cyclic phosphodiesterase subunit delta	PDE6D		13	1	4	1	150	17.4	5.67	12.54	1	regulation of biological process;response to stimulus	cytoplasm;cytoskeleton;cytosol;membrane	catalytic activity;enzyme regulator activity;protein binding	Pf05351	5147	ENSG00000156973.13	2	Purine metabolism		ARL13B-mediated ciliary trafficking of INPP5E	0	9.667	5	0	8.5	9.93	4.93	18.4	9.27	12	343144	317507	378353	263032	255544	230495	187630	194373	183241	133437	134002	170048		0.445684	0.00408754	0.93132	0.00264542
Q16698	2,4-dienoyl-CoA reductase, mitochondrial	DECR1		27	6	8	6	335	36	9.28	22.04	6	cell organization and biogenesis;metabolic process	cytosol;mitochondrion;nucleus;organelle lumen	catalytic activity;nucleotide binding	Pf00106, Pf08659, Pf13561	1666	ENSG00000104325.6	8		Fatty Acid Beta Oxidation; Fatty Acid Biosynthesis	mitochondrial fatty acid beta-oxidation of unsaturated fatty acids	0	23.348	7	0	4.26	8.36	2.05	10.08	21.27	12	854262	830354	785320	699702	740774	632728	482244	514435	533095	288762	294206	322656		0.443751	0.00650221	1.24991	0.000302689
Q9BXV9	EKC/KEOPS complex subunit GON7	GON7		18	1	2	1	100	10.9	4.27	7.47	1		nucleus	protein binding	Pf15387	84520	ENSG00000275619.2; ENSG00000170270.4	14; CHR_HSCHR14_7_CTG1				0	6.858	0	0	19.34	12.27	21.73	3.18	11.69	11	48679.9	61202.9	42389.5	53141.1	64605.4	48878.2	25878.8	43063.8	40596	23402.3	0	22581.3		0.388492	0.055865	1.2347	0.0110536
P10809	60 kDa heat shock protein, mitochondrial	HSPD1	Deamidated [R121]	47	26	63	26	573	61	5.87	155.58	26	cell organization and biogenesis;cell proliferation;metabolic process;regulation of biological process;response to stimulus;transport	cell surface;cytoplasm;cytosol;endosome;membrane;mitochondrion;organelle lumen	catalytic activity;DNA binding;nucleotide binding;protein binding;RNA binding	Pf00118	3329	ENSG00000144381.16	2	Type I diabetes mellitus; Tuberculosis; RNA degradation; Legionellosis	Apoptosis-related network due to altered Notch3 in ovarian cancer; Sudden Infant Death Syndrome (SIDS) Susceptibility Pathways	TFAP2A acts as a transcriptional repressor during retinoic acid induced cell differentiation; Mitochondrial protein import; Metabolism of proteins	0	138.987	13	0	7.6	16.44	4.18	3.87	5.58	12	1.22272e+07	1.38303e+07	1.22994e+07	1.01108e+07	1.40439e+07	1.00429e+07	7.67234e+06	7.72624e+06	8.27803e+06	5.39879e+06	5.04521e+06	5.20153e+06		0.388063	0.0585606	0.958894	0.00957419
Q8N5K1	CDGSH iron-sulfur domain-containing protein 2	CISD2		10	1	1	1	135	15.3	9.61	0	1	metabolic process;regulation of biological process	endoplasmic reticulum;membrane;mitochondrion	metal ion binding;protein binding;RNA binding	Pf09360, Pf10660	493856	ENSG00000145354.9	4				0.033	1.705	0	0	13.28	14.31	15.99	13.18	12.17	12	100681	77103.9	96420.5	89118.7	73494.1	87479.8	66854.4	62205.6	85208.5	138867	168846	163857		0.387928	0.237115	-0.905413	0.00216849
P08962	CD63 antigen	CD63		8	2	4	2	238	25.6	7.81	8.5	2	cell differentiation;cellular component movement;regulation of biological process;response to stimulus;transport	cell surface;endosome;extracellular;membrane;organelle lumen;vacuole	protein binding	Pf00335	967	ENSG00000135404.11	12	Lysosome; Proteoglycans in cancer		Platelet degranulation ; Neutrophil degranulation	0	9.304	9	0	3.47	6.45	9	5.68	9.1	12	922879	853179	885685	886616	857419	908203	652179	646359	770193	1.07269e+06	927801	919752		0.443041	0.0105829	-0.0655065	0.15984
Q9UHA4	Ragulator complex protein LAMTOR3	LAMTOR3		8	1	2	1	124	13.6	7.34	4.77	1	metabolic process;regulation of biological process;response to stimulus;transport	endosome;membrane	enzyme regulator activity;protein binding;structural molecule activity	Pf08923	8649	ENSG00000109270.12	4	MAPK signaling pathway; mTOR signaling pathway	MAPK Signaling Pathway	Energy dependent regulation of mTOR by LKB1-AMPK; Neutrophil degranulation; MAP2K and MAPK activation; Regulation of PTEN gene transcription; mTORC1-mediated signalling; TP53 Regulates Metabolic Genes; Macroautophagy; Interleukin-20 family signaling	0.008	2.781	28	0	3.24	11.91	15.77	27.59	21.83	12	76722.5	78867	81687.7	61583.9	83888.2	81145.1	62070.8	55006.5	75327.9	108593	88618.1	142787		0.386589	0.283261	-0.420352	0.0943217
O95292	Vesicle-associated membrane protein-associated protein B/C	VAPB		24	5	20	4	243	27.2	7.3	48.73	5	cell organization and biogenesis;cellular homeostasis;metabolic process;regulation of biological process;response to stimulus;transport	cytoplasm;endoplasmic reticulum;Golgi;membrane	protein binding	Pf00635, Pf00843	9217	ENSG00000124164.15	20			Sphingolipid de novo biosynthesis	0	22.78	4	0	2.47	4.22	0.58	2.29	7.99	12	2.3475e+06	2.34523e+06	2.25536e+06	1.64519e+06	1.83177e+06	1.6387e+06	1.13293e+06	1.21367e+06	1.21135e+06	738385	718296	657020		0.441636	0.00163705	1.1956	0.000123177
O75818	Ribonuclease P protein subunit p40	RPP40		7	2	2	2	363	41.8	6.67	1.92	2	metabolic process	nucleus	catalytic activity	Pf08584	10799	ENSG00000124787.13	6	Ribosome biogenesis in eukaryotes; RNA transport		Major pathway of rRNA processing in the nucleolus and cytosol; tRNA processing in the nucleus	0.001	3.938	8	0	9.94	6.35	12.25	29.32	5.36	12	164817	134197	156268	165380	195620	167154	132134	123407	112040	186713	121035	212981		0.437758	0.00932645	-0.159644	0.936182
O15067	Phosphoribosylformylglycinamidine synthase	PFAS		31	29	47	29	1338	144.6	5.76	119.69	29	metabolic process;response to stimulus	cytoplasm;cytosol	catalytic activity;metal ion binding;nucleotide binding	Pf00586, Pf02769, Pf13507	5198	ENSG00000178921.13	17	Purine metabolism; Metabolic pathways		Purine ribonucleoside monophosphate biosynthesis	0	126.624	6	0	3.44	8.92	1.71	27.17	7.98	12	5.54447e+06	5.86405e+06	5.62337e+06	4.93398e+06	5.47496e+06	4.50299e+06	3.4942e+06	3.7638e+06	3.64732e+06	2.28573e+06	2.18488e+06	3.26728e+06		0.435913	0.0102098	1.1101	0.00580392
P55795	Heterogeneous nuclear ribonucleoprotein H2	HNRNPH2		19	6	20	2	449	49.2	6.3	51.41	6	metabolic process	cytosol;membrane;nucleus	protein binding;RNA binding	Pf00076, Pf08080, Pf14259	3188	ENSG00000126945.8	X		mRNA Processing	mRNA Splicing - Major Pathway	0	34.609	5	0	3.36	20.24	18.91	4.11	2.23	12	149975	139803	141794	180003	133184	183556	173429	135988	138159	231607	241420	228574		0.381689	0.464035	-0.363662	0.0149491
P54727	UV excision repair protein RAD23 homolog B	RAD23B		13	6	9	4	409	43.1	4.84	19.41	6	cell organization and biogenesis;metabolic process;regulation of biological process;response to stimulus	cytoplasm;cytosol;nucleus;proteasome	DNA binding;protein binding	Pf00240, Pf00627, Pf09280, Pf11976, Pf13881	5887	ENSG00000119318.12	9	Protein processing in endoplasmic reticulum; Nucleotide excision repair		Josephin domain DUBs; Formation of Incision Complex in GG-NER; DNA Damage Recognition in GG-NER; N-glycan trimming in the ER and Calnexin/Calreticulin cycle	0	20.698	13	0	1.61	9.68	3.72	15.77	13.04	12	913270	933625	931854	940842	1.11028e+06	886009	695092	725936	695575	470123	586167	591031		0.435745	0.0160433	0.682642	0.00533947
Q5TD94	Radial spoke head protein 4 homolog A	RSPH4A		2	1	2	1	716	80.7	4.44	0	1	cell organization and biogenesis;cellular component movement	cytoplasm;cytoskeleton		Pf04712	345895	ENSG00000111834.12	6				0.047	1.532	0	0	16.21	6.14	25.42	53.02	45.08	12	112731	154898	134604	127584	158012	148247	147995	113840	99284.9	20397.7	63244.1	65300.9		0.380999	0.226932	1.229	0.00521765
P52815	39S ribosomal protein L12, mitochondrial	MRPL12		27	4	8	4	198	21.3	8.87	6.62	4	cell organization and biogenesis;metabolic process;regulation of biological process	membrane;mitochondrion;ribosome	protein binding;RNA binding;structural molecule activity	Pf00542	6182	ENSG00000262814.7	17	Ribosome		Mitochondrial translation initiation; Mitochondrial translation elongation; Mitochondrial translation termination	0	12.685	7	0	6.43	2.51	3.41	33.63	20.75	12	535433	596739	544660	467323	492741	475273	347738	352332	367528	151478	100487	191623		0.43182	0.000216585	1.64965	0.000271357
Q9H307	Pinin	PNN		6	2	2	2	717	81.6	7.14	2.77	2											0	5.617	0	0	5.21	7.21	19.82	16.58	10.99	12	140618	145243	155602	171166	167028	185267	126966	132005	93041.7	66344	89076.5	79544		0.430948	0.0130777	1.10557	0.000363718
Q15847	Adipogenesis regulatory factor	ADIRF		28	2	4	2	76	7.9	5.31	11.55	2	cell differentiation;metabolic process;regulation of biological process;response to stimulus	cytosol;nucleus			10974	ENSG00000148671.13	10			Transcriptional regulation of white adipocyte differentiation	0	11.068	2	0	3.05	16.27	4.38	19	10.18	12	1.16122e+06	1.22095e+06	1.20935e+06	1.31742e+06	1.57882e+06	1.10324e+06	888258	1.04964e+06	1.0126e+06	159751	159055	204754		0.379656	0.0746562	3.04382	0.0011117
P05114	Non-histone chromosomal protein HMG-14	HMGN1		27	3	4	3	100	10.7	9.6	7	3	cell organization and biogenesis;metabolic process;regulation of biological process;response to stimulus	chromosome;cytoplasm;nucleus	DNA binding;protein binding		3150	ENSG00000205581.10	21	Herpes simplex infection	ATM Signaling Network in Development and Disease; p38 MAPK Signaling Pathway	Dual incision in TC-NER; Formation of TC-NER Pre-Incision Complex; Gap-filling DNA repair synthesis and ligation in TC-NER	0	8.619	9	0	7.53	17.07	14.72	16.46	24.16	12	845829	873390	758646	705349	913606	627628	487549	685334	542374	251785	214064	166369		0.379049	0.163003	1.7203	0.00375571
P20674	Cytochrome c oxidase subunit 5A, mitochondrial	COX5A		10	1	2	1	150	16.8	6.79	2.17	1	metabolic process;transport	membrane;mitochondrion	catalytic activity;metal ion binding;protein binding;transporter activity	Pf02284	9377	ENSG00000178741.11	15	Huntington's disease; Parkinson's disease; Alzheimer's disease; Oxidative phosphorylation; Non-alcoholic fatty liver disease (NAFLD); Metabolic pathways; Cardiac muscle contraction	Electron Transport Chain; Arachidonate Epoxygenase / Epoxide Hydrolase	TP53 Regulates Metabolic Genes; Respiratory electron transport	0.002	3.207	18	0	9.9	7.22	5.55	10.17	15.63	12	233441	189502	213721	155839	188676	159073	116610	118056	131246	174272	184920	196872		0.43022	0.0159716	-0.21721	0.22867
P33992	DNA replication licensing factor MCM5	MCM5		6	3	6	3	734	82.2	8.37	11.03	3	cell division;metabolic process	membrane;nucleus	catalytic activity;DNA binding;nucleotide binding;protein binding	Pf00493, Pf07728, Pf14551	4174	ENSG00000100297.15	22	DNA replication; Cell cycle	Cell Cycle; G1 to S cell cycle control; DNA Replication	M/G1 Transition; Assembly of the pre-replicative complex; Unwinding of DNA; Regulation of DNA replication; Activation of ATR in response to replication stress; Activation of the pre-replicative complex; Orc1 removal from chromatin; Removal of licensing factors from origins	0	14.203	25	0	1.14	21.88	37.77	81.41	9.09	12	71817.3	69595.8	70510.7	121156	85368.4	116713	125586	89793.5	63707.8	19874.7	21315.1	70745.6		0.378282	0.525383	2.45301	0.0250408
Q9GZS3	WD repeat-containing protein 61	WDR61		2	1	1	1	305	33.6	5.47	1.84	1	cell organization and biogenesis;metabolic process;regulation of biological process;response to stimulus	cytoplasm;cytosol;nucleus	protein binding	Pf00400, Pf07433, Pf13360	80349	ENSG00000140395.8	15	RNA degradation		mRNA decay by 3' to 5' exoribonuclease; E3 ubiquitin ligases ubiquitinate target proteins; Formation of RNA Pol II elongation complex ; RNA Polymerase II Pre-transcription Events	0.079	1.33	13	0	8.07	16.84	43.72	9.16	6.31	12	51111.3	48090.6	56661	38857.2	52460.2	58184.8	15683.4	40367.2	44321.1	101253	111117	112032		0.378042	0.198475	-1.08278	0.000955113
P14406	Cytochrome c oxidase subunit 7A2, mitochondrial	COX7A2		16	1	1	1	83	9.4	9.76	2.21	1	metabolic process;transport	membrane;mitochondrion	catalytic activity;transporter activity	Pf02238	1347		6	Huntington's disease; Parkinson's disease; Alzheimer's disease; Oxidative phosphorylation; Non-alcoholic fatty liver disease (NAFLD); Cardiac muscle contraction	Electron Transport Chain		0.004	3.141	7	0	17.64	12.71	21.09	15.33	23.84	12	28011	39364.5	32619.6	24272.6	31684.6	33332.2	31889	24293.1	24381.7	38557.4	39188.1	46987.7		0.377981	0.481825	-0.306635	0.0384355
Q00325	Phosphate carrier protein, mitochondrial	SLC25A3		17	6	7	6	362	40.1	9.38	16.63	6	transport	membrane;mitochondrion	protein binding;transporter activity	Pf00153	5250	ENSG00000075415.12	12				0	19.344	0	0	12.74	14.24	5.04	24.65	15.28	12	901839	756512	985085	842026	1.05997e+06	771238	625250	613093	634827	566703	604763	819059		0.429431	0.0376033	0.477495	0.123956
P62979	Ubiquitin-40S ribosomal protein S27a	RPS27A	Deamidated [R138]	60	10	163	10	156	18	9.64	371.26	10	cell communication;cell organization and biogenesis;cellular homeostasis;defense response;metabolic process;regulation of biological process;response to stimulus;transport	cytoplasm;cytosol;membrane;nucleus;ribosome	metal ion binding;protein binding;RNA binding;structural molecule activity	Pf00240, Pf01599, Pf11976, Pf13019, Pf13881, Pf14560	6233	ENSG00000143947.13	2	Ribosome	Cytoplasmic Ribosomal Proteins	NOTCH1 Intracellular Domain Regulates Transcription; Activated NOTCH1 Transmits Signal to the Nucleus; Regulation of RAS by GAPs; Viral mRNA Translation; UCH proteinases; ISG15 antiviral mechanism; Regulation of PLK1 Activity at G2/M Transition; Constitutive Signaling by NOTCH1 HD+PEST Domain Mutants; Activated TLR4 signalling; Hh mutants that don't undergo autocatalytic processing are degraded b…	0	75.713	364	0	2.21	5.6	9.1	17.09	12.61	12	6.08957e+07	5.77933e+07	6.00975e+07	5.05131e+07	5.0789e+07	4.85533e+07	3.75592e+07	3.3897e+07	3.76642e+07	3.32986e+07	3.9222e+07	4.34207e+07		0.427489	0.000676534	0.364994	0.0200482
P02763	Alpha-1-acid glycoprotein 1	ORM1		7	1	1	1	201	23.5	5.02	2.76	1	defense response;regulation of biological process;response to stimulus;transport	extracellular;organelle lumen	protein binding	Pf00061	5004		9			Platelet degranulation ; Neutrophil degranulation	0.004	3.159	7	0	30.93	5.39	21.33	8.26	39.38	12	21572.7	25046.1	13170.8	25554.6	27490.7	24524.5	19750.2	19002.6	13779	168238	137772	145122		0.427387	0.0157024	-2.50561	0.000173938
Q00839	Heterogeneous nuclear ribonucleoprotein U	HNRNPU	Deamidated [R50; R69; R347]	17	10	53	10	825	90.5	6	115.6	10	cell differentiation;metabolic process;regulation of biological process;response to stimulus	cell surface;chromosome;cytoplasm;membrane;nucleus;spliceosomal complex	DNA binding;nucleotide binding;protein binding;RNA binding	Pf00622, Pf13671	3192	ENSG00000153187.18	1	Spliceosome	mRNA Processing	mRNA Splicing - Major Pathway	0	73.011	6	0	6.96	18.71	4.79	17.74	6.87	12	3.04619e+06	2.75116e+06	3.18292e+06	4.05352e+06	3.5892e+06	5.08235e+06	3.01463e+06	2.97648e+06	3.04663e+06	4.73154e+06	5.58373e+06	6.25045e+06		0.427194	0.0496658	-0.462056	0.10899
P07954	Fumarate hydratase, mitochondrial	FH		40	17	52	17	510	54.6	8.76	111.46	17	metabolic process	cytoplasm;mitochondrion;organelle lumen	catalytic activity;protein binding	Pf00206, Pf10415	2271	ENSG00000091483.6	1	Citrate cycle (TCA cycle); Carbon metabolism; Pyruvate metabolism; Pathways in cancer; Renal cell carcinoma; Metabolic pathways	TCA Cycle and Deficiency of Pyruvate Dehydrogenase complex (PDHc); Amino Acid metabolism; TCA Cycle	Citric acid cycle (TCA cycle)	0	98.91	13	0	2.89	5.81	2.55	9.58	9.41	12	9.138e+06	9.12975e+06	8.71368e+06	7.3167e+06	8.61456e+06	7.44161e+06	5.34632e+06	5.53467e+06	5.75286e+06	6.27763e+06	5.18058e+06	5.92748e+06		0.427117	0.00639601	0.328196	0.019072
P46379	Large proline-rich protein BAG6	BAG6		2	2	2	2	1132	119.3	5.6	5.3	2	cell death;cell differentiation;cell organization and biogenesis;metabolic process;regulation of biological process;response to stimulus;transport	cytoplasm;cytosol;extracellular;membrane;nucleus	protein binding	Pf00240, Pf11976, Pf12057, Pf13881	7917	ENSG00000204463.12; ENSG00000096155.15; ENSG00000229524.10; ENSG00000233348.10	6; CHR_HSCHR6_MHC_QBL_CTG1; CHR_HSCHR6_MHC_COX_CTG1; CHR_HSCHR6_MHC_SSTO_CTG1				0	7.326	0	0	18.48	15.93	35.12	12.04	10.1	12	75798.5	57147.6	54169.7	86710.7	68985	82635.5	91330.6	63797.4	50375.1	56548.1	62757	66477.2		0.373265	0.453471	0.396987	0.0452361
P50135	Histamine N-methyltransferase	HNMT		18	4	5	4	292	33.3	5.34	2.09	4	metabolic process;response to stimulus	cytoplasm;cytosol	catalytic activity	Pf08242, Pf13489, Pf13847	3176	ENSG00000150540.13	2	Histidine metabolism	Amino Acid metabolism; Metapathway biotransformation; Methylation Pathways	Metabolism of ingested SeMet, Sec, MeSec into H2Se; Histidine catabolism	0	7.88	10	0	5.09	9.22	7.07	36.06	6.16	12	303651	321654	293588	236768	274873	221754	181351	172101	176212	41972.6	82633.8	81261.6		0.426157	0.0133136	1.54283	0.00104911
O95747	Serine/threonine-protein kinaseR1	OXSR1		3	2	4	2	527	58	6.43	1.85	2	metabolic process;regulation of biological process;response to stimulus	cytoplasm;cytosol	catalytic activity;metal ion binding;nucleotide binding;protein binding;signal transducer activity	Pf00069, Pf07714, Pf12202	9943	ENSG00000172939.8	3				0	4.191	0	0	7.66	2.51	4.23	23.47	11.45	12	275341	234590	263706	295591	326210	301830	224810	236966	222914	71082.1	96962.2	106202		0.425029	0.00152126	1.63824	0.000103921
O60828	Polyglutamine-binding protein 1	PQBP1		13	2	4	2	265	30.5	6.33	4.82	2	cell division;cell organization and biogenesis;defense response;metabolic process;regulation of biological process;response to stimulus	cytoplasm;cytosol;membrane;nucleus;spliceosomal complex	DNA binding;protein binding	Pf00397	10084	ENSG00000102103.15	X	Spliceosome		mRNA Splicing - Major Pathway	0	6.42	5	0	6.14	16.18	14.92	44.94	12.85	12	275043	306968	285522	279032	365680	256880	215865	274817	203211	94503.5	35666.1	90723.3		0.370299	0.157409	1.62088	0.00405036
Q9H773	dCTP pyrophosphatase 1	DCTPP1	Deamidated [R111]	23	3	5	3	170	18.7	5.03	8.71	3	cell communication;cell organization and biogenesis;metabolic process;response to stimulus	cytoplasm;cytosol;mitochondrion;nucleus	catalytic activity;metal ion binding;nucleotide binding;protein binding		79077	ENSG00000179958.8	16	Metabolic pathways; Pyrimidine metabolism		Interconversion of nucleotide di- and triphosphates	0	10.586	5	0	6.98	6.58	7.16	29.91	12.8	12	283325	308657	271993	234144	292004	275219	177504	205319	220713	109913	112942	169812		0.422713	0.0365512	1.285	0.00632263
P23193	Transcription elongation factor A protein 1	TCEA1		28	7	9	7	301	33.9	8.38	15.64	7	metabolic process;regulation of biological process;response to stimulus	nucleus	DNA binding;metal ion binding;protein binding	Pf01096, Pf07500, Pf08711	6917	ENSG00000187735.13	8			HIV elongation arrest and recovery; Gap-filling DNA repair synthesis and ligation in TC-NER; TP53 Regulates Transcription of DNA Repair Genes; Dual incision in TC-NER; Tat-mediated HIV elongation arrest and recovery; Formation of RNA Pol II elongation complex ; RNA Polymerase II Pre-transcription Events; Formation of HIV elongation complex in the absence of HIV Tat; Formation of TC-NER Pre-Incisi…	0	19.272	28	0	5.2	4.6	4.09	11.8	3.45	12	1.27623e+06	1.30345e+06	1.18553e+06	1.05443e+06	1.12388e+06	1.0244e+06	785275	848350	786914	326071	298875	355794		0.422188	0.00193646	1.69321	2.54633e-05
Q13425	Beta-2-syntrophin	SNTB2		2	1	1	1	540	57.9	8.82	0	1		cytoplasm;cytoskeleton;membrane	protein binding;RNA binding;structural molecule activity	Pf00169, Pf00595, Pf13180	6645	ENSG00000168807.16	16				0.025	1.841	0	0	17.53	20.36	15.72	32.76	26.7	12	80128.7	55787.9	67309.5	75084.5	81796.1	54467.5	58298	46226.2	58736.5	49112.4	24408.5	43676.9		0.365067	0.155986	0.781644	0.0477889
P49790	Nuclear pore complex protein Nup153	NUP153		2	2	3	2	1475	153.8	8.73	0	2	cell organization and biogenesis;metabolic process;regulation of biological process;transport	cytosol;membrane;nucleus	DNA binding;metal ion binding;protein binding;structural molecule activity;transporter activity	Pf00641, Pf08604, Pf10599	9972	ENSG00000124789.11	6	RNA transport	TGF-beta Signaling Pathway	Rev-mediated nuclear export of HIV RNA; ISG15 antiviral mechanism; NEP/NS2 Interacts with the Cellular Export Machinery; tRNA processing in the nucleus; Transcriptional regulation by small RNAs; Nuclear Pore Complex (NPC) Disassembly; Regulation of Glucokinase by Glucokinase Regulatory Protein; Vpr-mediated nuclear import of PICs; Regulation of HSF1-mediated heat shock response; snRNP Assembly; S…	0	5.435	65	0	14.81	33.16	49.42	32.3	54.93	12	42749.7	54219.7	42662.3	46986.4	79191.5	41086.6	45675.1	36488.5	16035.7	166112	258218	139846		0.3648	0.193094	-1.82184	0.0248793
Q9UKV8	Protein argonaute-2	AGO2	Deamidated [R812]	10	7	9	1	859	97.1	9.19	18.81	7	cell organization and biogenesis;metabolic process;regulation of biological process;response to stimulus	cytoplasm;cytosol;membrane;nucleus	catalytic activity;DNA binding;metal ion binding;protein binding;RNA binding	Pf02170, Pf02171, Pf08699	27161	ENSG00000123908.11	8			Post-transcriptional silencing by small RNAs; Ca2+ pathway; MicroRNA (miRNA) biogenesis; Competing endogenous RNAs (ceRNAs) regulate PTEN translation; Small interfering RNA (siRNA) biogenesis; Transcriptional regulation by small RNAs; Regulation of RUNX1 Expression and Activity; MAPK6/MAPK4 signaling; TP53 Regulates Metabolic Genes; Pre-NOTCH Transcription and Translation	0	25.438	26	0	8.06	9.54	8.53	37.94	3.35	12	179544	165872	196133	172305	167828	152250	128685	125308	117406	77676.1	80239.8	136310		0.421505	0.00435589	1.06459	0.0302018
Q92734	Protein TFG	TFG	Deamidated [R95]	32	10	46	10	400	43.4	5.1	83.6	10	cell organization and biogenesis;regulation of biological process;response to stimulus;transport	cytoplasm;cytosol;endoplasmic reticulum;membrane	protein binding;signal transducer activity	Pf00564, Pf08232	10342	ENSG00000114354.13	3	Pathways in cancer; Thyroid cancer		COPII (Coat Protein 2) Mediated Vesicle Transport	0	77.12	10	0	0.41	12.52	9.54	9.3	4.3	12	3.27539e+06	3.24585e+06	3.29267e+06	4.90305e+06	6.82802e+06	5.57492e+06	4.66363e+06	4.24429e+06	4.34788e+06	1.40306e+06	1.39516e+06	1.53409e+06		0.358642	0.0797467	1.99038	0.00157481
P35637	RNA-binding protein FUS	FUS	Deamidated [R328]	16	6	21	4	526	53.4	9.36	65.29	6	metabolic process;regulation of biological process;response to stimulus	cytoplasm;nucleus	DNA binding;metal ion binding;protein binding;RNA binding	Pf00076, Pf00641, Pf13893, Pf14259	2521	ENSG00000089280.18	16	Transcriptional misregulation in cancer	mRNA Processing	mRNA Splicing - Major Pathway	0	41.811	6	0	2.7	19	10.08	2.6	6.56	12	1.74724e+06	1.81634e+06	1.75084e+06	2.90988e+06	4.13435e+06	2.80245e+06	2.27037e+06	2.38336e+06	2.01719e+06	971089	894716	859725		0.35803	0.0741866	1.70146	0.00518978
Q9UHV9	Prefoldin subunit 2	PFDN2		58	8	19	8	154	16.6	6.58	37.33	8	metabolic process;regulation of biological process	cytoplasm;cytosol;mitochondrion;nucleus	protein binding	Pf01920	5202	ENSG00000143256.4	1			Prefoldin mediated transfer of substrate to CCT/TriC	0	27.699	5	0	2.42	10.71	6.15	10.52	6.69	12	4.28948e+06	4.36649e+06	4.49303e+06	3.84546e+06	4.56384e+06	3.56641e+06	2.83479e+06	3.3783e+06	3.00512e+06	1.12244e+06	1.27653e+06	1.27091e+06		0.355735	0.0528758	1.5973	0.000779544
P52597	Heterogeneous nuclear ribonucleoprotein F	HNRNPF		22	7	28	5	415	45.6	5.58	66.41	7	metabolic process;regulation of biological process;response to stimulus	cytosol;membrane;nucleus;spliceosomal complex	protein binding;RNA binding	Pf00076, Pf08080, Pf14259	3185	ENSG00000169813.16	10		Mecp2 and Associated Rett Syndrome	Gene and protein expression by JAK-STAT signaling after Interleukin-12 stimulation; mRNA Splicing - Major Pathway; FGFR2 alternative splicing; Interleukin-12 family signaling	0	31.018	15	0	24.19	35.18	13.64	12.54	5.95	12	1.63958e+06	1.0126e+06	1.58591e+06	2.35937e+06	1.39017e+06	2.84329e+06	1.99643e+06	1.65088e+06	1.84428e+06	856648	678679	633581		0.355346	0.44986	1.7976	0.0270572
P62263	40S ribosomal protein S14	RPS14	Deamidated [R66]	39	7	39	7	151	16.3	10.05	123.94	7	cell differentiation;cell organization and biogenesis;metabolic process;regulation of biological process;transport	cytosol;membrane;mitochondrion;ribosome	protein binding;RNA binding;structural molecule activity;translation regulator activity	Pf00411	6208	ENSG00000164587.11	5	Ribosome	Cytoplasmic Ribosomal Proteins	Peptide chain elongation; Eukaryotic Translation Termination; Viral mRNA Translation; Formation of the ternary complex, and subsequently, the 43S complex; L13a-mediated translational silencing of Ceruloplasmin expression; Selenocysteine synthesis; Nonsense Mediated Decay (NMD) independent of the Exon Junction Complex (EJC); Nonsense Mediated Decay (NMD) enhanced by the Exon Junction Complex (EJC)…	0	70.083	39	0	0.93	3.55	3.87	35.99	17.92	12	5.1986e+06	5.16544e+06	5.27948e+06	6.09353e+06	7.17656e+06	6.64907e+06	4.46904e+06	5.22625e+06	4.96802e+06	588345	527223	932795		0.420482	0.0102843	3.49842	6.03117e-05
P39748	Flap endonuclease 1	FEN1	Deamidated [R19; R192]	43	14	31	14	380	42.6	8.62	70.82	14	cell organization and biogenesis;cellular homeostasis;metabolic process;regulation of biological process;response to stimulus	membrane;mitochondrion;nucleus	catalytic activity;DNA binding;metal ion binding;protein binding	Pf00752, Pf00867, Pf01367	2237	ENSG00000168496.3	11	DNA replication; Non-homologous end-joining; Base excision repair		POLB-Dependent Long Patch Base Excision Repair; Early Phase of HIV Life Cycle; Removal of the Flap Intermediate; HDR through MMEJ (alt-NHEJ); PCNA-Dependent Long Patch Base Excision Repair; Removal of the Flap Intermediate from the C-strand	0	74.898	32	0	3.28	9.78	1.19	22.5	3.67	12	5.21717e+06	5.25152e+06	5.54387e+06	4.93329e+06	4.55891e+06	5.27158e+06	3.38855e+06	3.75855e+06	3.68742e+06	3.92942e+06	3.50936e+06	5.02839e+06		0.419938	0.00507642	0.328232	0.198653
Q99459	Cell division cycle 5-like protein	CDC5L		2	1	1	1	802	92.2	8.18	2.39	1	cell differentiation;cell organization and biogenesis;metabolic process;regulation of biological process;response to stimulus	cytoplasm;membrane;nucleus;spliceosomal complex	DNA binding;protein binding;RNA binding	Pf00249, Pf11831, Pf13921	988	ENSG00000096401.7	6	Spliceosome		mRNA Splicing - Major Pathway	0	4.357	5	0	8.78	12.11	3.91	16.17	31.28	12	18621.6	21831.8	19542.3	27756.5	30192.4	23637.5	21654	21704.6	22312.4	45854.9	40437.2	30553.4		0.354827	0.0510317	-0.542857	0.0733192
Q15758	Neutral amino acid transporter B(0)	SLC1A5	Deamidated [R42]	10	3	5	3	541	56.6	5.48	3.76	3	transport	membrane	protein binding;receptor activity;transporter activity	Pf00375	6510	ENSG00000105281.12	19	Central carbon metabolism in cancer; Protein digestion and absorption	TYROBP Causal Network	Amino acid transport across the plasma membrane	0	14.499	7	0	4.9	16.58	12.63	37.85	3.58	12	170200	159792	154070	133765	176030	122648	93574.7	104623	126507	25555.7	27898.7	45950.9		0.354498	0.130559	2.26143	0.00315698
P31153	S-adenosylmethionine synthase isoform type-2	MAT2A		37	14	37	14	395	43.6	6.48	110.93	14	cell organization and biogenesis;metabolic process	cytosol	catalytic activity;metal ion binding;nucleotide binding;protein binding	Pf00438, Pf02772, Pf02773	4144	ENSG00000168906.12	2	Biosynthesis of amino acids; Metabolic pathways; Cysteine and methionine metabolism	Trans-sulfuration and one carbon metabolism; One carbon metabolism and related pathways; Methylation Pathways	Methylation	0	76.138	10	0	4.35	8.24	1.53	11.41	4.18	12	5.65696e+06	6.10919e+06	5.85346e+06	5.81513e+06	6.99332e+06	5.75138e+06	4.13676e+06	4.34739e+06	4.37647e+06	2.05254e+06	2.1127e+06	2.35359e+06		0.419662	0.00984591	1.46072	0.000634265
O00560	Syntenin-1	SDCBP		38	6	7	6	298	32.4	7.53	13.66	6	cell communication;cell organization and biogenesis;regulation of biological process;response to stimulus;transport	cytoplasm;cytoskeleton;cytosol;endoplasmic reticulum;extracellular;membrane;nucleus;organelle lumen	protein binding	Pf00595, Pf13180	6386	ENSG00000137575.11	8		Ectoderm Differentiation	Ephrin signaling; Neutrophil degranulation; Neurofascin interactions	0	23.091	10	0	5.94	3.55	5.65	8.64	10.79	12	492784	444747	501832	593615	607621	606197	414187	453751	494249	618246	686634	562688		0.417887	0.00323387	-0.0283937	0.608488
P42167	Lamina-associated polypeptide 2, isoforms beta/gamma	TMPO	Deamidated [R71; R86; R364]	26	8	24	2	454	50.6	9.38	58.89	8	regulation of biological process	chromosome;cytoplasm;membrane;nucleus	DNA binding;protein binding	Pf03020, Pf08198	7112	ENSG00000120802.13	12			Depolymerisation of the Nuclear Lamina; Initiation of Nuclear Envelope Reformation; Clearance of Nuclear Envelope Membranes from Chromatin	0	66.76	11	0	6.26	22.91	16.84	52.31	19.28	12	273255	306131	297648	454048	357082	319819	280023	281838	215811	17543.9	50700	55429.8		0.350711	0.0608716	2.8162	0.00129695
P49736	DNA replication licensing factor MCM2	MCM2	Deamidated [R110]	6	3	4	3	904	101.8	5.52	1.84	3	cell death;cell organization and biogenesis;metabolic process;response to stimulus	chromosome;cytoplasm;cytoskeleton;cytosol;nucleus	catalytic activity;DNA binding;metal ion binding;nucleotide binding;protein binding	Pf00493, Pf01078, Pf07728, Pf12619, Pf14551	4171	ENSG00000073111.13	3	DNA replication; Cell cycle	Cell Cycle; G1 to S cell cycle control; DNA Replication	M/G1 Transition; Assembly of the pre-replicative complex; Unwinding of DNA; Regulation of DNA replication; Activation of ATR in response to replication stress; Activation of the pre-replicative complex; Orc1 removal from chromatin; Removal of licensing factors from origins	0	8.752	25	0	8.96	25.49	4.89	9.02	14.17	12	110738	111403	95014.7	121155	104989	169237	95012	93329	98260.1	62759.6	62414.7	68307.4		0.350674	0.134203	0.948948	0.0255581
Q15555	Microtubule-associated protein RP/EB family member 2	MAPRE2		8	2	5	1	327	37	5.57	2.02	2	cell division;cell proliferation;regulation of biological process;response to stimulus	cytoplasm;cytoskeleton	protein binding	Pf00307, Pf03271	10982	ENSG00000166974.12	18				0	5.573	0	0	15.46	17.83	38.6	19.58	21.66	12	24163.1	20970.3	28694.7	44232.3	35659.1	48704.1	42113.5	34714.2	19819.7	95929.6	126672	86530.6		0.349577	0.23331	-1.11688	0.00907553
P85037	Forkhead box protein K1	FOXK1		1	1	1	1	733	75.4	9.32	2.03	1	cell differentiation;development;metabolic process;regulation of biological process	nucleus	DNA binding;protein binding	Pf00250, Pf00498	221937	ENSG00000164916.10	7			UCH proteinases	0.062	1.431	4	0	12.54	18.55	26.25	78.34	39.57	11	49368.9	57238	45200.4	38704.9	48986.9	59195.2	41735.3	27168	44340.5	17270	0	55497.1		0.231128	0.2322	1.50413	0.229341
Q9NR28	Diablo homolog, mitochondrial	DIABLO		35	7	13	7	239	27.1	5.9	23.6	7	cell death;metabolic process;regulation of biological process;response to stimulus	cytoplasm;cytosol;mitochondrion	protein binding	Pf09057	56616	ENSG00000184047.16	12	Apoptosis - multiple species; Apoptosis	TNF alpha Signaling Pathway; Nanomaterial induced apoptosis; Apoptosis	SMAC-mediated dissociation of IAP:caspase complexes ; SMAC binds to IAPs ; Release of apoptotic factors from the mitochondria	0	22.938	13	0	5.32	14.2	10.32	30.5	3.11	12	2.22287e+06	2.31262e+06	2.0946e+06	1.11336e+06	1.56695e+06	1.21163e+06	709106	907013	931725	600833	487268	825293		0.417749	0.0443207	1.01191	0.0177918
Q9H6Z4	Ran-binding protein 3	RANBP3		24	9	11	9	567	60.2	4.78	17.57	9	cell organization and biogenesis;metabolic process;regulation of biological process;transport	cytoplasm;nucleus	enzyme regulator activity;protein binding	Pf00638	8498	ENSG00000031823.14	19	HTLV-I infection			0	32.186	1	0	3.13	15.88	1.53	15.63	3.4	12	1.28407e+06	1.27544e+06	1.21508e+06	1.04595e+06	1.44582e+06	1.04631e+06	780174	821810	838670	345862	360255	427497		0.348427	0.0528451	1.53821	0.00410004
Q16531	DNA damage-binding protein 1	DDB1	Deamidated [R114; R1102]	46	47	148	47	1140	126.9	5.26	334.91	47	cell organization and biogenesis;metabolic process;regulation of biological process;response to stimulus	cytoplasm;nucleus	DNA binding;protein binding	Pf03178, Pf10433	1642	ENSG00000167986.13	11	Viral carcinogenesis; Hepatitis B; Ubiquitin mediated proteolysis; Nucleotide excision repair		Formation of Incision Complex in GG-NER; DNA Damage Recognition in GG-NER; Gap-filling DNA repair synthesis and ligation in TC-NER; Recognition of DNA damage by PCNA-containing replication complex; Dual incision in TC-NER; Formation of TC-NER Pre-Incision Complex; Dual Incision in GG-NER; Neddylation	0	216.953	19	0	2.05	6.41	1.96	12.39	5.11	12	2.7988e+07	2.8881e+07	2.84867e+07	2.46916e+07	2.96207e+07	2.53792e+07	1.81499e+07	1.90141e+07	1.95925e+07	1.09938e+07	1.14081e+07	1.28524e+07		0.416577	0.00873525	1.15359	0.000834393
O60488	Long-chain-fatty-acid--CoA ligase 4	ACSL4		3	2	2	2	711	79.1	8.38	4.19	2	cell differentiation;metabolic process;regulation of biological process;response to stimulus;transport	cytoplasm;endoplasmic reticulum;membrane;mitochondrion	catalytic activity;nucleotide binding	Pf00501	2182	ENSG00000068366.19	X	Peroxisome; Fatty acid degradation; PPAR signaling pathway; Fatty acid biosynthesis; Metabolic pathways; Adipocytokine signaling pathway; Fatty acid metabolism	Fatty Acid Beta Oxidation; Fatty Acid Biosynthesis; Mitochondrial LC-Fatty Acid Beta-Oxidation; PPAR signaling pathway	Synthesis of very long-chain fatty acyl-CoAs	0	5.324	16	0	10.59	8.09	15.5	17.09	11.07	12	87039.6	77144.1	96137.6	92376.2	97420.6	83874.2	78229.4	69208.7	62666.6	55588.6	72543.3	70976.6		0.416568	0.024175	0.380178	0.0206581
P06730	Eukaryotic translation initiation factor 4E	EIF4E		30	6	20	6	217	25.1	6.15	49.64	6	defense response;metabolic process;regulation of biological process;response to stimulus;transport	cytoplasm;cytosol	protein binding;RNA binding	Pf01652	1977	ENSG00000151247.12	4	Insulin signaling pathway; HIF-1 signaling pathway; EGFR tyrosine kinase inhibitor resistance; mTOR signaling pathway; RNA transport; Longevity regulating pathway; PI3K-Akt signaling pathway	Translation Factors; Leptin signaling pathway; Brain-Derived Neurotrophic Factor (BDNF) signaling pathway; Structural Pathway of Interleukin 1 (IL-1); Factors and pathways affecting insulin-like growth factor (IGF1)-Akt signaling; 4-hydroxytamoxifen, Dexamethasone, and Retinoic Acids Regulation of p27 Expression; VEGFA-VEGFR2 Signaling Pathway; Angiopoietin Like Protein 8 Regulatory Pathway; Foca…	ISG15 antiviral mechanism; Transport of Mature mRNA Derived from an Intronless Transcript; Transport of the SLBP Dependant Mature mRNA; mTORC1-mediated signalling; L13a-mediated translational silencing of Ceruloplasmin expression; Translation initiation complex formation; Transport of the SLBP independent Mature mRNA; GTP hydrolysis and joining of the 60S ribosomal subunit; Deadenylation of mRNA;…	0	31.693	45	0	5.01	17.94	8.13	21.54	8.93	12	3.12723e+06	3.42437e+06	3.29986e+06	2.44475e+06	3.41613e+06	2.35788e+06	1.55813e+06	1.96522e+06	1.92199e+06	1.08634e+06	1.11238e+06	1.4683e+06		0.34709	0.0634921	1.13604	0.0136488
P31997	Carcinoembryonic antigen-related cell adhesion molecule 8	CEACAM8		7	2	4	2	349	38.1	7.39	11.66	2	cellular component movement;response to stimulus;transport	membrane	protein binding	Pf00047, Pf07679, Pf13895, Pf13927	1088	ENSG00000124469.11	19			Neutrophil degranulation; Fibronectin matrix formation; Cell surface interactions at the vascular wall	0	7.792	7	0	7.53	22.12	9.39	38.63	72.43	12	327127	326979	287052	446213	348999	322682	261835	277979	236576	5.14322e+06	8.71348e+06	4.22953e+06		0.414563	0.0447689	-3.88138	0.0144595
Q9Y2G3	Probable phospholipid-transporting ATPase IF	ATP11B	Deamidated [R578]	1	1	2	1	1177	134.1	6.96	0	1	cell organization and biogenesis;transport	endoplasmic reticulum;endosome;Golgi;membrane	catalytic activity;metal ion binding;nucleotide binding;protein binding;transporter activity	Pf00122, Pf00689, Pf00702, Pf08282, Pf13246, Pf13347	23200	ENSG00000058063.15	3			Neutrophil degranulation; Ion transport by P-type ATPases	0.036	1.674	6	0	8.04	6.35	21.25	18.68	18.55	12	139228	159530	159772	131185	134914	148434	113085	101245	79143.2	46189.5	61221.2	61432.2		0.414179	0.0229738	1.13993	0.000354708
Q86VM9	Zinc finger CCCH domain-containing protein 18	ZC3H18		1	1	1	1	953	106.3	8.32	1.74	1		nucleus	metal ion binding;protein binding;RNA binding	Pf00642	124245	ENSG00000158545.15	16				0.018	2.056	0	0	9.06	18.27	15.04	6.57	19.77	12	99776.5	87203.1	105184	161927	196187	131427	135827	127673	108148	22761.8	19465	19041.6		0.342894	0.126736	3.05639	0.00159479
O75663	TIP41-like protein	TIPRL		31	7	16	7	272	31.4	5.91	23.81	7	regulation of biological process;response to stimulus	cytoplasm	protein binding	Pf04176	261726	ENSG00000143155.12	1				0	25.353	0	0	1.69	8.24	3.84	11.41	3.11	12	2.26754e+06	2.31706e+06	2.27338e+06	2.04315e+06	2.22032e+06	1.8685e+06	1.53518e+06	1.6147e+06	1.53304e+06	1.31497e+06	1.41234e+06	1.52289e+06		0.41239	0.0100487	0.53271	0.00602185
Q08043	Alpha-actinin-3	ACTN3		14	16	63	1	901	103.2	5.52	127.78	16	cell organization and biogenesis;cellular component movement;regulation of biological process;response to stimulus	cytosol	metal ion binding;protein binding;structural molecule activity	Pf00307, Pf00435, Pf08726, Pf11971, Pf13499	89	ENSG00000248746.5	11	Viral carcinogenesis; Amoebiasis; Arrhythmogenic right ventricular cardiomyopathy (ARVC); Tight junction; Focal adhesion; Adherens junction; Regulation of actin cytoskeleton; Leukocyte transendothelial migration; Systemic lupus erythematosus	Arrhythmogenic Right Ventricular Cardiomyopathy; Striated Muscle Contraction	Nephrin family interactions; Striated Muscle Contraction	0	69.814	15	0	2.21	5.81	4.18	6	21.9	12	943920	957516	923112	1.03989e+06	1.06959e+06	985826	699217	782405	818711	1.24226e+06	1.27594e+06	1.29218e+06		0.41045	0.00353042	-0.295123	0.00113114
Q69YN2	CWF19-like protein 1	CWF19L1		2	1	1	1	538	60.6	7.24	0	1			catalytic activity	Pf04676, Pf04677	55280	ENSG00000095485.16	10				0.052	1.494	0	0	29.36	31.64	32.21	12.57	24.54	12	35308.6	62905.9	46258	46199.9	26088.3	39438.8	16827.3	31249.4	35743.1	280993	244205	298982		0.335786	0.320701	-2.83285	0.00015834
Q8TEA8	D-aminoacyl-tRNA deacylase 1	DTD1		32	6	12	6	209	23.4	8.24	31.95	6	metabolic process;regulation of biological process	cytoplasm;cytosol;nucleus	catalytic activity;DNA binding;metal ion binding;RNA binding	Pf02580	92675	ENSG00000125821.11	20				0	29.533	0	0	4.09	10.84	4.19	8.71	10.89	12	3.25719e+06	3.50133e+06	3.37932e+06	2.75997e+06	3.23797e+06	2.52722e+06	2.07969e+06	2.07175e+06	2.14896e+06	437688	496591	415967		0.408284	0.0244359	2.65668	0.000342764
P08195	4F2 cell-surface antigen heavy chain	SLC3A2		36	19	83	19	630	68	5.01	223.84	19	cell growth;cellular component movement;metabolic process;response to stimulus;transport	cell surface;cytosol;membrane;nucleus	catalytic activity;protein binding;RNA binding;transporter activity	Pf00128	6520	ENSG00000168003.16	11	Protein digestion and absorption; mTOR signaling pathway		Tryptophan catabolism; Basigin interactions; Amino acid transport across the plasma membrane	0	116.7	13	0	0.3	9.6	7.56	3.1	5.58	12	9.08478e+06	9.02125e+06	9.12168e+06	8.66521e+06	1.00648e+07	1.10873e+07	7.70539e+06	7.19027e+06	7.59209e+06	6.12733e+06	5.85744e+06	5.92508e+06		0.406747	0.0273513	0.76441	0.00493898
P09104	Gamma-enolase	ENO2	Deamidated [R50; R179]	68	19	145	13	434	47.2	5.03	352.61	19	metabolic process	cytoplasm;cytosol;membrane	catalytic activity;metal ion binding;protein binding	Pf00113, Pf03952, Pf13378	2026	ENSG00000111674.8	12	HIF-1 signaling pathway; Carbon metabolism; Glycolysis / Gluconeogenesis; RNA degradation; Biosynthesis of amino acids; Metabolic pathways	Glycolysis and Gluconeogenesis	Gluconeogenesis; Glycolysis	0	141.78	12	2	0.59	7.73	3.21	16.02	8.73	12	5.7937e+06	5.68169e+06	5.72185e+06	4.77271e+06	5.16981e+06	4.39995e+06	3.16331e+06	3.63022e+06	3.60076e+06	1.53411e+06	1.3376e+06	1.738e+06		0.406508	0.00805602	1.63741	0.000205171
Q99729	Heterogeneous nuclear ribonucleoprotein A/B	HNRNPAB	Deamidated [R245]	25	8	17	6	332	36.2	8.21	32.73	8	cell organization and biogenesis;regulation of biological process	cytoplasm;nucleus	DNA binding;protein binding;RNA binding	Pf00076, Pf08143, Pf13893, Pf14259	3182		5		Preimplantation Embryo; mRNA Processing		0	42.383	2	0	1.34	7.7	1.45	8.98	9.72	12	1.48688e+06	1.50911e+06	1.51708e+06	1.34327e+06	1.56633e+06	1.30068e+06	968633	1.02809e+06	1.01527e+06	423516	487642	415703		0.403895	0.00906044	1.66526	0.000356159
Q99417	c-Myc-binding protein	MYCBP		36	3	4	3	103	12	5.91	3.01	3	metabolic process;regulation of biological process	cytoplasm;cytosol;mitochondrion;nucleus	protein binding		26292	ENSG00000214114.8	1		Pathways Affected in Adenoid Cystic Carcinoma		0	6.915	1	0	6.02	3.66	6.07	13.97	16.05	12	208720	185389	207082	188857	212102	215762	164141	159556	160443	118876	151063	121973		0.402697	0.00663224	0.798188	0.00484233
Q9UGK8	Secretion-regulating guanine nucleotide exchange factor	SERGEF		2	1	1	1	458	49	6.46	0	1	regulation of biological process;response to stimulus	cytoplasm;cytosol;nucleus	protein binding	Pf00415, Pf13540	26297	ENSG00000129158.10	11				0.041	1.614	0	0	16.02	24	7.54	23.24	21.45	12	213012	236078	290114	435342	329496	306297	266601	249176	261608	181032	191950	255105		0.332859	0.0708528	0.77953	0.0324438
O60502	Protein O-GlcNAcase	OGA		3	3	3	3	916	102.8	4.91	3.83	3	metabolic process	cytoplasm;cytosol;membrane;nucleus	catalytic activity	Pf07555	10724	ENSG00000198408.13	10	Insulin resistance			0	6.737	1	0	0.84	9.36	8.36	6.03	24.74	12	516767	508314	520805	391580	503164	415626	307216	382832	330194	120377	112100	98582.9		0.331973	0.0759513	1.89051	0.00069555
Q9Y2S6	Translation machinery-associated protein 7	TMA7		16	2	4	2	64	7.1	9.99	10.15	2					51372	ENSG00000232112.3	3				0	6.942	0	0	6.34	23.83	7.85	42.44	19.41	12	3.3188e+06	3.68347e+06	3.35412e+06	2.75311e+06	3.29575e+06	1.97146e+06	2.0189e+06	2.50486e+06	2.18754e+06	702120	709092	1.30652e+06		0.331754	0.347105	1.95702	0.015123
Q969E4	Transcription elongation factor A protein-like 3	TCEAL3		16	3	5	3	200	22.5	4.92	5.66	3	metabolic process;regulation of biological process	nucleus	protein binding	Pf04538	85012	ENSG00000196507.10	X				0	7.153	0	0	6.79	24.81	7.96	21.46	30.24	12	1.05519e+06	1.19278e+06	1.1008e+06	1.00177e+06	1.42357e+06	838484	758093	926104	796007	278322	341368	396853		0.331692	0.223684	1.55315	0.0135112
O76021	Ribosomal L1 domain-containing protein 1	RSL1D1		9	4	6	4	490	54.9	10.13	9.27	4	cell differentiation;metabolic process;regulation of biological process	membrane;nucleus	protein binding;RNA binding	Pf06030, Pf11797	26156	ENSG00000171490.12	16		Senescence and Autophagy in Cancer		0	11.641	1	0	1.79	3.75	8.11	20.81	9.77	12	953627	942545	980453	981886	1.16098e+06	1.07349e+06	853731	1.00809e+06	853361	1.64004e+06	1.5343e+06	2.09725e+06		0.330449	0.0839633	-0.611432	0.0191144
Q9NXH9	tRNA (guanine(26)-N(2))-dimethyltransferase	TRMT1		3	2	2	2	659	72.2	7.64	2.3	2	metabolic process	mitochondrion;nucleus	catalytic activity;metal ion binding;protein binding;RNA binding	Pf00642, Pf02005, Pf02475, Pf03602, Pf12847, Pf13659	55621	ENSG00000104907.12	19			tRNA modification in the nucleus and cytosol	0.001	3.862	3	0	7.48	12.03	8.69	74.56	9.15	12	182795	196637	170732	224586	231961	188300	178665	170132	163957	20959.2	38045.8	87799.9		0.400614	0.0358226	2.56146	0.00235206
P61604	10 kDa heat shock protein, mitochondrial	HSPE1		56	6	23	6	102	10.9	8.92	47.93	6	cell differentiation;metabolic process;regulation of biological process;response to stimulus	cytoplasm;membrane;mitochondrion;organelle lumen	metal ion binding;nucleotide binding;protein binding;RNA binding	Pf00166	3336	ENSG00000115541.10	2				0	33.937	0	0	1.51	14.44	3.7	12.2	7.7	12	1.1466e+07	1.15387e+07	1.12801e+07	7.96301e+06	9.68233e+06	7.00936e+06	6.25624e+06	6.33541e+06	6.70668e+06	1.5007e+06	1.32918e+06	1.60964e+06		0.329877	0.0878639	2.40768	0.00101848
P62888	60S ribosomal protein L30	RPL30		71	9	35	8	115	12.8	9.63	80.08	9	cell organization and biogenesis;defense response;metabolic process;response to stimulus;transport	cytosol;membrane;nucleus;ribosome	protein binding;RNA binding;structural molecule activity	Pf01248	6156	ENSG00000156482.10	8	Ribosome	Selenium Metabolism and Selenoproteins; Cytoplasmic Ribosomal Proteins	Peptide chain elongation; Eukaryotic Translation Termination; Viral mRNA Translation; L13a-mediated translational silencing of Ceruloplasmin expression; Nonsense Mediated Decay (NMD) independent of the Exon Junction Complex (EJC); Selenocysteine synthesis; Nonsense Mediated Decay (NMD) enhanced by the Exon Junction Complex (EJC); GTP hydrolysis and joining of the 60S ribosomal subunit; Major path…	0	54.059	35	0	2.32	6.96	9.31	16.49	9.9	12	5.35015e+06	5.48187e+06	5.5844e+06	4.84978e+06	5.94064e+06	5.89407e+06	4.03624e+06	5.25491e+06	4.69032e+06	1.66566e+06	1.78805e+06	2.10943e+06		0.329578	0.146385	1.72087	0.000617856
Q01629	Interferon-induced transmembrane protein 2	IFITM2		12	1	4	1	132	14.6	7.42	9.59	1	defense response;regulation of biological process;response to stimulus	membrane		Pf04505	10581	ENSG00000185201.16	11			Interferon alpha/beta signaling	0	10.215	4	0	3.3	6.55	2.31	34.46	3.32	12	306256	317557	326049	316174	312833	299104	216613	245492	237073	363481	168765	269036		0.400063	0.00160779	0.217596	0.495617
Q96BQ5	Coiled-coil domain-containing protein 127	CCDC127		3	1	1	1	260	30.8	9.2	0	1					133957	ENSG00000164366.3	5				0.012	2.395	0	0	3.12	17.23	14.16	32.52	27.61	12	370516	361104	348029	362792	490650	339673	273575	371389	288735	45957.1	26653.1	24643.1		0.329394	0.19698	3.76677	0.00153046
P16615	Sarcoplasmic/endoplasmic reticulum calcium ATPase 2	ATP2A2		2	2	3	2	1042	114.7	5.34	0	2	cell organization and biogenesis;cellular homeostasis;regulation of biological process;response to stimulus;transport	endoplasmic reticulum;membrane	catalytic activity;metal ion binding;nucleotide binding;protein binding;transporter activity	Pf00122, Pf00689, Pf00690, Pf00702, Pf08282, Pf12710, Pf13246	488	ENSG00000174437.16	12	Arrhythmogenic right ventricular cardiomyopathy (ARVC); Dilated cardiomyopathy; cGMP-PKG signaling pathway; Thyroid hormone signaling pathway; Adrenergic signaling in cardiomyocytes; Pancreatic secretion; Alzheimer's disease; Cardiac muscle contraction; cAMP signaling pathway; Calcium signaling pathway; Hypertrophic cardiomyopathy (HCM)	Alzheimers Disease; Arrhythmogenic Right Ventricular Cardiomyopathy; Endothelin Pathways; Myometrial Relaxation and Contraction Pathways; Calcium Regulation in the Cardiac Cell	Ion homeostasis; Pre-NOTCH Processing in Golgi; Ion transport by P-type ATPases; Reduction of cytosolic Ca++ levels	0.001	4.036	30	0	10.03	11.44	17.26	52.98	2.39	12	61371.2	72945.2	73062.9	104735	91823.2	105606	94157.8	72539.4	83360.4	22262.5	73900.2	67153.2		0.329317	0.0862015	0.641223	0.0511754
Q9UHB6	LIM domain and actin-binding protein 1	LIMA1		1	1	3	1	759	85.2	6.84	5.67	1	cell organization and biogenesis;regulation of biological process	cytoplasm;cytoskeleton	metal ion binding;protein binding	Pf00412	51474	ENSG00000050405.13	12				0.001	3.97	0	0	13.66	5.11	11.42		24.99	9	26178.4	26046.1	32910.7	26294.1	27942.4	25289.4	20268.2	17445.6	19945.4	0	0	0		0.398683	0.00349449	#DIV/0!	4.32088e-06
Q15018	BRISC complex subunit Abraxas 2	ABRAXAS2		2	1	1	1	415	46.9	6.21	2.11	1	cell division;cell organization and biogenesis;metabolic process;response to stimulus	cytoplasm;cytoskeleton;cytosol;nucleus	protein binding	Pf00261	23172	ENSG00000165660.7	10			Metalloprotease DUBs	0.014	2.239	4	0	9.72	18.12	13.7	9.86	28.49	12	89037.3	73974.8	76477.3	67758.6	104887	79806.2	71663.1	63555.2	60031.4	49431.5	46775.2	37878.1		0.32849	0.171635	0.770756	0.0263708
P26599	Polypyrimidine tract-binding protein 1	PTBP1		37	13	32	13	531	57.2	9.17	84.55	13	metabolic process;regulation of biological process;response to stimulus	membrane;nucleus	protein binding;RNA binding	Pf00076, Pf13893, Pf14259	5725	ENSG00000011304.19	19		mir-124 predicted interactions with cell cycle and differentiation; mRNA Processing	mRNA Splicing - Major Pathway; FGFR2 alternative splicing	0	70.041	11	0	6.3	21.25	11.49	14.43	0.47	12	2.85161e+06	2.52363e+06	2.83718e+06	3.93992e+06	2.81016e+06	3.77479e+06	3.3587e+06	2.97746e+06	3.00814e+06	1.94358e+06	2.31559e+06	2.39346e+06		0.327525	0.350839	0.705019	0.0270606
[truncated: 1,892 more rows]

## Sheet: Peptides_Citrul
																			Abundances (Grouped) CV [%]:							Normalized Abundances (Median Self-Normalized)													(MDA_LM3_Rap) / (MDA_Parental_Rap)		(MDA_LM3_Iono) / (Neutrophil_Iono)
[truncated: 425 more rows]

[truncated: 5 more sheets: MDA231_total for figure2-3, MDA231_cit for figure2-3, NEP vs Apo for figure2, peptides-cit_100value, QC]
