# Supplementary material for: Proteomic analysis of tumor cell nuclear expulsion reveals significant cell adhesion and RNA binding programs in extracellular chromatin
Source: Sci Rep. 2025 Aug 1;15:28054. doi: 10.1038/s41598-025-11807-z (PMC12317086; doi:10.1038/s41598-025-11807-z)
Supplement: Supplementary file 4 — Supplementary Material 4 [file 41598_2025_11807_MOESM4_ESM.xlsx]

## Sheet: Sheet1
Gene	WT-Rap_1	WT-Rap_2	WT-Rap_3	WT-Iono_1	WT-Iono_2	WT-Iono_3	KO-Rap_1	KO-Rap_2	KO-Rap_3	KO-Iono_1	KO-Iono_2	KO-Iono_3
Npm1	4.93821e+06	6.35503e+06	6.61581e+06	5.77494e+06	6.21359e+06	6.5861e+06	1.75164e+06	1.63398e+06	1.70933e+06	1.88607e+06	1.90489e+06	1.80077e+06
H3-3a	1.90048e+06	705873	1.32796e+06	1.67477e+06	610414	1.07639e+06	484499	379810	357754	467093	448368	457620
Hnrnpk	702403	824558	1.1166e+06	787794	937527	1.03202e+06	317614	323684	288700	324466	368119	297915
Krt18	174137	217917	44259.7	191256	190640	218176	94324	71201.9	44665.2	106829	152063	122318
Rpl13a	192768	169069	256066	304322	151402	200716	115546	87139.1	80080	107859	89979.5	107087
Rpl6	204513	218601	286378	268639	185492	283567	110174	103026	101893	136093	122615	108747
H1-5	1.03538e+07	6.24012e+06	5.44239e+06	6.93689e+06	5.17533e+06	5.7142e+06	3.0389e+06	3.395e+06	2.83284e+06	3.41917e+06	3.45269e+06	3.003e+06
Rpl24	854143	792976	1.03784e+06	1.14803e+06	952545	1.2511e+06	397547	455542	431884	625252	536076	523827
Hist2h2ac	1.72516e+06	525670	1.17599e+06	1.23714e+06	492793	971475	598882	482527	603652	580787	520614	567145
H3-3a	1.36914e+06	606092	897893	1.37524e+06	589178	743494	515474	485304	485080	546625	543548	528741
Rpl6	2.37706e+06	2.5608e+06	3.24836e+06	3.24523e+06	2.54844e+06	3.27668e+06	1.49103e+06	1.60119e+06	1.45245e+06	1.7468e+06	1.62832e+06	1.50982e+06
Hnrnpk	453200	686031	560865	539484	676519	711391	400385	334454	326514	441321	503305	428853
Rpl19	1.65989e+06	2.57074e+06	3.04758e+06	3.42613e+06	2.23608e+06	2.55832e+06	1.49332e+06	1.53664e+06	1.56935e+06	1.76057e+06	1.48433e+06	1.61669e+06
Alyref	442029	473433	478183	701396	464176	481108	282509	307169	285924	292965	321744	283716
Hnrnpm	75980.4	85540.7	80861	104819	66789.4	78954.5	53130	49634.5	38485.4	53298.8	67071	51473.1
H3-3a	78278.5	50395.1	62706.7	68899.7	44907.1	59427.3	41575.3	40071.6	40083.1	40558.2	47652.3	43094.1
Rpl8	491223	459018	515074	639330	350062	543665	372115	314265	294987	401889	323851	362007
Hnrnpu	2.68277e+06	3.3926e+06	3.54811e+06	2.84672e+06	2.95425e+06	2.9031e+06	2.21389e+06	2.48217e+06	2.1968e+06	2.20908e+06	2.52428e+06	2.20819e+06
Vim	105223	140129	80487.9	253748	203299	178682	68904.8	71764.8	68533	80691.6	90147.5	79583.7
H1-4	3.09675e+07	1.43551e+07	1.69061e+07	2.0299e+07	1.41974e+07	1.37829e+07	1.50386e+07	9.57062e+06	1.14138e+07	1.21618e+07	1.06309e+07	1.37285e+07
Vim	342461	474610	290680	458946	541046	457024	229860	276935	233992	265803	331206	294158
Rpl31	1.54683e+06	2.07719e+06	2.25838e+06	2.83359e+06	2.14886e+06	2.2609e+06	1.62985e+06	1.48562e+06	1.39484e+06	1.41468e+06	1.58015e+06	1.39161e+06
Rpl21	290427	370811	422371	341122	360351	387772	271309	275716	270325	342371	310861	307526
Ybx1	20911.9	46433	47521.9	40335.1	38256.3	43960.5	40047.5	33594.7	34068.5	35746.1	41499.5	31001.7
Sub1	4.12657e+06	5.64769e+06	4.27329e+06	4.40737e+06	5.98466e+06	5.25003e+06	3.5798e+06	3.2096e+06	3.11094e+06	3.51785e+06	4.15393e+06	3.70677e+06
Rpl29	1.07586e+06	1.20506e+06	1.36956e+06	1.64083e+06	1.10316e+06	1.22055e+06	935881	820299	904808	1.11648e+06	881457	852060
Rpl24	482469	592506	606946	816769	464564	633178	448420	461673	495774	560978	473673	555530
Ybx1	36120	50709.6	49166.7	46439.9	46862.7	53518	37559.2	39994.6	38745.6	35796.2	52024.3	30300.2
Mybbp1a	139779	151857	164693	175722	117687	144935	123135	131917	118187	140468	131110	124949
Gapdh	5.94871e+06	8.52493e+06	7.99777e+06	9.79403e+06	6.08409e+06	7.45726e+06	6.50517e+06	6.34049e+06	6.53725e+06	7.59945e+06	6.22244e+06	7.15461e+06
Metap2	39098.9	47912.3	42867.1	29888.4	45825	42581.7	34942	46264.1	31304.9	32146.7	41864.3	36859.3
Rpl7	921798	1.24289e+06	1.54991e+06	1.16199e+06	1.19726e+06	1.48407e+06	1.0809e+06	1.01532e+06	1.01785e+06	1.19082e+06	1.07501e+06	1.08976e+06
Rpl3	659979	812463	877826	912276	811964	851613	650362	779840	664003	870781	843939	836371
Rps14	250111	222982	286034	275152	241471	290582	206576	204802	214641	226311	208913	241713
Top2a	18308.7	10317.5	13163.7	11643.1	11142.6	12796.9	10401.4	10856.8	16615.3	13283.2	13510.5	15391.7
Eef1a1	2.76258e+06	4.54987e+06	3.5759e+06	3.97439e+06	3.66284e+06	4.03292e+06	2.95589e+06	3.04848e+06	2.87862e+06	5.42223e+06	4.18736e+06	4.8598e+06
Rpl10	1.31758e+06	1.4171e+06	1.36156e+06	1.72451e+06	1.47139e+06	1.4444e+06	1.26887e+06	1.13898e+06	1.02419e+06	1.21871e+06	1.17647e+06	1.15896e+06
Actb	498497	708991	565485	792301	454431	485287	452538	472965	503459	482570	384328	427926
Rpl17	575470	660736	649692	588188	514255	695878	550203	544147	495748	789499	636574	669427
Lmna	376988	366184	436763	430775	358559	357090	310964	330808	317027	334289	317279	325911
Rpl24	1.74942e+06	2.59196e+06	2.59371e+06	2.30555e+06	2.76129e+06	3.08181e+06	2.06577e+06	2.26206e+06	2.17875e+06	3.02173e+06	2.56661e+06	2.56307e+06
Hnrnpab	48170	44052.8	44753.4	72313.1	37665.8	45224.3	37534	51834.4	36600.5	43005.3	53945	42503.7
Rpl13	259203	272549	250048	285625	277609	275401	213922	223022	235808	275824	302715	251670
Rpl8	1.93588e+06	2.02202e+06	1.99517e+06	2.51255e+06	1.91692e+06	2.04582e+06	1.7468e+06	1.62822e+06	1.71048e+06	2.3175e+06	1.81081e+06	2.07298e+06
Eef2	323333	400327	779138	975266	663809	610590	349094	346849	316133	420454	398148	405899
Ranbp1	523701	605918	625069	1.16027e+06	770348	673929	568342	525224	482806	515528	576469	536824
Rpl17	1.9271e+06	2.83134e+06	2.5416e+06	3.47635e+06	2.72678e+06	2.90946e+06	2.09802e+06	2.37606e+06	2.19009e+06	2.91569e+06	2.65763e+06	2.77408e+06
Eef1a1	2.91747e+06	4.62223e+06	3.61731e+06	3.71422e+06	3.03655e+06	3.8319e+06	2.977e+06	3.12243e+06	3.32147e+06	5.11704e+06	3.75834e+06	4.54376e+06
Rpl37a	784745	1.20809e+06	1.11349e+06	1.30313e+06	967765	1.14273e+06	911402	968532	976748	1.15674e+06	1.03707e+06	961673
Hnrnpa2b1	50844.5	29257.7	26443.7	26439.6	57605.2	44603	28720.1	24132.8	25730.8	27334.4	30027.9	26576.5
Rpl8	2.57219e+06	3.24336e+06	3.57177e+06	4.68259e+06	2.90529e+06	3.43551e+06	2.65188e+06	2.86002e+06	2.87935e+06	3.47153e+06	3.27634e+06	3.2998e+06
Rpl10	661268	832096	861860	820337	817813	927665	695053	737725	736194	888049	788215	804012
Rpl26	813594	1.04444e+06	1.03387e+06	1.02775e+06	1.02426e+06	1.03697e+06	896469	913721	980171	1.10803e+06	1.06742e+06	1.12593e+06
Rbmxl1	134521	173191	103866	144584	186436	147795	132471	113896	120282	133302	188776	139087
Hnrnpu	1.22286e+06	1.37684e+06	1.17821e+06	1.43653e+06	1.32019e+06	1.32488e+06	1.0999e+06	1.1235e+06	1.0697e+06	1.54569e+06	1.25462e+06	1.39754e+06
Ddx5	206301	252004	230314	336661	238838	260723	209291	233447	208188	277169	255080	253682
Krt18	109127	134416	89817.5	171887	127204	144674	109142	99767.4	95929	115223	136882	122366
Hnrnpk	130702	222774	93318.1	162315	150414	175055	141166	119250	105521	166523	177859	170572
Rpl34	44287.5	69040.6	75105.6	74569.2	58597.9	61367.8	60889.1	68913	63007.9	77750.1	99525.9	63429.5
Actb	1.0441e+06	1.76453e+06	1.07617e+06	1.59303e+06	1.01906e+06	1.07743e+06	987489	1.07592e+06	948716	1.3405e+06	974819	1.18055e+06
Rpl13a	913343	1.17985e+06	1.32797e+06	1.48048e+06	1.02835e+06	1.22773e+06	1.0984e+06	1.03903e+06	1.11722e+06	1.36321e+06	1.08498e+06	1.24388e+06
Rpl13	810737	906706	850415	1.89378e+06	821937	753498	878236	794790	751131	869746	854809	836123
Rpl28	633966	1.07185e+06	1.00624e+06	998134	800778	1.03521e+06	866117	940820	998697	1.60426e+06	994184	1.05813e+06
Rtn4	34548.5	46061	66773.6	54956.2	57372.7	71421.7	34182.5	47375.6	42995	65863.5	63215.1	69158.4
Hist2h2ac	299639	243374	264778	223922	271307	235674	273764	229205	251203	228153	207291	248280
Rpl11	115950	162590	162625	117294	131886	124712	144329	165782	154320	172421	152567	163000
Rpl15	138837	151555	141124	208660	141422	151010	124716	151921	134556	157996	139258	142201
Tuba1c	355089	505878	383502	520115	320706	340404	364199	345228	368446	428450	335423	414549
Npm1	2.99986e+06	4.19702e+06	4.51862e+06	4.39559e+06	2.79176e+06	3.29956e+06	3.96952e+06	4.02311e+06	4.64368e+06	3.60742e+06	3.55521e+06	3.20638e+06
Set	242860	390033	299010	372856	357843	354843	288137	258148	299608	252608	406814	278559
Fau	708027	299452	938420	712946	317745	764757	687517	342307	683036	631844	407321	753809
Rpl8	1.0044e+06	1.08841e+06	960026	940071	1.03568e+06	1.0239e+06	1.04051e+06	967617	915758	1.10749e+06	1.15144e+06	1.15747e+06
Rpl5	450794	771056	678365	827307	574707	627706	641391	673617	656300	760636	707427	729915
Krt8	277009	334932	453117	349078	321010	299985	278816	326023	328124	306716	305389	316150
Rps7	534026	413456	555242	551395	486223	527961	519379	514813	541297	579988	445035	508845
Actb	1.4814e+06	2.19322e+06	1.73288e+06	2.84434e+06	1.21446e+06	1.5468e+06	1.68195e+06	1.55191e+06	1.69613e+06	1.73225e+06	1.33385e+06	1.58239e+06
Fus	470679	641204	531016	706588	525245	604592	577395	498945	517127	686798	632162	621229
Rbmxl1	10617.8	13858.7	6755.88	11374.1	13786.2	12424.4	19845.3	10432.6	7905.71	10586	37169.2	16979.4
Ctnnb1	235384	253721	248372	372331	252444	244675	231112	258770	244369	226846	206027	233193
Gapdh	1.07452e+06	1.35616e+06	1.17043e+06	1.63582e+06	1.26153e+06	1.25911e+06	1.13028e+06	1.15314e+06	1.15449e+06	1.30285e+06	1.1639e+06	1.24159e+06
Rpl13	76349.8	90342.3	110119	115748	115360	108252	89044	89657	81055.5	123856	99161.3	114759
Rpl7	94055	115161	134533	231688	112675	99235	118145	113236	106819	123808	130826	134731
Rpl10	284905	376714	360766	330070	331948	370465	357397	352723	397391	500708	371100	429805
Ppp1r2	10242	9461.37	12504.1	16263.3	7861.36	15310.1	9599.13	10279.1	11128.4	10707.4	12272.4	7688.59
Hnrnpa2b1	904855	1.07073e+06	859040	1.21871e+06	990158	930035	919385	917417	837677	909128	972248	998901
Hnrnpa3	122656	154015	117752	147018	145813	157977	133811	124189	110096	193500	142113	145514
Tubb4b	106707	168960	159673	159055	119079	128411	169775	159809	162231	199881	163169	177040
Serbp1	277344	339986	308599	442087	324863	343477	315576	362889	310688	330012	388232	359142
Ssb	220488	293999	291725	187917	280795	292163	282739	298748	317124	298063	315953	298130
Tubb4b	101187	134607	121659	139772	88525.7	114782	109774	128341	124338	151354	122218	151143
Ddx39b	551968	549165	688540	676261	627292	643217	571780	551206	608867	602970	582351	586267
Tuba1c	1.13578e+06	1.4764e+06	1.31205e+06	1.50827e+06	1.27518e+06	1.25665e+06	1.33711e+06	1.46676e+06	1.36145e+06	1.60504e+06	1.38426e+06	1.49007e+06
Rpl19	629978	768604	908639	846705	731475	799204	732288	796726	841441	959884	825526	935662
Set	350716	558980	425761	594907	525879	527833	452756	398242	444348	373995	657844	407695
Vcp	119240	133386	136184	199190	114759	136678	152393	138963	135001	122858	126062	125680
Ncl	178147	234080	197180	269628	189748	188875	208754	197325	205178	188984	250264	187375
Vars	231567	262677	271493	282750	274999	250594	253507	298734	275973	324421	289073	309369
Ppp1cb	204750	213138	216910	216533	246783	182118	202237	223473	234548	306256	253893	243800
Tuba1c	1.13702e+06	1.92938e+06	1.3161e+06	1.70571e+06	1.3375e+06	1.45413e+06	1.36298e+06	1.38347e+06	1.38283e+06	1.98119e+06	1.61286e+06	1.85253e+06
Tuba1c	455554	538620	531447	525350	591406	577479	585785	558482	563388	616186	603074	575036
Actb	3.49269e+06	5.26401e+06	3.7987e+06	4.82924e+06	3.07795e+06	3.75022e+06	3.61155e+06	4.01593e+06	4.26326e+06	4.90956e+06	3.45777e+06	4.32383e+06
Rps6	1.38699e+06	1.95801e+06	1.78358e+06	1.51966e+06	1.54634e+06	1.63903e+06	1.72883e+06	1.88527e+06	2.01949e+06	2.21282e+06	1.70504e+06	2.01951e+06
Rps8	310269	350387	354051	358362	348357	343993	409982	372920	373632	333997	368308	385880
Rpl4	263761	293861	343397	341619	251880	245075	322015	313820	305493	347359	318698	328618
Hsp90ab1	1.92163e+06	3.35062e+06	3.3296e+06	4.68645e+06	2.8297e+06	2.88379e+06	3.25201e+06	3.62744e+06	3.54527e+06	3.96979e+06	3.87902e+06	3.8569e+06
Actbl2	3.39437e+06	5.04927e+06	4.64759e+06	4.52441e+06	3.5776e+06	3.74061e+06	4.22271e+06	4.95584e+06	5.51264e+06	5.80161e+06	3.90959e+06	5.19965e+06
Gapdh	1.2474e+06	1.93875e+06	1.4674e+06	1.36184e+06	1.36377e+06	1.70105e+06	1.48071e+06	1.56126e+06	1.65429e+06	2.29582e+06	1.84452e+06	2.06493e+06
Mcm2	77418.7	78953.8	107099	75988.6	81623.3	90358.9	79377.8	85576.7	98120.2	107321	89066	111411
Pkm	462036	606204	511420	509613	564616	540317	535381	569599	586872	697433	591557	651714
Tuba1c	18735	28762.4	22409.2	21809	25920.2	26391.9	25176.3	33988.9	23176	33637.8	32317.5	34956.9
Hnrnpa2b1	269415	367624	320543	338206	357302	371079	323170	368949	363684	371075	366788	408260
Rpl8	82836.6	73364.5	65439.3	75301.2	82845.6	69516.5	83355.4	83461.3	74382.4	78270.1	85414.3	65890.4
Actb	786796	1.00653e+06	818780	1.03837e+06	826189	802712	924518	979521	930573	1.01852e+06	941755	1.04384e+06
Tubb5	569674	780556	695069	599255	608746	642419	726105	796060	785964	866546	821001	907336
Rpl13	241781	350225	266995	396856	319062	367389	305592	329741	282626	384228	378631	353412
Tubb5	392939	450679	436662	450719	439778	420344	419912	499402	498934	565651	475831	494341
Elob	302217	374309	286330	418823	388220	336364	346524	379213	314072	314390	411351	359862
Actb	227856	306144	255992	234478	200790	207813	281477	293636	319038	346273	264369	292453
Hnrnpa2b1	463453	430340	322943	385073	469217	391604	498258	551896	378125	370304	544518	408471
Rpl27a	532457	582192	666347	458086	643095	571168	637736	676044	728038	893361	664700	691130
Tubb1	244109	316690	243457	279925	321402	343656	256999	287392	319470	362723	341273	352161
Hsp90aa1	1.68664e+06	2.9776e+06	2.55173e+06	3.74693e+06	2.15042e+06	2.36728e+06	3.0234e+06	2.98045e+06	3.09198e+06	3.3339e+06	3.08656e+06	3.17161e+06
Rpl37a	431675	639532	683513	662601	603917	654897	626168	760052	770165	836317	730839	720426
Hnrnpk	57679.5	101759	82855.5	190273	77028	104843	104864	100230	73493.4	100203	118017	108470
Rpl7a	212462	184814	304677	249915	182503	220207	272528	257684	239866	282223	192646	256570
Rpl10	270196	395648	341964	283500	322702	365769	331274	424688	418696	471216	389561	466197
Rack1	207179	289355	314874	296923	311937	306961	324666	356619	360631	351072	367432	312940
Hnrnpa2b1	48749.3	55007.2	42471.7	65164.6	55752.6	47363.5	60082.3	65045.7	58189.3	74946.1	69411.5	64843.2
Fen1	133416	133791	131151	101394	155697	141678	165084	162987	218697	224074	183619	197863
Hsp90aa1	1.0261e+06	1.1535e+06	1.27751e+06	1.33982e+06	1.09925e+06	1.16472e+06	1.45356e+06	1.42552e+06	1.43884e+06	1.45721e+06	1.31817e+06	1.39814e+06
Eif6	189941	195082	225452	162624	215218	230875	245808	251255	243683	230390	241349	257033
Eprs	23008	40835.1	33940.6	42073.6	39026.5	36513.1	25643.9	43258.3	42918.5	38178.4	37919	52232
Snrnp200	90486.3	79772	116652	90839.7	92745.3	94576	118442	105721	130613	135168	100598	130462
Hnrnpa2b1	174067	218235	150486	207142	178706	193394	230642	242515	210912	200171	262151	226807
Vcp	192862	225310	253891	269806	221220	212833	263950	300299	299427	295909	250041	297803
Actb	960933	1.23894e+06	1.02026e+06	1.1098e+06	818018	927272	1.27386e+06	1.35615e+06	1.40793e+06	1.41312e+06	1.03408e+06	1.34552e+06
Tagln2	1.2349e+06	1.41553e+06	1.60331e+06	1.59393e+06	1.64529e+06	1.59085e+06	2.15431e+06	1.88995e+06	1.8387e+06	1.83055e+06	2.15149e+06	1.80734e+06
Rps6	275928	233229	416062	584222	214260	435494	433080	292313	371852	487462	253372	432748
Vcp	136533	172067	143794	133761	200646	166870	193758	184290	210283	238561	222000	190216
Lmna	231543	242269	343714	273424	196416	192630	265225	356721	362790	172150	174531	164735
Akr1b1	444251	390329	464855	508613	456238	438880	882167	583528	678578	556444	553070	621903
Tagln2	220090	212916	358533	480459	379932	326975	392560	331137	337352	354573	414973	376175
Hnrnpab	30355.5	34355	34137.9	38697.5	32177.1	31432.4	57392.1	55222.5	57763.9	49674.3	60960.4	64454.1
Ybx1	17581.3	15182.7	10436.8	10918.3	13067.6	7316.48	24861.9	29354.3	26675	26432	33998.5	24939.6
