# Supplementary material for: Proteomic analysis of tumor cell nuclear expulsion reveals significant cell adhesion and RNA binding programs in extracellular chromatin
Source: Sci Rep. 2025 Aug 1;15:28054. doi: 10.1038/s41598-025-11807-z (PMC12317086; doi:10.1038/s41598-025-11807-z)
Supplement: Supplementary file 5 — Supplementary Material 5 [file 41598_2025_11807_MOESM5_ESM.xlsx]

## Sheet: Abundances LM3 vs apoDBs
Gene	MDA_LM3_Rap_1	MDA_LM3_Rap_2	MDA_LM3_Rap_3	MDA_Parental_Rap_1	MDA_Parental_Rap_2	MDA_Parental_Rap_3
LSP1	6274.64	0	0	0	0	0
FAM192A	14871.3	15964.6	23220.3	0	20044.1	0
NDUFS6	0	8130.62	9111.62	0	7025.57	0
PUDP	0	0	8765.2	0	5909.55	8636.43
SMARCE1	0	0	7212.89	0	0	8854.39
CD3EAP	12445.6	9997.18	5190.09	0	0	10005.8
CARD8	0	0	5499.94	0	0	0
INF2	8705.32	0	0	8420.25	0	5935.3
UBA7	8107.11	0	0	19310.5	21154.1	5950.15
KIF11	0	0	0	0	5246.78	0
RPUSD2	0	0	5038.31	0	9345.5	8366.44
KIF7	8411.22	0	6324.23	0	3958.52	0
CUSTOS	0	0	7451.54	0	0	14138.8
PCDH17	0	0	0	0	29558.5	11445.1
SYVN1	0	0	4171.03	9897.08	0	10782.5
MYH14	0	0	3882.24	5971.48	4672.93	18706.8
CRIP1	0	0	94039.3	78205.2	48351.2	62359.4
GGTLC1	0	0	5013.72	0	9729.52	9095.3
LAMA5	0	0	0	0	0	0
HTT	0	0	0	0	5545.03	6146.81
SEPTIN6	6147.22	8856.66	13751.3	0	15578.6	0
AHSG	425838	264298	371220	40102.8	36079.4	48474.5
DIDO1	37388.2	45761.8	35435.3	0	24684.2	9206.01
BAZ1B	16678	5126.35	12133.3	0	3609.01	9196.09
C19orf53	42051.7	37127.2	17949.3	14700.4	23896.1	11462.6
NUP54	13991.8	18554.3	16433.1	6665.05	11345.3	5590.12
WASHC2A	10439.1	24276.2	5063.9	9166.57	4250.04	0
C5orf22	41742.1	51683.1	35108.9	29557.2	17629.8	18570.1
PIGX	9435.28	5452.04	13917.3	10184.6	4370.32	0
RHOB	44794.3	60576.7	36109.7	23664.1	21157	17662.3
PLK1	60579	57120	45689.5	30085.2	28634	27101.1
GEMIN2	205020	325984	168614	115843	103839	58119.4
DGCR2	142557	150599	141684	61888.2	73860	72219.6
STUB1	56788.5	49917.1	29846.1	25789.2	38830	23422.8
TXLNG	37545.3	51953.2	46882.4	19729.6	45335.5	24352
CCDC86	68328.8	90671.8	49517.4	35997.6	42425.8	31441.1
SAAL1	84977.2	96204.4	76745.3	45692.5	53124.6	33473.4
UQCRH	32304.2	34486.1	16416.3	3908.38	23619.7	17385.3
MRC2	95994	41588.5	45088.9	43323.3	25613	22745.6
VTI1B	48972.3	29937.7	37594.7	8796.07	21503	27400.2
CLIP2	20266.6	19817.6	14246.8	11567.9	11596.7	18045.6
YLPM1	16901.3	23140	18747.8	10977.2	17879.8	10283.1
CCDC47	84101	124239	92970.9	52837.9	64416.4	55159.6
CSDE1	27823.3	14487.8	29955	13832.4	16600	18609.8
COPS7B	19840.3	12739.5	14636.7	0	8737.45	10009.8
CYB5B	85822	82953.4	87895.8	63136.9	49413.5	51235.4
MPRIP	16494.8	15713.8	26690.2	9921.62	14363.7	6823.97
TRIR	112542	128491	63301.8	49599.9	71981	68547.6
OGFOD1	9642.75	15422.8	15353.4	9910.36	14941.7	9533.5
CASP3	68495.3	33400.9	53999.6	24774.5	34993	37782.2
LAMC1	47431.1	17192.2	28505.4	18634.7	25793.7	18749.8
SNAP23	25539.9	17182.6	15321.7	0	11371.7	14193.9
PML	13784.7	15640.1	12694.5	7465.6	9124.59	12014.7
CLDND1	22834.3	27147	26558.7	17719	14838.8	19387.1
EBNA1BP2	85190.8	74666.8	92872.5	59154.8	57311.9	55340.3
TMF1	35112.4	19184.9	33390.9	22918.5	22650.4	20618.5
PPP4R2	11048	43320.8	32481.5	22085.8	23935	16487.5
DDX23	28428.8	6602.2	19904	13752.8	15400.5	11612
CDH3	26668.8	45215.2	26489.3	18552.4	28606.2	18313
NXF1	7785.99	0	9249.69	0	5426.18	7858.58
CDKN2AIPNL	26709	14346.5	24517.2	11114.4	17175.3	28889.1
WDR89	19507.5	11627.6	3058.96	14569.7	5102.57	8208.55
NHEJ1	21819.1	18458.7	15220.8	13036.9	16404.9	11209.4
RAB3GAP1	0	9722.26	7295.78	8096.63	5160.67	0
C18orf25	25743.9	11937.7	21714.8	15372.8	11411.3	27587.7
CHTOP	8026.24	0	6748.7	0	4783.97	5616.76
TMEM237	35892.2	41104.3	35141.1	25544.5	28190.5	20687.9
MCMBP	125740	90582.1	130101	89346.8	97655.4	91021.5
SCAF4	51890.5	55262.6	51656.2	50881.4	37712.6	34110.4
LSM14A	61984.6	82667.3	68810.2	69953	50506.3	41565.2
DSG2	28636.7	43476.2	40018.2	30790.5	29259.1	29437.1
SMC2	34313.8	38767.2	58833.6	28712.3	34808	20538.6
LIMA1	26294.1	27942.4	25289.4	20268.2	17445.6	19945.4
ETHE1	57519.3	65223.2	55855.2	50701.9	44208.3	43754.2
WFS1	49909.5	39486.4	48249.9	50719.4	29776.9	37777.7
RRP9	117119	118054	94508.3	97417.5	92512.1	85634.7
TECR	79971.3	167092	79028.8	62939	64559.5	63261.8
CEP41	10312	0	8403.01	0	17418.6	6863.69
MRI1	12073	24048.5	24619.6	26711.6	15859.3	19805.3
FOSL2	9014.21	17909.6	18337.6	21355.3	14778.1	13636.7
SLC43A3	71863.9	74165.9	69908.3	34927.5	59571.5	66384.2
ZZEF1	11313.2	0	8591.64	7136.76	6962.43	7475.85
AFDN	29740.9	23392.2	21189.8	19612.5	21488.8	12140.2
NIFK	54725	53993.9	46440.2	58928.2	46295.4	41914.3
CASC3	16083.8	35677.5	13438.1	13826.2	18118.8	0
CCDC50	93054.7	117516	72782.8	80155.7	88678.1	72955.6
NDUFB11	0	9901.37	10012.6	0	8534.05	11851.9
PMPCA	61086.6	96871.5	57541.7	35619.3	52842.6	64397.1
MPG	68192	72943.3	60232	42124.2	59042.7	59489.5
CD81	128835	177318	161666	117729	149730	140191
FXN	75240	52207.8	61679.1	63579.9	53880	53359.8
DST	77584.4	49604.2	70231.1	63568.4	61452.4	55813.3
LRSAM1	10014.1	15744.5	18815.9	17807.6	13795.5	8865.33
LYAR	49749.3	32604.3	43488.1	43335.3	38130.8	30879.8
PDS5A	11100.5	10390.4	0	14313.8	9165.71	6164.17
CCDC102A	18627.4	9826.42	14299.9	18759.5	12706.1	10400.1
CWC27	11700.9	16704.1	22394.3	12321.9	14968	23526.1
THOC6	21349	11311.7	16370.3	12445.7	15866.1	14775.2
PRKCI	0	5942.35	7509.25	0	6010.54	5363.71
SYNE2	11887.2	16319	9864.92	14165.9	10850.5	6955.01
TPD52L1	18342.6	7657.76	12096	11913.2	11203.7	5497.5
ZNF428	31256.1	24276.8	29081.7	23831.6	27404.6	30113.2
HSD17B4	42949.3	42950.6	41909.9	40729.1	38607.3	50047.8
SRSF4	144132	275278	161694	112265	161634	184796
IGF2BP2	28247.2	28089.4	21880.4	30466.9	20888.9	28098.2
SP100	67096.1	53912.1	71812	67192.4	72310.7	54636.7
RANBP6	11863.3	0	7128.67	7157.56	5737.37	14127.5
GPN3	0	8008.48	8778.2	0	8292.01	8080.93
SMARCA5	11086.1	0	18503.2	14545.5	11265.6	7149.22
DNAJC2	10210.6	9126.47	11109.7	0	10376.5	14524.2
BLOC1S3	10324.1	8534.9	9844.34	8828.56	22218.7	10078.4
CASP4	10443.8	5910.44	0	6765.43	6063.16	0
SSR1	16468.8	22661.4	8567.65	25713.1	16980.3	11853.8
HCCS	65825.5	81290.2	62428.9	72085	69967.5	52824.4
HSD17B10	46427.8	29236.6	33700.3	35422.3	35845.8	40443.7
PATL1	22263.2	24318.7	31717.5	18798.6	26396	28147
AGTRAP	12592.8	24852.1	9067.66	13693.1	16791	13060.9
TRPM1	16306.5	32614.7	20100.8	30237.5	20892	21872.9
SART3	16709.8	13839.1	11477.9	23294.1	15343	13415.2
CTBP1	90054.1	75972.7	58498.8	102950	84406.2	56886.2
GNPDA2	8910.86	15795	18917.4	18117.4	17600.9	14317.8
NOP56	27779	34200.2	36375.8	35297.8	38641.3	40758.1
PLSCR3	9124.86	11204.5	10170.4	9752.81	11706.6	14383
IGBP1	24283.8	19196.2	31236.6	25778.4	28014.7	30543.4
PAG1	28001.2	17009.1	12238.8	19669.4	24880.3	14590.8
LIG1	16856.3	24231.2	20673.3	24058.9	25052.9	14603.1
PDLIM4	53789.5	45337.2	42485.5	61998.8	49233	53070.7
CYP8B1	51405.4	0	32963.1	47782.8	38681.6	37310.9
TP53RK	20490.5	28538.2	23440.2	27710.2	30118.1	17513
CHMP6	0	5481.92	8253.9	6404.62	7225.52	6500.01
BST2	91376.6	101423	102186	121033	128480	119026
AP1S1	20292.6	16389.3	36502.3	15536.9	31334.6	24550.3
SRPK1	36622.9	8306.08	43313.5	27273.7	53155.4	44946.5
TNPO1	72970.4	52258.5	59164.5	81862.8	63472.4	72719.5
RFC1	24773.8	31706.3	31215.2	38608.2	40499.6	28520.6
PPP1R11	52603	94146.1	56687.7	100885	71954.2	71068.2
LSS	34604.9	44046.4	34644.3	31556	44397.7	44038.8
DOHH	22904	20055.6	11243	36240.5	25611.6	22480.9
STARD10	23468.1	11198.7	6805.18	14338.5	10887.9	17801.7
TBCD	52966.5	23930.2	30507.1	40528.1	32605.4	39197
POLD2	20443.5	22073.5	17495.3	35404	26775.8	26601.2
VAC14	47723.4	54942.1	44016.5	55136.1	63152.7	65519.9
TUBB1	18021.3	21248.3	19926.3	27366.1	36661.3	27398.7
AKT1S1	36418.3	41581	38778.8	53325.1	58576.3	43833.7
MMP24OS	54911.3	38834.4	32329.3	70396.1	53454.1	42844.6
CHMP2A	44236.2	41102.4	35646.4	50624.2	68735.1	56937.9
RBBP7	165900	115210	205824	232293	218210	241608
GATAD2A	14209.8	7757.73	8589.18	0	12093.9	13512.4
STX1A	0	9872.57	4415.29	6289.57	9011.2	0
CYB5A	23391.8	22593.2	16086.2	28736.7	33380.6	32739
PDE12	58495.5	29277.7	31469.3	65993.2	46345.3	41796.8
SEPTIN8	63189.2	96939.1	66107.5	97706.8	104639	80080.5
GNE	18598.5	10777.8	12157.3	18336.5	17192.1	19244.4
MYH10	36555.9	30581.2	28514.8	37226.7	47235.8	56914.9
SUPT5H	0	6388.52	5926.27	9506.32	0	9585.08
TK1	49077	46565.8	68406.6	72636.2	78773.4	80598.5
PPP6R3	0	5287.15	4809.29	11134.6	8180.51	0
PRKCA	11512.5	6018.54	5497.98	8684.25	11260	10387.6
UBAC1	6551.26	6003.03	6910.22	10758.7	11986.5	11412
UAP1L1	9537.15	8576.58	0	15098.1	23812.6	12779.5
C7orf50	11327.8	4610.16	6977.24	14879	9967.93	12467.7
DNAJC21	7811.42	5073.33	5592.55	11306.8	10055.5	5385.61
VPS37C	0	4866.42	9003.05	8862.38	7334.69	18249.1
OPA1	9541.45	12932.1	24255.1	34880.1	24521.3	22626.6
IFIT3	6561.16	5915.41	0	11360.6	10243.9	14998.8
TUBB4A	94545.4	93667.3	142440	125314	212698	202485
GCC2	280800	146746	177304	488078	396926	400171
LIN7C	46747.4	51589	57906.8	151497	178279	122576
HLA-G	31721.1	30827.9	54184.3	87706.5	101418	100209
PUDP	7739.41	11493.7	11341.9	72603.5	57823.3	68645.9
MGAM	0	9711.95	0	0	0	0
FKBP10	82524.5	114126	112712	17381	19666.5	17488.1
HMGN5	48770.7	55145	29769.6	7586.89	8378.89	18141.4
AFP	138972	79848	90978.3	16539.5	8919.57	24805.3
AKAP12	1.53929e+06	1.80315e+06	1.31899e+06	307916	383049	379450
H1-0	8.77643e+06	5.89379e+06	1.05272e+07	2.32402e+06	2.53722e+06	2.27481e+06
TAGLN	461512	456651	408580	134706	131423	127638
ALYREF	4.73267e+06	4.93684e+06	4.35138e+06	1.47333e+06	1.3779e+06	1.35454e+06
CEBPB	196541	256158	188331	58016	68548.1	49316
APOBEC3G	1.1242e+06	1.2423e+06	1.15169e+06	339806	355260	396010
ARGLU1	1.6403e+06	2.24342e+06	1.48601e+06	421775	531750	527216
TF	742075	467897	701419	227872	156423	238252
PTGES	882682	912517	839732	254374	391702	301190
ADAM7	357601	302236	502025	107192	127603	162325
GC	111931	71289.3	109525	65211.6	40095	40093
SNRPF	317507	499581	387836	110144	165623	142963
SMC3	1.10647e+06	833188	1.2054e+06	411374	427360	381197
ALB	6.80236e+06	4.31713e+06	8.00347e+06	2.53923e+06	2.29905e+06	2.69241e+06
H2AFV	1.23645e+07	9.70822e+06	1.35096e+07	4.51874e+06	4.89003e+06	4.65043e+06
HIST3H2A	2.98209e+08	2.42022e+08	3.61598e+08	1.14568e+08	1.11738e+08	1.16049e+08
PLAUR	783018	679715	709517	280597	247929	280503
SNRPG	1.33036e+07	1.57497e+07	1.30158e+07	5.26437e+06	4.91362e+06	5.63998e+06
NUDT21	2.18188e+06	2.71671e+06	1.96208e+06	842142	872210	910449
HMGB3	4.11767e+06	4.52914e+06	4.35011e+06	1.43317e+06	1.76059e+06	1.74814e+06
TFAM	3.6536e+06	4.09636e+06	3.7786e+06	1.47123e+06	1.65601e+06	1.53428e+06
PDLIM3	410631	380236	311762	121553	157301	171689
SNRPD3	2.29703e+06	3.15686e+06	2.60373e+06	1.03441e+06	1.08816e+06	1.23057e+06
H3C1	4.22072e+08	3.5971e+08	5.48316e+08	1.86797e+08	1.76594e+08	1.80271e+08
HIST2H2BE	2.54841e+08	2.05906e+08	3.19426e+08	1.04483e+08	1.11012e+08	1.10537e+08
NOP10	152014	148366	170190	53806.6	66213.6	69776
SNRPB2	1.77914e+06	2.51138e+06	2.35705e+06	1.05066e+06	1.02685e+06	935986
HIST2H2BF	3.37454e+07	2.82916e+07	4.07524e+07	1.39819e+07	1.58295e+07	1.47012e+07
CBX5	2.4849e+06	1.32344e+06	1.88995e+06	833615	760156	827374
KRT81	161239	249845	196434	94927.8	86365.2	85378.3
MARCKSL1	280654	262257	225505	118102	108270	115336
C2CD5	63303.9	33324	40174.3	16179.8	17935.9	36195.7
SNRPB	3.39817e+06	4.75922e+06	3.64909e+06	1.61887e+06	1.63158e+06	1.67746e+06
H1-4	6.09204e+07	4.69709e+07	7.77807e+07	2.43358e+07	3.12434e+07	2.75483e+07
SNRNP70	8.15256e+06	1.20609e+07	8.59749e+06	3.88828e+06	4.2563e+06	3.9034e+06
GPX1	1.72451e+06	2.15136e+06	1.64817e+06	656237	838434	789360
SRSF3	6.80357e+06	8.08285e+06	7.15011e+06	2.88435e+06	3.50601e+06	3.28701e+06
PRTFDC1	723186	802273	675726	299815	367419	333186
CPSF6	1.57013e+06	1.64162e+06	1.26974e+06	734557	726002	685597
DUT	4.85338e+06	5.2218e+06	4.31795e+06	2.16617e+06	2.25621e+06	2.47305e+06
WBP11	230441	166589	208435	96987.8	109523	89271.2
FUBP3	172824	230875	214557	103286	99493.2	99842.7
GOLGB1	302832	447029	341127	179491	159070	140105
SRSF7	3.83511e+06	4.17115e+06	3.80455e+06	1.64976e+06	1.84282e+06	1.79101e+06
SRSF10	259927	357057	269007	109196	143337	125751
LMNA	6.48838e+07	7.80865e+07	7.06843e+07	3.31171e+07	3.17448e+07	3.37519e+07
ALDOC	5.95846e+06	7.21365e+06	5.68616e+06	2.33874e+06	2.84665e+06	2.79673e+06
ETNK1	61331	46746.4	59734.7	44675.5	28173.2	26281.5
HAUS4	136395	114420	162322	88673.5	64329.4	50627.2
SRSF9	1.17696e+06	1.43211e+06	1.26641e+06	500624	632686	600188
HIST2H3A	215367	240022	330262	131058	91850.6	113785
NES	800810	982337	748793	380843	410219	377678
TSC22D4	224023	299988	230013	85445.6	118368	109845
CA2	198915	238336	188290	97801.1	100798	88463.6
VIM	5.51781e+08	7.64029e+08	5.78223e+08	2.01076e+08	3.11762e+08	2.85456e+08
SRSF1	1.59315e+07	2.02299e+07	1.69421e+07	6.89233e+06	8.90194e+06	8.40397e+06
PTMS	1.99355e+06	2.85168e+06	1.75674e+06	521227	1.01729e+06	991365
FXR1	348911	375459	373217	183429	197850	186487
INCENP	14014.1	5209.85	8410.69	6933.83	4218.11	0
CUL3	2.07516e+06	2.29922e+06	2.25424e+06	1.1018e+06	1.13184e+06	1.17396e+06
IL18	617068	675790	528565	256913	331357	311004
TOP2A	2.74153e+06	2.08061e+06	3.03784e+06	1.38555e+06	1.42821e+06	1.30939e+06
PSPC1	1.71187e+06	1.72272e+06	1.89248e+06	768772	906947	871494
FBXO22	448467	514199	527293	252509	261304	277936
LDHB	4.55575e+07	4.90891e+07	4.15164e+07	2.16131e+07	2.31609e+07	2.44053e+07
H4C1	1.23348e+08	1.22953e+08	1.89276e+08	6.30638e+07	6.43479e+07	5.9016e+07
CD82	564033	543246	543004	280642	277991	254254
CXCL8	520985	475243	386330	281652	243852	213919
NCAPG	51773.8	38899.5	61388.1	25790.2	30036.2	26764.7
WNK3	544108	459253	700806	355893	281534	274185
SNRPD2	2.8035e+06	3.65937e+06	2.9486e+06	1.60198e+06	1.52997e+06	1.51871e+06
SNRPD1	1.68148e+06	2.08324e+06	1.7242e+06	885075	931145	896974
PHF5A	29775.3	14277.1	29088.5	15997.1	15140.2	14474
ZNF185	936666	1.18401e+06	850061	481198	497013	487787
HINT2	152669	206905	178399	84812.2	93568.5	93098.3
OGFR	284704	311573	219657	139436	169032	148818
DR1	228781	295455	237206	111467	136654	124054
HMGB1	4.31049e+07	4.71253e+07	3.94427e+07	1.95227e+07	2.3312e+07	2.25568e+07
TPR	3.63705e+06	3.13936e+06	3.60694e+06	2.0049e+06	1.86403e+06	1.8879e+06
MAPK4	501048	740099	1.08822e+06	286111	399963	389252
HMGB2	2.78949e+07	3.04818e+07	2.74555e+07	1.16218e+07	1.52632e+07	1.46918e+07
PATJ	254293	205027	356456	134102	114297	146598
ARPC1A	2.84423e+06	3.58936e+06	3.10852e+06	1.10245e+06	1.63987e+06	1.64738e+06
FABP5	1.01678e+07	1.00872e+07	7.96074e+06	4.84164e+06	5.3694e+06	5.58168e+06
PDLIM5	3.71016e+06	4.01211e+06	3.0887e+06	1.99659e+06	1.98355e+06	1.91639e+06
SLC9A3R1	5.81937e+06	6.61224e+06	5.00239e+06	2.74794e+06	3.25593e+06	3.11322e+06
HLA-DRB1	136661	157108	154268	58279.7	82552.1	90185.1
SFPQ	1.0228e+07	1.34207e+07	1.03958e+07	5.41532e+06	6.03776e+06	5.5658e+06
RICTOR	899617	703587	1.1497e+06	463824	498351	483202
SF3B3	4.95087e+06	5.88572e+06	6.17126e+06	3.14579e+06	3.16386e+06	3.22557e+06
EWSR1	1.747e+06	1.88146e+06	1.44289e+06	973619	940956	892885
PCBD2	321871	350306	291505	145982	176390	173384
SAMHD1	71869.7	59399.3	74215.7	24802.6	43695.2	38847.6
HIST1H2AA	538899	378439	523671	283067	289124	251897
PABPC1	2.46698e+07	3.18395e+07	2.57227e+07	1.31915e+07	1.47821e+07	1.39114e+07
PHAX	354589	383781	325499	154169	191947	192999
EMG1	122817	191063	150858	82273.4	99402	77137.1
TST	1.80151e+06	1.84418e+06	1.52634e+06	926429	987529	1.00199e+06
TAF15	5.61992e+06	6.89771e+06	4.73422e+06	3.08489e+06	3.17245e+06	2.92902e+06
TRA2B	3.12056e+06	4.02695e+06	3.29556e+06	1.50143e+06	1.8936e+06	1.81113e+06
DIS3	85991.9	72139.9	63751.3	71312.7	39200.3	39849.8
HNRNPC	1.42324e+07	8.10633e+06	1.41937e+07	8.93397e+06	7.6161e+06	7.84171e+06
POP7	345811	379048	329134	187176	191111	203907
CSTF2T	812441	880416	695333	449377	460506	442885
RAB21	876372	950370	820918	468691	552208	485124
LTBR	354256	165227	258508	169272	132422	143470
H1FX	1.08704e+06	961382	1.21497e+06	577609	685723	604702
M6PR	1.03448e+06	841991	1.00975e+06	528696	582293	566811
GLRX5	417265	465648	402131	221671	234301	235850
LMNB2	9.19249e+06	8.6095e+06	1.01644e+07	5.50332e+06	4.9115e+06	5.17141e+06
RPP30	614876	609072	564235	342741	356127	320888
CD9	5.99894e+06	7.70813e+06	7.3031e+06	3.49025e+06	4.13691e+06	4.34397e+06
TOP1	6.55463e+06	5.53664e+06	7.26107e+06	3.54874e+06	3.77107e+06	3.71758e+06
SAFB	2.25551e+06	2.57073e+06	1.94782e+06	1.2499e+06	1.28119e+06	1.28783e+06
GAPDH	8.23982e+08	1.00688e+09	8.10525e+08	4.08118e+08	4.68818e+08	4.95219e+08
MSI2	128991	149348	148534	84525.7	103685	83879.3
WDR11	789994	1.02549e+06	860918	419329	490600	502551
NOLC1	2.34356e+06	3.58603e+06	1.91804e+06	1.30815e+06	1.47516e+06	1.33663e+06
TRA2A	815818	1.04103e+06	834543	382456	476411	532213
GLYR1	156673	110176	153887	91967.1	87962.2	84780.9
CES1	381047	284148	259234	181242	162556	160931
WDR48	489625	373970	433893	303117	249623	242647
OTUB2	87662.3	84065.7	94332.7	43348.8	50614	66397.8
SRRM1	161885	144432	129052	89803.9	83407.8	79042.5
MYBBP1A	269303	202652	374845	163980	155638	139583
HCFC1	4.50445e+06	5.10752e+06	4.39346e+06	2.60591e+06	2.82827e+06	2.60223e+06
SH3BGRL	1.82508e+06	1.82587e+06	1.67719e+06	974716	1.05597e+06	1.12188e+06
AIP	21751.3	23433.6	28495.5	20969.6	13559.8	10812.6
PRRC2A	103930	101253	75896.9	58794.2	66133	52897.7
LXN	373749	404464	330157	217085	238119	145369
NUP62	125411	160840	152221	77532.4	114026	88458.2
CISD1	36406.4	40005.5	35391.7	19474.7	22552.5	21193.4
GOLGA3	376799	381199	389598	213620	222439	244705
A2M	376540	342764	421949	219890	202003	252288
SMC1A	438042	367734	545702	277520	255833	250090
LCP1	4.91999e+06	6.59186e+06	6.26645e+06	3.40754e+06	3.66052e+06	3.77199e+06
GTF2F2	1.08314e+06	1.17731e+06	931746	549966	632978	640895
FHL1	221079	128342	188810	109691	119452	110475
CELF2	108239	96427.5	98567.6	53051.1	61749.7	57783.7
ABT1	576844	824488	711932	278346	417657	429708
BAG3	3.85359e+06	4.81997e+06	3.65174e+06	2.11302e+06	2.67838e+06	2.26335e+06
COX6B1	184826	135063	140868	105303	82893.6	76553.3
FUBP1	5.18132e+06	6.77072e+06	4.8817e+06	2.9584e+06	3.28187e+06	3.05559e+06
BLM	114224	83663	135969	67592.4	65917.1	88867.2
MTREX	511671	365556	522588	345727	303560	287913
ZFR	675602	541384	617199	438473	366783	352048
SSRP1	6.29362e+06	4.31415e+06	6.4631e+06	3.7843e+06	3.60123e+06	3.74391e+06
BTF3	5.38509e+06	5.83817e+06	5.17552e+06	3.1262e+06	3.52305e+06	3.22031e+06
JADE2	42834.7	17744.8	36315.3	21865	25281.8	18591.5
COX5B	494638	671440	480294	257656	298042	338058
FLOT2	384450	298757	371752	224556	253968	222672
UBXN7	84969.6	74427.1	75758.8	45836.5	68307.3	44340.1
PPCDC	141373	133146	105977	81389.2	73953.6	80633.4
DDX21	388082	267021	392414	277635	235308	188369
RCN2	81779.3	76670.1	63026.9	61617.8	46530.5	38395.6
STOM	206047	181133	168189	110365	108205	121271
SRSF2	5.52695e+06	8.60721e+06	6.52901e+06	3.34353e+06	4.47477e+06	3.97962e+06
MMP14	1.87768e+06	1.53409e+06	1.70535e+06	1.18181e+06	951478	1.04398e+06
NRP1	518212	451151	536068	317551	303174	321182
TFB1M	108170	114064	176582	55791.5	72182.4	69898.1
NT5E	1.47199e+07	1.48068e+07	1.54199e+07	8.51333e+06	9.07443e+06	9.09725e+06
COL6A1	433086	383041	379344	246090	235090	213540
CDC42BPA	289999	214555	296015	205306	162793	178299
IMPA1	2.38036e+06	2.68134e+06	2.21688e+06	1.40986e+06	1.46411e+06	1.51119e+06
RBMX	4.12111e+06	5.26711e+06	4.08711e+06	2.27492e+06	2.63089e+06	2.53947e+06
CS	9.48201e+06	1.09267e+07	8.84459e+06	5.75312e+06	5.85732e+06	6.23987e+06
SRSF6	7.03658e+06	9.88222e+06	6.92525e+06	3.32027e+06	4.45705e+06	4.34758e+06
YTHDF2	184246	172387	185117	114802	114048	110518
CD59	1.07173e+07	1.20448e+07	1.23172e+07	6.84291e+06	7.84435e+06	7.46594e+06
RNPS1	379859	412076	380278	235733	229655	236124
CHCHD4	477677	431647	391898	255015	282269	267868
BCAR1	171076	173406	162884	98733.1	111423	106291
NUCKS1	2.63188e+06	4.26235e+06	2.59293e+06	1.31225e+06	1.90607e+06	1.63944e+06
LMNB1	7.14755e+06	6.43763e+06	7.59721e+06	4.5963e+06	4.19824e+06	4.4758e+06
CPSF7	759587	958492	736130	472436	490024	476103
SLC7A11	285963	291229	351377	205341	182671	164741
DRAP1	697068	771767	748487	411420	511238	469791
RAD21	0	7953.6	13984	0	6502.1	4995.09
PSME3	1.64779e+06	1.87209e+06	1.74106e+06	1.03819e+06	1.17024e+06	1.09354e+06
GTF2A2	503904	641648	442918	301731	350063	316506
POLR2E	20073.3	16552.1	19337.1	12148.4	14711	10894.1
ILF2	1.45874e+07	1.51458e+07	1.54646e+07	8.91106e+06	9.51992e+06	9.93399e+06
EPN3	167513	158373	168728	105496	88179.8	121285
GTF2F1	751563	995548	739074	473608	516088	468946
SNRPA	3.71762e+06	4.94208e+06	3.82671e+06	2.27423e+06	2.44747e+06	2.41247e+06
GINS1	37944.9	17563.8	36047.4	24033.5	15642.6	22764.3
NUP133	107215	124811	86187.8	67732.5	62914.3	80498.4
IFI16	119507	67331.9	81637.8	51754.8	56368.8	51626.4
HEXIM1	414880	480626	387241	240370	283061	263171
CNOT3	130151	188451	166910	107781	106021	89261.4
SLC37A1	64657.3	72573.2	81429.3	54468.4	46196.2	38603.1
DNAJA1	1.55244e+06	1.19791e+06	1.5489e+06	986877	885938	1.00095e+06
PBXIP1	125787	144812	117613	89557.1	80155.3	77229.4
SHPK	28122.9	38884.1	34539.5	38978.4	16420.5	22057.5
DPYD	1.02562e+06	1.05466e+06	969227	655920	708130	638904
LAGE3	352575	512129	349841	178090	251687	225874
DCK	95653.8	44889.1	83750.4	55491.8	53677	47969.9
NUMA1	1.5881e+06	1.11523e+06	1.74685e+06	1.04777e+06	1.01822e+06	909514
RFC5	17229.6	5683.79	9508.58	10647.2	6119.48	4958.83
UBE2J1	73182.4	28972.2	56212.9	46781.9	32197.2	36203.6
MT1X	582204	852580	645729	387746	448855	415966
PDLIM7	653595	730041	661500	482465	426862	414331
HNRNPH3	707652	550257	620542	567504	400461	393397
GLUD1	3.78899e+06	4.74552e+06	3.51977e+06	2.15867e+06	2.45248e+06	2.44873e+06
CCAR2	466464	364171	456060	295238	312315	281838
MOV10	394119	374895	317925	271751	227446	242697
SF3B2	4.37629e+06	4.92271e+06	4.33671e+06	2.77742e+06	2.95984e+06	2.8341e+06
SETX	367005	404159	404311	223641	298953	261979
TNPO3	65957.6	90798.9	103953	58168.7	58920.3	69580.5
RPL36	2.86508e+06	3.62464e+06	3.75248e+06	1.80858e+06	2.79509e+06	2.354e+06
ACIN1	2.69912e+06	3.07605e+06	2.3966e+06	1.64745e+06	1.8183e+06	1.75803e+06
SCAF11	36342.3	44926.7	38555	25156.8	24628.3	25233.3
HNRNPM	1.0179e+06	754844	1.07302e+06	687360	664341	632914
SF3A3	416933	464501	457882	298878	315342	296494
TRMT6	95890.6	101891	88355.5	49427.4	62647.2	64547.3
RPS9	2.27415e+07	3.04671e+07	2.89331e+07	1.47371e+07	1.96437e+07	1.89423e+07
MYH7	122800	156205	122948	72216.8	80520.8	83085.9
COX4I1	153902	247173	166044	100915	109032	119505
NCOA5	181585	162796	186003	125797	119284	93389
RIDA	503371	508247	481301	330127	330895	363082
SLC2A3	454513	474697	430579	301452	299577	291667
IGFBP4	151795	101220	100499	66849.7	86098.5	59668.6
CAND1	2.01439e+07	2.41961e+07	2.08966e+07	1.21609e+07	1.38416e+07	1.4507e+07
WDR43	176362	153856	238198	127001	116868	108455
SF3B1	2.27266e+06	2.68475e+06	2.49668e+06	1.65502e+06	1.80498e+06	1.6471e+06
TOR1AIP2	143159	139346	96194.2	101816	92460.1	81978.9
RBM25	674268	660447	737462	489211	447493	423210
NT5C	869977	885650	767211	577763	558583	587086
HNRNPK	2.1293e+07	2.23707e+07	2.00364e+07	1.2945e+07	1.47507e+07	1.41547e+07
SCN10A	72262.1	75455.7	59816.8	53582	48066.7	46319
ITGA2	5.92428e+06	6.41739e+06	6.35502e+06	4.12249e+06	4.22962e+06	4.42997e+06
SLC30A1	787786	796720	724137	656154	525062	489479
RPS15	1.11652e+07	1.32955e+07	1.28728e+07	6.69574e+06	9.25725e+06	8.58779e+06
SAFB2	669119	848061	544825	378379	446817	449096
DCAF1	100388	74791.3	101716	84884.2	67145.6	65213.1
RPL15	5.52747e+06	7.48267e+06	7.41158e+06	4.12114e+06	5.51129e+06	4.96431e+06
GFER	112809	137286	98146.8	62913.1	75567.8	78551.6
PURA	3.57924e+06	4.61949e+06	3.92827e+06	2.43016e+06	2.71414e+06	2.63164e+06
HDGFL3	610920	514253	530231	342275	355973	371575
ILF3	2.56451e+07	2.84101e+07	2.74456e+07	1.84393e+07	1.80833e+07	1.8571e+07
EXOSC5	232498	275163	258258	164226	178275	173685
TCOF1	362467	373103	301637	243797	293260	239996
PSPH	714135	782917	653361	515554	467290	480810
RPS24	4.41549e+06	5.20659e+06	5.63397e+06	2.90013e+06	3.50704e+06	4.1359e+06
CSTF2	112273	113592	98579.6	75635.8	76140.6	72712.9
C12orf10	2.18159e+06	2.32344e+06	2.17591e+06	1.29713e+06	1.47044e+06	1.47467e+06
AGA	25498.1	21164.6	18600.3	23277.6	14271.6	12623.2
SLC7A1	638681	667857	648447	437593	407829	473106
RO60	7.89885e+06	8.82017e+06	7.42796e+06	4.90046e+06	5.33188e+06	5.42846e+06
SNW1	300228	376592	259570	195401	224338	202864
CBX1	671148	769905	717344	491692	474009	485666
ENY2	97149.6	73967.3	64637.2	51784.8	50079.5	48332.2
FBLL1	138269	120948	151161	89521.4	94243.6	93625.5
RPS16	3.0452e+07	3.41143e+07	3.22495e+07	1.91587e+07	2.31765e+07	2.18374e+07
RPS18	1.55992e+07	1.8861e+07	1.81866e+07	1.04217e+07	1.28854e+07	1.23275e+07
DNAJC5	125511	165245	153526	107314	94867.6	104079
EGFR	1.03212e+06	1.06266e+06	1.01278e+06	790802	700214	632289
RPSA	1.24008e+07	1.55622e+07	1.51502e+07	8.5728e+06	1.05115e+07	1.02803e+07
CTSC	321910	315488	306347	236969	214158	200291
CLPP	513254	636884	481536	299895	348689	371665
AIFM1	2.97007e+06	3.24447e+06	3.19696e+06	2.172e+06	1.91691e+06	2.39566e+06
TOP2B	95382.5	154032	140759	88898.5	95649.8	104871
ELAC2	103808	101792	100734	60622	84004.6	69176.9
HMGA2	208715	230379	189792	109650	141976	146863
RPL18	6.0786e+06	6.86164e+06	7.00627e+06	3.55011e+06	5.03374e+06	4.67952e+06
YTHDF3	565381	568494	554997	384623	386407	385748
RPS28	7.7191e+06	9.37409e+06	8.29034e+06	5.05257e+06	5.99851e+06	5.65993e+06
RPS23	3.06639e+07	3.51092e+07	3.23798e+07	1.82201e+07	2.2374e+07	2.21206e+07
NCSTN	1.22804e+06	1.19546e+06	1.24542e+06	839108	820957	968987
EXOSC7	214337	171770	164875	109461	136878	117487
CCNK	71160.2	84611.8	57761.5	59589.3	47336.4	48742.5
CIRBP	563192	518415	496757	353533	355110	383240
RPS2	3.808e+07	4.42046e+07	4.14764e+07	2.39353e+07	2.97506e+07	2.84222e+07
ACTL6A	1.71775e+06	2.08932e+06	1.68892e+06	1.12462e+06	1.17752e+06	1.20764e+06
ADO	1.44899e+06	1.78006e+06	1.28155e+06	779000	993320	1.00656e+06
ATP5F1A	1.25806e+06	1.22951e+06	1.24615e+06	895586	812025	855151
FAM107B	111238	121952	86682.6	74182.9	92684.7	76344
NUP214	1.12429e+06	1.2209e+06	1.04481e+06	932727	721510	771995
EIF4B	1.26367e+07	1.71131e+07	1.1232e+07	7.94454e+06	9.53757e+06	8.68043e+06
CD46	1.48881e+06	1.34646e+06	1.42927e+06	1.06534e+06	978352	982108
SMARCC2	142103	152808	134146	97740.9	98751.4	97574.9
PARP1	4.64489e+06	2.36619e+06	4.65469e+06	3.26849e+06	2.88958e+06	3.19545e+06
FNBP1L	511923	565412	444149	352625	400491	327378
PCYT1A	103827	56963.6	123105	71522.6	71228.5	78689.9
PRRC2C	1.31623e+06	1.67111e+06	1.22784e+06	859324	907143	912255
IPO11	120225	119907	117297	82652.2	129453	82615.2
RBM39	348112	157962	313985	229466	216597	200175
SHMT2	287240	266864	328271	190727	206747	198404
PSIP1	174715	198289	188261	118211	130053	144641
SARNP	909189	1.16911e+06	728075	532908	656742	628208
APIP	1.44286e+06	1.67016e+06	1.32765e+06	890722	1.00659e+06	998371
ELAVL1	5.86009e+06	6.49909e+06	5.95491e+06	3.99967e+06	4.3917e+06	4.12397e+06
H2BC1	646577	804237	953353	432679	583522	556972
H1-2	5.00022e+06	4.6769e+06	6.08088e+06	3.27585e+06	3.87456e+06	3.46592e+06
HNRNPA1	5.09932e+06	2.60799e+06	4.99248e+06	4.13323e+06	3.15626e+06	3.46162e+06
RPS20	8.38702e+06	9.74147e+06	9.40648e+06	5.60969e+06	6.77464e+06	6.53593e+06
RPS25	1.21425e+07	1.44244e+07	1.31189e+07	6.83121e+06	9.93011e+06	9.11789e+06
PABPN1	127173	148098	171579	103032	108324	79446
SEPTIN5	47987.7	44405.1	33694.4	30897.2	40990.8	29611.7
TIAL1	2.85479e+06	3.80615e+06	2.72474e+06	1.65377e+06	1.98943e+06	2.01171e+06
CHML	232597	261096	237194	165317	155645	216166
EXOSC6	628058	667831	682635	466309	542262	452221
DKC1	3.39526e+06	3.51304e+06	3.61936e+06	2.50954e+06	2.45347e+06	2.35002e+06
TP53BP1	139852	136650	118619	67481.9	95442.8	103106
RPS5	1.56847e+07	1.74463e+07	1.61173e+07	9.44497e+06	1.19238e+07	1.12575e+07
STX12	14577.6	22467.7	21491.5	14421.4	15011.4	26541.6
XRCC4	116834	151333	158933	101563	106201	105761
C1QBP	3.08491e+06	3.26163e+06	2.86262e+06	1.94743e+06	2.15756e+06	2.20191e+06
COPG2	26464	25404.3	20311.9	17780.3	16869	23713.8
NEDD8	2.20949e+06	2.19092e+06	2.01206e+06	1.33362e+06	1.53491e+06	1.60686e+06
RPS26	729195	955775	864385	428579	625895	606779
PNP	5.09564e+06	5.82285e+06	5.05772e+06	3.57782e+06	3.58164e+06	3.77557e+06
NCAPD2	33949.8	28973.5	21220.8	21446.8	16112.3	20418.3
XRN2	736630	780699	740362	596902	521952	470173
RPS13	2.58893e+07	2.94096e+07	2.73616e+07	1.71621e+07	2.05052e+07	1.92996e+07
NACA	1.18348e+06	1.43194e+06	1.37918e+06	822495	1.05127e+06	972988
KCNQ1	401623	360815	532290	266434	283598	295141
ODF2	79566.6	75946.6	77953	43383.7	67159.4	55045.4
PDS5B	140570	128769	159586	99330.5	97895.7	108062
CSTF3	609122	619725	552672	430424	432961	425935
POP1	163886	191190	167214	132319	118168	95801.5
NDUFA7	311702	389652	294411	170320	247809	220327
TPI1	6.29559e+07	6.51754e+07	6.37029e+07	3.98969e+07	4.50301e+07	4.68323e+07
STK10	179244	166965	145784	118098	131719	115056
RPS17	1.16564e+07	1.38992e+07	1.29376e+07	7.86513e+06	1.00495e+07	9.15383e+06
EXOSC2	83771	62420.6	90354.8	59344.2	64157.7	54072
RPS21	8.49619e+06	1.13166e+07	1.04132e+07	6.02414e+06	7.68866e+06	7.37833e+06
GINS4	389464	441879	427046	302734	358375	285633
TSPAN31	95116.6	66842.8	81357.8	69034.6	42855.5	57720.3
RPS29	1.07233e+06	1.42317e+06	1.3264e+06	687269	985931	941189
UBAP2L	244370	223162	236816	168183	176506	155209
ALAD	895305	902040	798006	644977	636015	600067
ERH	2.57823e+06	3.25274e+06	2.61719e+06	1.79955e+06	1.96132e+06	1.86124e+06
CA13	499668	503845	408390	355363	337041	372463
MTDH	988435	1.31429e+06	854678	703679	811186	668948
RPS3	4.21235e+07	4.97214e+07	4.60535e+07	2.82816e+07	3.38999e+07	3.27965e+07
RPS8	9.63269e+06	1.15969e+07	1.07245e+07	6.34713e+06	8.11302e+06	7.65405e+06
RPS3A	2.33035e+07	2.59086e+07	2.38449e+07	1.44493e+07	1.77772e+07	1.70217e+07
MKI67	468782	609765	403226	303014	356389	335003
LARP1	460951	509023	501397	370771	358520	350536
RPS15A	1.00899e+07	1.33069e+07	1.2487e+07	7.35677e+06	9.06455e+06	8.93042e+06
G3BP1	282252	231194	304680	161102	202017	218019
RPS7	2.1169e+07	2.62709e+07	2.46672e+07	1.39439e+07	1.82102e+07	1.76737e+07
RPS19	1.87992e+07	2.16485e+07	2.02659e+07	1.31411e+07	1.59754e+07	1.45221e+07
PADI2	133239	113433	119620	64064.7	100021	85728.8
FERMT2	4.08659e+06	4.23546e+06	4.20496e+06	2.89041e+06	3.01475e+06	3.05955e+06
TRMT61A	352944	475831	387375	275854	282822	277823
ADAM10	406109	481510	480142	347224	344370	315838
ECHS1	2.83339e+06	3.59362e+06	2.7077e+06	1.90095e+06	2.03236e+06	2.23487e+06
EPCAM	189034	216665	200171	143541	174047	143597
RPS12	1.24215e+07	1.55558e+07	1.42539e+07	8.55381e+06	1.0473e+07	1.02254e+07
GMNN	195381	195403	205624	137550	151754	140250
PRPF3	301365	198445	248099	219182	175774	178119
H2AFY	8.86746e+06	6.72607e+06	1.00592e+07	6.79718e+06	6.32015e+06	6.37162e+06
BSG	5.87584e+06	6.10039e+06	6.28837e+06	4.17885e+06	4.49878e+06	4.38385e+06
RRM1	2.42654e+06	2.6957e+06	2.35536e+06	1.64493e+06	1.74452e+06	1.80256e+06
WDR82	91808.7	111022	104398	75257.7	75133	71920
APOBEC3C	334304	336788	306902	215428	243180	240697
ANP32B	3.41646e+06	3.20661e+06	3.39442e+06	2.36905e+06	2.44469e+06	2.45711e+06
API5	2.64962e+06	3.15549e+06	2.81721e+06	1.94226e+06	2.12582e+06	2.03084e+06
TBC1D24	69628.5	49354.4	33053.2	28343.9	52594.9	35590.7
KHSRP	1.37291e+07	1.73243e+07	1.18764e+07	9.38156e+06	9.90193e+06	1.03129e+07
RELA	156898	139698	102968	156439	100756	89228
RACK1	2.1378e+07	2.79071e+07	2.59762e+07	1.51077e+07	1.94136e+07	1.87351e+07
GLIPR2	29686.9	23723.2	15360.6	10673.8	17112.4	20885.8
NIBAN1	341247	321153	344897	246592	252834	245133
ACO2	5.2117e+06	5.6207e+06	4.36578e+06	3.7691e+06	3.66082e+06	3.8786e+06
RABEPK	80072.5	94014.1	76015.4	77099.9	52709.7	57912.1
MCCC2	72989.6	86443	66053.3	52843.7	48433.6	55908.4
RPS6	8.78376e+06	1.03913e+07	9.41741e+06	5.51331e+06	7.09909e+06	6.81824e+06
CLASP2	51852.8	38108.8	58661.7	36871.6	37573.2	38220.2
PPL	185829	188863	169422	143863	134666	127550
SUMO3	2.94384e+06	2.78162e+06	2.94832e+06	1.95163e+06	2.23859e+06	2.13389e+06
RRM2	343237	294919	272593	252249	213829	204277
ARHGDIB	5.62495e+06	5.61516e+06	6.48801e+06	3.302e+06	4.18706e+06	4.07852e+06
DDX27	164747	126613	188767	141669	119521	112206
FSCN1	9.22897e+06	9.0424e+06	1.19148e+07	6.31345e+06	6.70762e+06	7.60183e+06
ITGAV	287032	303280	289653	210784	218094	196914
SPINT2	101252	123656	124280	90005.6	88309.5	93554.5
SUB1	4.70323e+06	6.46326e+06	5.01724e+06	3.00693e+06	3.85276e+06	3.65257e+06
SERPINB8	814295	902988	800436	565219	592942	619777
ESYT1	230391	177752	250978	163540	177139	167829
SEPHS1	360241	404672	305212	251401	262553	275450
NUP210	31119.6	18822.4	23766.6	23435.8	17322.4	12353.5
APEX1	1.35631e+07	1.30877e+07	1.49202e+07	9.53062e+06	1.01649e+07	9.8871e+06
SUMO2	954438	1.06975e+06	1.16238e+06	781923	780173	732902
ZNF207	2.13855e+06	2.45736e+06	2.30828e+06	1.5054e+06	1.68348e+06	1.69795e+06
CSTF1	443069	465513	437756	320343	351480	323302
HNRNPD	1.32434e+07	1.59881e+07	1.37872e+07	8.80268e+06	1.04116e+07	1.00734e+07
DEFA1	1.91019e+07	1.11012e+07	1.41751e+07	1.05377e+07	1.03576e+07	1.00758e+07
NOL11	141242	93338.3	155049	113491	99143.3	103205
DCTD	3.85108e+06	4.36516e+06	3.58527e+06	2.65237e+06	2.9147e+06	2.81843e+06
RAP1B	1.74307e+06	2.2134e+06	2.2349e+06	1.29645e+06	1.62439e+06	1.62052e+06
DDX5	340644	298219	353278	231716	263217	249517
NUDT16	76346.8	94052	87665.2	60921.1	65830.2	64225.8
GSTT2B	190315	214153	195493	132195	156741	143261
ABRACL	512521	569433	529579	362644	399253	388129
GPALPP1	100947	97129.8	72798.3	81642.2	71195.1	43401.5
SNRPC	480511	588514	468587	418090	352348	341837
NUP50	622407	701736	676750	437458	566917	496635
FLOT1	278372	209378	255457	218150	171880	187510
HNRNPL	1.20579e+07	1.3142e+07	1.32952e+07	8.00458e+06	9.65211e+06	9.64674e+06
PDE6D	263032	255544	230495	187630	194373	183241
HSPA4L	1.30498e+06	1.62935e+06	1.57698e+06	954591	1.27071e+06	1.15852e+06
DECR1	699702	740774	632728	482244	514435	533095
CD63	886616	857419	908203	652179	646359	770193
VAPB	1.64519e+06	1.83177e+06	1.6387e+06	1.13293e+06	1.21367e+06	1.21135e+06
GCSH	176278	192923	186814	137686	134748	175871
RPA1	2.05783e+06	1.31009e+06	2.13449e+06	1.5169e+06	1.45311e+06	1.53798e+06
SAV1	294708	257134	186129	217832	189826	149090
RPP40	165380	195620	167154	132134	123407	112040
PFAS	4.93398e+06	5.47496e+06	4.50299e+06	3.4942e+06	3.7638e+06	3.64732e+06
RAD23B	940842	1.11028e+06	886009	695092	725936	695575
SUPT20HL2	1.07203e+06	1.40602e+06	1.37293e+06	767981	1.10379e+06	1.01586e+06
MORF4L2	39973.2	17861.8	33370.2	23910.8	24714	28330.5
TIMM10	1.05523e+06	1.14339e+06	831097	793792	781672	743709
SMAP	7.49968e+06	1.0427e+07	6.61522e+06	4.67901e+06	5.94075e+06	5.55731e+06
CRABP2	137944	248188	255215	183935	169775	256295
DNAJC1	192294	275906	175297	142539	160851	137249
MRPL12	467323	492741	475273	347738	352332	367528
PNN	171166	167028	185267	126966	132005	93041.7
COX5A	155839	188676	159073	116610	118056	131246
SLC25A3	842026	1.05997e+06	771238	625250	613093	634827
RPS27A	5.05131e+07	5.0789e+07	4.85533e+07	3.75592e+07	3.3897e+07	3.76642e+07
ORM1	25554.6	27490.7	24524.5	19750.2	19002.6	13779
HNRNPU	4.05352e+06	3.5892e+06	5.08235e+06	3.01463e+06	2.97648e+06	3.04663e+06
FH	7.3167e+06	8.61456e+06	7.44161e+06	5.34632e+06	5.53467e+06	5.75286e+06
HNMT	236768	274873	221754	181351	172101	176212
OXSR1	295591	326210	301830	224810	236966	222914
SNRPE	28596.7	17028.7	33413.5	24137.7	21315.9	8937.27
LBR	141323	162958	117639	105357	108841	94115.8
VRK1	157408	110445	175075	113441	131344	117358
DCTPP1	234144	292004	275219	177504	205319	220713
KPNA2	227848	236293	240633	148225	176297	219978
TCEA1	1.05443e+06	1.12388e+06	1.0244e+06	785275	848350	786914
AGO2	172305	167828	152250	128685	125308	117406
RPS14	6.09353e+06	7.17656e+06	6.64907e+06	4.46904e+06	5.22625e+06	4.96802e+06
FEN1	4.93329e+06	4.55891e+06	5.27158e+06	3.38855e+06	3.75855e+06	3.68742e+06
MAT2A	5.81513e+06	6.99332e+06	5.75138e+06	4.13676e+06	4.34739e+06	4.37647e+06
SDCBP	593615	607621	606197	414187	453751	494249
DIABLO	1.11336e+06	1.56695e+06	1.21163e+06	709106	907013	931725
DDB1	2.46916e+07	2.96207e+07	2.53792e+07	1.81499e+07	1.90141e+07	1.95925e+07
ACSL4	92376.2	97420.6	83874.2	78229.4	69208.7	62666.6
DPY30	178746	254350	187581	140622	150287	125361
TCEAL4	89843.5	106260	78936.6	84515.5	67363	61079.2
CEACAM8	446213	348999	322682	261835	277979	236576
ATP11B	131185	134914	148434	113085	101245	79143.2
GNL3	38890.4	33406.7	27662.3	29773.2	23448.4	25083.9
LNPEP	493276	364695	503707	369529	378760	370403
TIPRL	2.04315e+06	2.22032e+06	1.8685e+06	1.53518e+06	1.6147e+06	1.53304e+06
ACTN3	1.03989e+06	1.06959e+06	985826	699217	782405	818711
DTD1	2.75997e+06	3.23797e+06	2.52722e+06	2.07969e+06	2.07175e+06	2.14896e+06
SLC3A2	8.66521e+06	1.00648e+07	1.10873e+07	7.70539e+06	7.19027e+06	7.59209e+06
ENO2	4.77271e+06	5.16981e+06	4.39995e+06	3.16331e+06	3.63022e+06	3.60076e+06
UMPS	160934	111386	108602	93779.4	84085.5	65925.4
MATR3	3.01446e+06	2.31398e+06	3.2893e+06	2.27691e+06	2.23814e+06	2.3072e+06
HNRNPAB	1.34327e+06	1.56633e+06	1.30068e+06	968633	1.02809e+06	1.01527e+06
MYCBP	188857	212102	215762	164141	159556	160443
ESYT2	43421.7	31623.2	44239.3	28796.3	40269.9	32862
TRMT1	224586	231961	188300	178665	170132	163957
IFITM2	316174	312833	299104	216613	245492	237073
RAB4A	59169.9	99790.7	54163.4	41938	44912.6	45584.3
BANF1	2.6544e+06	2.80073e+06	3.74977e+06	1.74497e+06	2.1259e+06	2.27483e+06
AK3	192918	190869	163899	130546	145068	149230
PRSS3P2	37680.8	50858.8	42355.1	29247	45782.9	32206.7
UTP15	70834.4	105814	123343	75698.9	83257.3	80496.5
NACA2	486993	584918	506686	385567	415040	369509
PSMD9	2.05764e+06	2.30191e+06	1.92009e+06	1.4439e+06	1.62737e+06	1.56589e+06
AP1M2	242471	315306	302301	242829	226647	230306
NPM1	2.20696e+07	2.53625e+07	2.6048e+07	1.87112e+07	1.94684e+07	1.93505e+07
SET	7.8783e+06	9.35646e+06	7.75683e+06	5.59934e+06	6.03242e+06	6.01816e+06
GON7	53141.1	64605.4	48878.2	25878.8	43063.8	40596
HSPD1	1.01108e+07	1.40439e+07	1.00429e+07	7.67234e+06	7.72624e+06	8.27803e+06
CISD2	89118.7	73494.1	87479.8	66854.4	62205.6	85208.5
CAPRIN1	2.9694e+06	1.78309e+06	3.03258e+06	2.32445e+06	2.11475e+06	2.26958e+06
SEC24C	1.72547e+06	1.65621e+06	1.80915e+06	1.30177e+06	1.38108e+06	1.31963e+06
LAMTOR3	61583.9	83888.2	81145.1	62070.8	55006.5	75327.9
DAZAP1	1.01804e+06	1.17232e+06	995266	741710	779045	790538
PRPF40A	235860	240328	228271	169928	197162	180741
DCXR	535158	691496	576052	441480	495599	434513
THUMPD1	805024	942348	823161	598182	631326	639648
HNRNPH2	180003	133184	183556	173429	135988	138159
CAVIN3	331639	384874	284290	259849	254558	225545
COTL1	5.54939e+06	6.31914e+06	5.44068e+06	3.80676e+06	4.25977e+06	4.56701e+06
NCS1	120453	52366.9	66326.3	65563.5	45445.7	50921.5
RSPH4A	127584	158012	148247	147995	113840	99284.9
MCAM	212091	251541	214666	193201	164906	164716
SUMO4	1.56243e+06	1.82788e+06	1.73901e+06	1.09224e+06	1.48976e+06	1.33642e+06
ADIRF	1.31742e+06	1.57882e+06	1.10324e+06	888258	1.04964e+06	1.0126e+06
HMGN1	705349	913606	627628	487549	685334	542374
CNPY2	229423	251361	233256	198547	179387	154050
MCM5	121156	85368.4	116713	125586	89793.5	63707.8
PPM1A	190669	152727	141384	137531	117511	110624
WDR61	38857.2	52460.2	58184.8	15683.4	40367.2	44321.1
COX7A2	24272.6	31684.6	33332.2	31889	24293.1	24381.7
ANXA7	8.63579e+06	1.08679e+07	9.42829e+06	6.84714e+06	7.33073e+06	7.25682e+06
RAB7A	1.69152e+06	1.9814e+06	1.76428e+06	1.19916e+06	1.35981e+06	1.38365e+06
SRP9	2.18326e+06	2.73065e+06	2.50249e+06	1.72314e+06	1.92985e+06	1.96601e+06
HDGFL2	712572	825239	652414	549659	601349	513221
HDDC3	95505.3	102892	93618.6	78757.6	73686.5	62918.5
BAG6	86710.7	68985	82635.5	91330.6	63797.4	50375.1
RPS11	1.17625e+07	1.31997e+07	1.25797e+07	8.37414e+06	1.01008e+07	9.71644e+06
SF3A1	2.36293e+06	2.69785e+06	2.51707e+06	1.91733e+06	2.07943e+06	1.94442e+06
GNPNAT1	2.17494e+06	2.62995e+06	2.57865e+06	1.99217e+06	2.06339e+06	1.9196e+06
PLRG1	805029	712240	822533	641582	622421	549675
PQBP1	279032	365680	256880	215865	274817	203211
LAMP1	1.48439e+06	1.55777e+06	1.64011e+06	1.20638e+06	1.15172e+06	1.24759e+06
SLTM	164363	148268	157445	122186	108320	121994
OCIAD1	104726	168343	110547	77574.4	103463	85671.9
SNTB2	75084.5	81796.1	54467.5	58298	46226.2	58736.5
NUP153	46986.4	79191.5	41086.6	45675.1	36488.5	16035.7
PHB	31196.4	54850	41281.1	16946.3	32076.7	48665.2
XRCC6	4.44972e+06	2.933e+06	6.12451e+06	3.45955e+06	3.41896e+06	3.66853e+06
MESD	1.25817e+06	1.45464e+06	1.2537e+06	768898	980782	1.04054e+06
TFG	4.90305e+06	6.82802e+06	5.57492e+06	4.66363e+06	4.24429e+06	4.34788e+06
FUS	2.90988e+06	4.13435e+06	2.80245e+06	2.27037e+06	2.38336e+06	2.01719e+06
PRPF6	11075	16293.2	16195.6	15437.3	8367.72	12642.3
SPATS2L	113844	79337.2	109016	85130.7	95570.1	70996.6
PFDN2	3.84546e+06	4.56384e+06	3.56641e+06	2.83479e+06	3.3783e+06	3.00512e+06
HNRNPF	2.35937e+06	1.39017e+06	2.84329e+06	1.99643e+06	1.65088e+06	1.84428e+06
USP15	1.07181e+06	951572	994783	796262	777721	725280
STX7	600432	544682	525930	425885	435477	364585
CDC5L	27756.5	30192.4	23637.5	21654	21704.6	22312.4
SLC1A5	133765	176030	122648	93574.7	104623	126507
UBL4A	543747	501298	547389	425615	479615	410638
RAB5B	167084	187882	178846	158652	139459	140205
TMPO	454048	357082	319819	280023	281838	215811
MCM2	121155	104989	169237	95012	93329	98260.1
MAPRE2	44232.3	35659.1	48704.1	42113.5	34714.2	19819.7
NDUFAB1	1.09758e+06	1.10197e+06	1.11212e+06	864907	821189	881704
RANBP3	1.04595e+06	1.44582e+06	1.04631e+06	780174	821810	838670
ATP5F1B	1.59661e+06	1.58118e+06	1.67446e+06	1.25449e+06	1.19855e+06	1.27238e+06
PPT1	361960	305637	342111	243817	268810	275488
EIF4E	2.44475e+06	3.41613e+06	2.35788e+06	1.55813e+06	1.96522e+06	1.92199e+06
SLC29A1	556671	614569	596286	444526	476602	469922
BAIAP2	328499	323982	366462	279459	258983	245440
ZC3H18	161927	196187	131427	135827	127673	108148
THYN1	2.76606e+06	3.16674e+06	2.8814e+06	1.93114e+06	2.29936e+06	2.27959e+06
ABHD10	1.60125e+06	1.76179e+06	1.45051e+06	1.26722e+06	1.24068e+06	1.27733e+06
ISOC1	770561	722494	719030	575656	571984	529359
BCAT1	2.25126e+06	2.46859e+06	2.16574e+06	1.74604e+06	1.83435e+06	1.78233e+06
LSM4	812580	1.19236e+06	902472	602741	715023	739323
CWF19L1	46199.9	26088.3	39438.8	16827.3	31249.4	35743.1
PRPSAP2	1.22502e+06	1.42532e+06	1.29028e+06	938491	1.04725e+06	1.0224e+06
NT5DC3	212219	254519	201239	157837	168160	179908
PLD3	171617	202785	164288	185307	135993	128802
SYNCRIP	1.34543e+07	1.43027e+07	1.4676e+07	1.12081e+07	1.14408e+07	1.13369e+07
RPS4X	2.3967e+07	2.56779e+07	2.46152e+07	1.68539e+07	2.00663e+07	1.95216e+07
CLIP1	314577	277774	260441	216855	223630	220331
XRCC5	5.04166e+06	3.06117e+06	7.29278e+06	4.2114e+06	3.66122e+06	4.00174e+06
SERGEF	435342	329496	306297	266601	249176	261608
OGA	391580	503164	415626	307216	382832	330194
TMA7	2.75311e+06	3.29575e+06	1.97146e+06	2.0189e+06	2.50486e+06	2.18754e+06
TCEAL3	1.00177e+06	1.42357e+06	838484	758093	926104	796007
RSL1D1	981886	1.16098e+06	1.07349e+06	853731	1.00809e+06	853361
EIF4G2	540492	493306	540146	433454	370267	429678
HSPE1	7.96301e+06	9.68233e+06	7.00936e+06	6.25624e+06	6.33541e+06	6.70668e+06
RPL30	4.84978e+06	5.94064e+06	5.89407e+06	4.03624e+06	5.25491e+06	4.69032e+06
TMPO	2.88901e+06	3.51724e+06	2.75381e+06	2.22993e+06	2.47976e+06	2.29927e+06
CCDC127	362792	490650	339673	273575	371389	288735
ATP2A2	104735	91823.2	105606	94157.8	72539.4	83360.4
LSM3	1.0746e+06	1.33431e+06	1.08492e+06	765941	924846	863606
ABRAXAS2	67758.6	104887	79806.2	71663.1	63555.2	60031.4
PTBP1	3.93992e+06	2.81016e+06	3.77479e+06	3.3587e+06	2.97746e+06	3.00814e+06
MAD2L1	339279	191401	310259	345750	247292	246102
ACP6	86694.7	95555.9	89826.2	68981.8	71596.4	79495.3
OSGEP	611138	692044	575135	435626	529169	487370
NUP37	187349	238941	186994	181867	149415	133696
CHD4	43577.4	12157.9	31479	25116.6	29000.1	24835.6
TRMT5	71588.7	51042.5	62220.1	63785.2	44738.5	49676.2
DHX9	3.285e+06	2.49461e+06	4.08242e+06	2.60666e+06	2.63375e+06	2.62408e+06
ECI1	1.35204e+06	925270	855383	858954	739191	636022
DLAT	486781	538025	485168	451088	388985	365932
GFPT2	42741.8	23325.4	51303.9	34164.5	34965.7	29293.6
CD151	1.57786e+06	1.41138e+06	1.53827e+06	1.21682e+06	1.23005e+06	1.23507e+06
EIF3J	2.22564e+06	2.7033e+06	2.12208e+06	1.4881e+06	1.78029e+06	1.81001e+06
HPRT1	6.92515e+06	8.3573e+06	6.91392e+06	4.63448e+06	5.5416e+06	5.54264e+06
CNOT1	278252	331412	319447	255905	256006	268932
EPB41L2	257872	240253	252218	197219	207047	202269
PRPF8	822218	642122	870084	652052	660283	677059
TCERG1	594104	689682	636941	552982	511522	479623
PLBD2	327260	231772	248304	205603	160968	199578
SELENBP1	455418	564244	494709	340072	397691	448572
ATP2B4	74374.3	68845.4	57709.4	65790.4	55367.2	48691.1
HNRNPR	1.88092e+06	1.32741e+06	2.0329e+06	1.64236e+06	1.51244e+06	1.51303e+06
AP2A2	1.14614e+06	1.15929e+06	1.11823e+06	922125	925169	830504
PCBP2	635931	713043	671284	454294	540282	579303
WARS	1.07299e+07	1.13092e+07	1.00347e+07	7.94228e+06	8.63727e+06	8.97664e+06
PDHX	33873.6	44489.7	30834.9	27269.4	28385.2	20607.7
RCOR2	83215.6	92574.2	89280.9	71887.9	56539.2	80564.5
SEPTIN11	2.23332e+06	3.39377e+06	2.48953e+06	1.80701e+06	2.166e+06	2.00693e+06
WDR5	286527	321830	323342	236918	259560	278036
ACTN1	3.12642e+07	3.55525e+07	3.35247e+07	2.54478e+07	2.71059e+07	2.73582e+07
NECAP1	77368.9	81970.6	63765.7	36425.9	77185.3	62645.1
ACY1	1.96972e+06	2.22806e+06	1.90892e+06	1.65632e+06	1.58681e+06	1.59538e+06
WDR44	504257	461707	411454	327735	374226	375936
TRNT1	666562	537924	575655	511029	404604	466696
GGCT	1.24294e+06	1.41709e+06	1.2838e+06	1.01681e+06	1.04119e+06	1.1451e+06
NUDT5	2.47594e+06	3.0068e+06	2.56751e+06	1.97941e+06	2.18112e+06	2.08351e+06
RCC2	7.0724e+06	7.1869e+06	6.62744e+06	5.81631e+06	5.64658e+06	5.73959e+06
RAB2A	1.38248e+06	1.6593e+06	1.52479e+06	1.19862e+06	1.23809e+06	1.27148e+06
ACSS3	67399.6	57712.3	66635.9	54108.6	60049.1	53825.8
PHGDH	1.30249e+06	1.27641e+06	1.63894e+06	1.03316e+06	1.08527e+06	1.05803e+06
HIST2H2BC	433996	477631	497556	387995	384265	402144
DPH5	66826.3	77405.4	63757.8	54294	52695.6	55502.5
PPA2	1.56282e+06	1.90899e+06	1.39851e+06	1.23186e+06	1.34841e+06	1.27024e+06
USP39	740589	753472	657043	602046	655004	554362
NUCB2	260547	231485	234728	168270	193468	191027
TP53I3	465887	536713	497346	353481	414464	404833
FTH1	3.71725e+06	3.48758e+06	3.40331e+06	2.96126e+06	2.83975e+06	2.82282e+06
S100A13	4.93414e+06	5.39351e+06	5.01814e+06	3.66191e+06	4.126e+06	4.08709e+06
CYB5R3	468546	500191	416150	326040	382145	495919
TM4SF1	99594.6	107467	114291	89109.7	77479.1	87690.8
ATP1B3	2.77573e+06	3.05737e+06	3.15604e+06	2.28489e+06	2.49648e+06	2.6251e+06
MANF	401956	445801	399244	303182	328288	339283
UBE2V1	1.17488e+07	1.3099e+07	1.07288e+07	9.31719e+06	9.62649e+06	9.59991e+06
MAT2B	2.13614e+06	2.3385e+06	2.15578e+06	1.75151e+06	1.76242e+06	1.82492e+06
NME1	1.12175e+07	1.41778e+07	1.1233e+07	8.2528e+06	9.29025e+06	9.20291e+06
SNRPA1	666810	736222	565772	542157	562886	546409
KYNU	932523	1.0308e+06	1.17236e+06	874938	845310	801707
SRP14	2.5903e+06	3.22291e+06	2.97922e+06	1.97649e+06	2.47068e+06	2.44852e+06
METTL26	31144.7	36561.8	27329.6	23591	25598.4	33177.3
SPAG7	185071	214990	205244	135929	168726	188502
PTMA	5.22349e+06	6.96629e+06	4.74794e+06	2.63304e+06	4.44574e+06	4.2965e+06
PTK2	653253	665143	777508	592963	547111	486279
LRRC59	4.19923e+06	4.45193e+06	4.01392e+06	3.58285e+06	3.45587e+06	3.42032e+06
VCL	1.11062e+08	1.29731e+08	1.05813e+08	8.57261e+07	9.20908e+07	9.14362e+07
EIF4EBP1	88290.5	130810	84229.7	50770.2	72734.4	73820.7
LANCL1	110639	78561.5	110603	91221.2	77377.4	102898
CREG1	240689	234249	171473	231871	186779	193280
SDHB	111430	130063	138055	105278	107463	113398
LYPLA1	458485	519917	491572	402494	435042	406290
FAU	1.82002e+06	2.18907e+06	1.87464e+06	1.11298e+06	1.66408e+06	1.54966e+06
RBM8A	549498	622724	582145	454340	536014	481276
UBE2V2	1.42885e+06	1.74892e+06	1.43981e+06	1.19119e+06	1.21632e+06	1.13039e+06
CFAP20	132139	121102	129007	100103	106852	107932
GDI1	4.62803e+06	5.29056e+06	4.39116e+06	3.64349e+06	3.83519e+06	3.84691e+06
SF3A2	279731	374478	390829	309988	340761	310329
RPL35A	6.66294e+06	1.04377e+07	9.37558e+06	5.54994e+06	8.66347e+06	7.77763e+06
NCF1B	1.58676e+06	1.54424e+06	1.76256e+06	1.34034e+06	1.29259e+06	1.31639e+06
C9orf64	2.84812e+06	2.70356e+06	2.45933e+06	2.38738e+06	2.2431e+06	2.2166e+06
GLTP	595681	607044	498057	473453	501744	494384
GOT2	8.42426e+06	1.02546e+07	8.12323e+06	7.00732e+06	6.26714e+06	7.14016e+06
METAP2	2.79418e+06	2.85354e+06	2.46561e+06	2.24668e+06	2.38819e+06	2.32646e+06
PIN4	1.83664e+06	2.07409e+06	1.80112e+06	1.50016e+06	1.55424e+06	1.52994e+06
UPF1	1.84201e+06	1.48564e+06	1.94251e+06	1.70384e+06	1.5235e+06	1.5352e+06
EMD	230968	283118	200942	192638	223561	188540
IST1	88681.9	73959.1	83922.2	76507.7	70010.3	64502.3
ABCC1	915160	875081	953658	755051	763894	785940
RMDN1	292471	284455	268290	242924	237525	203311
SAP30BP	91548.6	50388.9	70813.4	59166.1	55168.1	65475.1
C1orf52	52127.6	68437.3	51605.1	43608.9	53498.7	34020.7
ANXA11	6.67722e+06	8.14061e+06	7.71752e+06	6.22102e+06	6.73601e+06	6.45757e+06
GABARAPL1	83005.8	80474.4	88503.6	72943.3	69458.8	53802.4
PRPF19	1.15427e+06	1.11889e+06	1.39264e+06	849249	1.00106e+06	966003
BCAP31	936177	1.02619e+06	1.04522e+06	859525	842863	910185
LSM2	1.63377e+06	1.9577e+06	1.65852e+06	1.30323e+06	1.42121e+06	1.38969e+06
PCNP	769565	1.13922e+06	622546	590166	735135	644908
HDAC2	1.10845e+06	1.21527e+06	1.402e+06	1.0031e+06	1.06353e+06	1.0188e+06
U2AF2	4.00343e+06	5.20114e+06	4.00235e+06	3.26027e+06	3.43375e+06	3.35681e+06
PFDN5	1.15768e+06	1.54551e+06	1.2807e+06	1.04087e+06	1.21765e+06	1.07415e+06
PLS1	738636	943846	871104	688458	730860	796693
SLC16A3	3.59549e+06	4.22036e+06	3.40116e+06	2.64878e+06	3.01885e+06	3.11578e+06
ITGA5	905993	833185	802489	764560	699805	648767
DBN1	612418	701149	629784	503951	529147	555855
PGK2	143204	145379	106535	131764	120420	116263
FKBP3	6.09982e+06	5.95781e+06	5.35637e+06	4.89627e+06	5.31155e+06	5.01084e+06
PYGL	1.65246e+07	1.91161e+07	1.65791e+07	1.18491e+07	1.40416e+07	1.39461e+07
LSM6	4.16374e+06	5.44868e+06	4.48282e+06	3.38067e+06	3.79663e+06	3.77213e+06
TUFM	340826	368746	438587	310299	290071	327490
COPG1	785546	576468	790896	688648	638391	661838
RAE1	1.30709e+06	1.47027e+06	1.30579e+06	1.10051e+06	1.14749e+06	1.1013e+06
ACOT1	1.01101e+06	1.02322e+06	937766	932837	852251	786022
RPL6	1.57861e+07	2.04472e+07	1.88956e+07	1.23375e+07	1.78946e+07	1.59332e+07
BUB3	1.92518e+06	2.39199e+06	1.79361e+06	1.68764e+06	1.62384e+06	1.54063e+06
MAGOH	472474	593198	675831	451712	540331	500480
SETD7	673928	674794	675315	578177	569930	544887
C11orf54	784572	850343	728444	632370	662688	709275
HEXA	353793	294579	326180	303053	271888	275683
CRYZ	1.43426e+06	1.5638e+06	1.325e+06	1.21262e+06	1.20635e+06	1.21771e+06
ASAH1	31262	17688.7	24108.5	18114.7	20386.6	22400.1
IGF2R	1.59377e+06	1.36185e+06	1.31218e+06	1.30332e+06	1.15198e+06	1.11903e+06
CLTB	1.93773e+06	1.97495e+06	2.18149e+06	1.465e+06	1.74987e+06	1.67228e+06
CDK1	352474	324581	436323	290329	324083	298642
RBM17	203107	181716	198612	151336	175885	168351
PRPS1	1.42276e+06	1.6867e+06	1.65609e+06	1.14858e+06	1.40435e+06	1.42436e+06
DNAJA2	1.03384e+06	872339	1.34278e+06	884053	877677	873857
HIBCH	729012	617603	627385	532674	497310	540788
ITGB1	1.40913e+07	1.49416e+07	1.46977e+07	1.1888e+07	1.24976e+07	1.24982e+07
SMARCC1	455433	370098	427469	424329	363630	330814
TIMM13	196686	257270	217145	162698	189484	184842
AP2S1	732587	792973	855694	622733	675339	689103
PGAM5	262409	443574	422580	334010	389240	359893
SPCS2	20425.4	37243.7	25748.5	27029.5	21155.7	21934.4
FOXK1	38704.9	48986.9	59195.2	41735.3	27168	44340.5
POLR2H	571883	479608	502585	436790	428951	418944
NUFIP2	434736	515478	539481	451902	440283	410458
UBE2I	5.02552e+06	5.77741e+06	5.30479e+06	4.18898e+06	4.54286e+06	4.53108e+06
KRR1	108719	86025.6	102164	88601.6	85299.8	87296.9
WAS	77589.8	66696.4	74226.6	61695.4	74105.1	63463.5
ESD	5.86798e+06	6.04475e+06	5.36382e+06	4.91633e+06	5.02e+06	5.05542e+06
RBBP9	609467	598602	544739	522843	513783	487454
SNX1	40767.6	42466.3	35439.4	34997.4	36789.2	31779
PSMB5	1.15181e+07	1.33252e+07	1.28216e+07	1.06337e+07	1.10084e+07	1.11213e+07
PDCD6	908960	874640	923398	780840	801166	754247
PDCD5	1.50208e+06	1.80031e+06	1.43056e+06	1.26523e+06	1.44204e+06	1.29043e+06
SARS	1.80721e+07	2.2498e+07	1.71015e+07	1.36163e+07	1.58116e+07	1.55311e+07
ATOX1	560446	559277	558329	479222	480696	487604
REEP5	158069	95163.1	123705	121960	90974.2	106372
MINDY3	150642	197997	184915	134782	159027	160257
PARG	33077.3	33235.8	33377.1	29708.9	28587.3	20180.9
EIF2B1	391764	468474	407438	321263	350617	353736
RPL10A	2.12279e+07	2.31175e+07	2.48508e+07	1.84864e+07	2.00925e+07	1.98941e+07
RPS10	2.54623e+07	3.49681e+07	2.62091e+07	1.98705e+07	2.54649e+07	2.25964e+07
GSS	1.34793e+07	1.51762e+07	1.27061e+07	1.16258e+07	1.15773e+07	1.17068e+07
HARS	1.05272e+07	1.16461e+07	1.08598e+07	8.85917e+06	9.3712e+06	9.3727e+06
RPS27	7.37086e+06	6.21271e+06	6.83578e+06	5.38614e+06	5.9322e+06	5.9003e+06
CEACAM6	160764	278989	310467	248482	212873	240988
NHP2	50557.4	51402.4	58855.5	45188.1	38255.4	44401.9
S100A16	2.49138e+06	2.47901e+06	2.41109e+06	2.14452e+06	2.14232e+06	2.04871e+06
GCN1	141572	111874	141103	115899	121954	128946
HDGF	1.02667e+07	1.13085e+07	8.92137e+06	8.87958e+06	9.27038e+06	8.71532e+06
GDI2	4.11103e+07	4.87904e+07	3.93073e+07	3.3245e+07	3.55605e+07	3.63025e+07
SCAMP4	409489	425446	477054	363850	392506	368204
STAM	233332	216264	247039	219972	202016	163562
DNAJB11	73006.3	69261.3	56270.3	58828.4	65092	59992
HRAS	101452	84593.2	87605	65535.6	80093.1	75895.8
AHNAK	1.45854e+08	1.84791e+08	1.2731e+08	1.21207e+08	1.39914e+08	1.26365e+08
NME2	9.88241e+07	1.09043e+08	8.98101e+07	8.46516e+07	8.56782e+07	8.84413e+07
RPL27	7.79949e+06	9.92338e+06	9.43451e+06	6.3816e+06	8.34578e+06	8.1826e+06
HBA1	1.42303e+06	1.41333e+06	1.32545e+06	1.19137e+06	1.35241e+06	1.22592e+06
TM9SF2	177086	159819	135647	164006	124230	138628
MRTO4	678472	604758	846744	510585	597944	588716
PKM	5.16352e+08	5.93715e+08	4.95973e+08	4.16325e+08	4.61507e+08	4.48128e+08
ANPEP	536886	528628	676756	466383	429970	543669
MAP1S	127289	101256	103997	90347.8	100167	58151.9
POLE3	371947	418549	327925	278800	357592	323213
SF1	1.26055e+06	1.95339e+06	1.36064e+06	1.11452e+06	1.38352e+06	1.18244e+06
NMI	560160	663590	538793	486799	502495	473615
SF3B6	225537	245362	266365	213324	214720	210938
BPNT1	3.27932e+06	3.17313e+06	3.24101e+06	2.819e+06	2.71231e+06	2.81859e+06
GNS	323921	339577	313729	301234	281708	273917
NUMB	105076	86890.5	95693.5	80580.7	88052	83250.5
UBQLN1	972203	832224	640536	724267	741896	686010
APOL1	46380.6	55662.1	49052.4	40950.5	42690.7	76888.1
BST1	301794	367099	300694	232890	262666	276394
KRT80	278313	360604	298507	259876	200570	279338
TSG101	182558	139011	160430	134966	160504	139679
FDPS	1.21666e+07	1.45926e+07	1.17684e+07	1.03177e+07	1.06044e+07	1.07289e+07
ANP32A	6.3506e+06	7.59392e+06	6.14054e+06	5.2073e+06	5.61387e+06	5.53623e+06
IMMT	456562	569845	407916	434562	398040	347256
RNASEH2A	219699	272991	234937	260011	163655	204841
SNRNP40	2254.49	15997.7	28047.2	9309.22	13949.7	17294.3
NUDT3	277060	272000	277831	241603	250991	236466
PRMT5	8.60965e+06	9.97449e+06	8.73337e+06	6.97142e+06	7.95934e+06	7.6168e+06
RBBP5	149474	137576	144928	108546	136290	126421
C20orf27	203714	239562	235181	241415	205360	202294
CUL2	1.86954e+06	1.61001e+06	1.83227e+06	1.60128e+06	1.64892e+06	1.51686e+06
RBBP4	4.58437e+06	4.53533e+06	4.97924e+06	3.99451e+06	4.08904e+06	4.00646e+06
ENSA	454920	634887	424606	397884	490792	392493
KIF23	60314.5	57092.4	66424.2	52773.4	62607.5	49612.8
TOLLIP	77546.5	51544.2	50657.2	44166.5	52296.1	45116.8
TIMM8A	177169	178076	146995	165405	151602	155321
PGLYRP1	448997	405141	392496	343402	385784	355309
KHDRBS1	4.17046e+06	3.92923e+06	3.84534e+06	3.44899e+06	3.50359e+06	3.22417e+06
PRPF4	23540	32450.8	25121.5	33298.1	22090.4	20672.6
RPL14	4.81464e+06	6.07455e+06	5.25526e+06	3.62946e+06	5.32499e+06	4.6273e+06
ENAH	1.04611e+06	1.4947e+06	1.13816e+06	1.00225e+06	1.19665e+06	980348
SQSTM1	535215	467354	523754	517924	461692	424348
TOMM34	1.03402e+06	885629	994242	871843	926240	876889
STIM1	153806	226060	157024	115619	155515	138596
DENR	1.42242e+06	2.03296e+06	1.60024e+06	1.16883e+06	1.48287e+06	1.41297e+06
UNC13D	16243.6	9113.47	19371.5	16668.4	14343.1	11861.2
PADI4	239880	297761	270646	229078	238986	256376
LSM5	805381	1.14303e+06	917237	675212	843020	810009
PSMB6	4.53239e+06	5.81795e+06	5.75447e+06	4.55991e+06	5.08422e+06	5.17513e+06
DDX19B	46562.7	36417.4	56643.7	18631.7	46428.9	41149.3
RPL7	5.61961e+06	7.64222e+06	6.83194e+06	5.07451e+06	6.56794e+06	6.04101e+06
GRB2	3.62367e+06	4.09159e+06	3.48406e+06	3.10407e+06	3.20609e+06	3.2647e+06
CCDC58	316676	378124	352602	312045	306628	314678
LIMCH1	84786.2	81463.7	67058	88640.8	63658.2	72176.5
PITPNA	5.04103e+06	5.16066e+06	4.57459e+06	4.95509e+06	4.47967e+06	4.37972e+06
THRAP3	580972	783322	486145	510547	528368	516493
RAB8A	1.21425e+06	1.52681e+06	1.41857e+06	1.07786e+06	1.26114e+06	1.32024e+06
ADAR	34279	39168.9	47745.3	26903	34827.4	44068.5
MCAT	267708	156451	188236	194951	167528	157187
HAGH	2.01914e+06	2.06188e+06	1.9044e+06	1.87187e+06	1.74066e+06	1.79739e+06
CCDC105	149534	181027	156969	134697	154193	139756
ARHGEF7	63990.3	60357.3	69841.3	69456.5	53711.3	57010.9
SDHA	1.04085e+06	1.21254e+06	952028	809750	927358	1.03312e+06
RAB14	2.36338e+06	2.70229e+06	2.41202e+06	1.95227e+06	2.14991e+06	2.33541e+06
ITGB3	409194	606160	458386	378208	408669	411901
FHIT	148559	190276	141112	132499	158115	130094
TAF1C	177637	233776	252848	139863	258336	208506
PRCC	194827	222146	190042	184892	173834	144424
WDR77	1.502e+06	1.59214e+06	1.61465e+06	1.29269e+06	1.42069e+06	1.5328e+06
ENO3	1.24247e+06	852038	919163	646311	820644	871705
NCBP1	328120	205162	268854	245460	238283	240044
MEMO1	817254	789264	750668	782932	705087	680080
RBX1	1.48055e+06	1.71509e+06	1.94647e+06	1.34201e+06	1.53264e+06	1.66942e+06
PLS3	2.1845e+07	2.53652e+07	2.42445e+07	2.138e+07	2.16807e+07	2.28228e+07
DCD	1.26363e+06	878018	628752	1.73195e+06	555894	785212
PODXL	3.30837e+06	2.83487e+06	3.31835e+06	3.21475e+06	2.95875e+06	2.82669e+06
LTA4H	1.07626e+07	1.16509e+07	1.0647e+07	9.26526e+06	9.7021e+06	9.63821e+06
XPOT	566633	531036	561659	450979	521849	503096
THOP1	4.69969e+06	4.79621e+06	4.61486e+06	4.36885e+06	4.13483e+06	4.21263e+06
TALDO1	2.61668e+07	3.07292e+07	2.52129e+07	2.22564e+07	2.34571e+07	2.47461e+07
RAMAC	160835	204245	149136	122761	163554	144245
PRKDC	1.28474e+06	1.1801e+06	1.48803e+06	1.15245e+06	1.17066e+06	1.03486e+06
RPL22	3.52391e+06	4.4469e+06	4.18731e+06	3.11865e+06	4.08519e+06	3.76137e+06
LSM8	1.49023e+06	1.99284e+06	1.68532e+06	1.51447e+06	1.52908e+06	1.41771e+06
RPS6KA4	348095	505350	342949	263609	312894	326561
CMAS	174822	193513	237206	177315	142145	173946
CXCL2	88358.9	75867.7	96953.8	83200.8	64538.1	79437.8
LSM1	22352.5	47732.3	29621.1	31019.1	26657.3	25689.2
PLPP2	158733	126286	135046	145917	118969	121551
SLC20A1	54750.5	54401.6	32732.3	51975.7	41520	49024.2
SNU13	536200	479332	538641	451087	483494	493558
HACD3	761521	771210	956946	695404	545716	755891
PFDN1	2.29632e+06	2.99882e+06	2.40831e+06	1.78595e+06	2.22215e+06	2.17219e+06
GABARAP	2.05939e+06	2.05302e+06	2.05398e+06	1.83668e+06	1.85321e+06	1.92773e+06
EFTUD2	1.22737e+06	1.1121e+06	1.32275e+06	1.13188e+06	1.1027e+06	1.1075e+06
HNRNPH1	1.96984e+06	1.46233e+06	2.15604e+06	1.95286e+06	1.69261e+06	1.77748e+06
RAD23A	2.93767e+06	3.12721e+06	2.61602e+06	2.61128e+06	2.65275e+06	2.73198e+06
MTA2	209880	198356	200632	185163	162757	181192
ARFIP1	296504	343196	341200	269403	324955	308307
CBX3	2.48103e+06	1.52789e+06	2.3966e+06	2.16593e+06	2.10589e+06	2.245e+06
ANXA6	4.63507e+07	4.12806e+07	5.02146e+07	3.87205e+07	4.22641e+07	4.18954e+07
RPL12	1.03108e+07	1.18368e+07	1.20089e+07	8.67853e+06	1.07047e+07	1.07439e+07
APEH	5.71979e+06	6.53743e+06	6.33578e+06	5.34636e+06	5.73134e+06	5.84034e+06
GAA	182592	167938	189409	148780	165187	168985
PCNA	1.16435e+07	1.57862e+07	1.44889e+07	1.09218e+07	1.31109e+07	1.36459e+07
HMBS	982697	1.02928e+06	884580	889585	859958	929825
RPA2	1.33834e+06	960282	1.35971e+06	1.31257e+06	1.21221e+06	1.21174e+06
NONO	2.22718e+06	2.26825e+06	2.95341e+06	1.90821e+06	2.05477e+06	2.07454e+06
TPP2	4.93242e+06	5.29176e+06	5.19697e+06	4.30251e+06	4.78359e+06	4.70847e+06
CHM	630894	636372	580801	542429	583674	571944
GPHN	386445	487617	401451	324895	366981	363979
CAT	5.26295e+06	5.51778e+06	5.41134e+06	4.70543e+06	4.90632e+06	4.96552e+06
COPZ1	262235	292120	289328	262328	241822	269883
GLRX	881534	1.06164e+06	925115	800613	838990	863397
MARCKS	1.03061e+07	1.208e+07	9.28188e+06	9.25221e+06	1.03397e+07	9.34723e+06
RPLP2	1.15557e+07	1.34584e+07	1.31228e+07	1.03344e+07	1.24099e+07	1.1909e+07
ATG7	157585	126938	119474	115227	110890	154234
NDRG1	6.32235e+06	6.79376e+06	6.5599e+06	5.44788e+06	6.14815e+06	5.95543e+06
PFDN6	3.2093e+06	3.73676e+06	3.26486e+06	2.62908e+06	3.09894e+06	2.96415e+06
C9orf78	87286.8	81661	81227.4	80505.4	74183.3	60489.4
BCLAF1	184702	258743	198358	167373	193574	180244
PGP	1.00368e+06	1.10284e+06	966402	911419	938319	912309
RALY	825362	760857	1.09429e+06	723536	750388	772978
UFD1	1.66748e+06	1.79454e+06	1.69415e+06	1.52336e+06	1.54045e+06	1.5727e+06
HSDL2	174144	141296	182509	190308	131872	158449
SRA1	137303	145248	146736	132177	132580	105591
PA2G4	1.09364e+07	1.20862e+07	1.1973e+07	9.67085e+06	1.13165e+07	1.08986e+07
FTO	273826	255633	258500	257834	218276	235316
PTPN11	2.03052e+06	1.66519e+06	1.93724e+06	1.76353e+06	1.86344e+06	1.72107e+06
GAPDHS	138486	84708.1	98418.9	83643.2	91591.5	89612.3
IFI35	868231	1.12386e+06	914529	738245	832716	842353
IPO9	74401.6	49626.8	74042.3	52372.9	67429.6	76618.4
PROCR	191269	153645	168860	162145	153789	136835
ACBD3	344421	261895	290159	264262	269273	253662
SERPINB5	234314	333501	361788	328772	273743	304154
CELF1	25561.1	29555.1	36749	21655.5	26960.1	29452.4
PPA1	1.0708e+07	1.26861e+07	1.03358e+07	9.53828e+06	1.04014e+07	9.77179e+06
SEC23B	1.23075e+06	1.17704e+06	1.23661e+06	1.11765e+06	1.1371e+06	1.12318e+06
FGD3	78493.6	79116.3	78922.8	73013	62992.4	72056.2
CHMP1B	897675	1.10112e+06	941267	802919	859393	863775
CBFB	323905	264016	359089	295744	321116	293565
RBM12	598419	430126	700909	547305	577047	525939
PACSIN3	40907.3	21344.2	33380.8	19601.8	38377.5	30531.4
GBE1	867844	612361	731709	689174	604511	669273
SUPT16H	3.46844e+06	2.85671e+06	3.82842e+06	3.42543e+06	3.14929e+06	3.17267e+06
STAU1	243507	169614	196180	168857	179588	195071
EIF4A1	1.1936e+06	885398	1.18091e+06	1.15858e+06	1.00571e+06	1.08117e+06
RBM3	422483	488840	391586	369441	414213	386967
RPL13A	4.38484e+06	5.17245e+06	4.97666e+06	3.73108e+06	4.81991e+06	4.55932e+06
SEC23IP	83202.1	90853.3	65390	75486.7	76239.1	103105
TMX1	131681	165812	137606	129256	126150	107728
GHDC	42717.4	43269.8	39003.9	35823.6	39163.9	45199.8
ITGA3	1.38314e+07	1.40006e+07	1.37745e+07	1.26164e+07	1.26827e+07	1.30262e+07
PCLO	300672	334633	331304	303872	320677	296276
SERBP1	1.36914e+07	1.80576e+07	1.24379e+07	1.10943e+07	1.35961e+07	1.256e+07
RBM4B	103545	84684.6	87813.7	80558.3	71378.8	84802.6
LRRC57	104234	86605.9	80050.9	64191.9	99815.3	79452.7
ARL6IP1	894696	637570	1.05292e+06	798981	820843	831066
FERMT3	60113.8	48984.9	60291	34929.7	55158.5	63643.6
SURF4	182650	182001	166306	202657	167029	139607
VBP1	3.20078e+06	3.84512e+06	3.27438e+06	2.68734e+06	3.16189e+06	3.00585e+06
DDX17	1.27668e+06	1.01421e+06	1.41593e+06	1.3188e+06	1.14884e+06	1.17295e+06
DDX6	1.04261e+06	922415	920586	869614	847964	814770
GMPR2	3.1488e+06	3.67483e+06	2.94665e+06	2.66644e+06	3.06534e+06	2.89471e+06
TRAP1	66842	63149.7	61949.9	65599.6	58055.7	51284.1
DCPS	860740	848557	820593	774897	780395	821410
FKBP2	822376	834031	858747	726082	767396	781625
DIMT1	126071	136812	153636	99241.6	125882	139027
DLST	317667	403621	298279	322385	292347	287205
IDI1	1.79252e+06	1.95903e+06	1.78945e+06	1.65007e+06	1.63104e+06	1.81915e+06
TTC1	2.31855e+06	2.68843e+06	2.20212e+06	2.13597e+06	2.2756e+06	2.03064e+06
RBMS1	83239.4	74552.9	70125.7	68694.6	82864.4	68594
NDUFS4	90032.2	63902.5	65979.6	69018.5	60847.4	48802.6
PITPNB	1.33248e+06	1.32138e+06	1.23095e+06	1.26265e+06	1.17317e+06	1.21903e+06
CRISP3	10608.5	0	6809.13	7612.37	0	6284.41
AHNAK2	1.37487e+06	1.53311e+06	1.27824e+06	1.27972e+06	1.27035e+06	1.20021e+06
DLD	4.24641e+06	4.6156e+06	3.92496e+06	4.23307e+06	3.65678e+06	3.93145e+06
LGALS1	3.64059e+07	4.64797e+07	3.87659e+07	3.38547e+07	3.6914e+07	3.58951e+07
TACC1	151449	100238	101229	100228	93735.4	87708.9
ATP2B1	671808	667767	722303	628772	622326	609593
STRA6	90237.2	102091	107131	107786	94573.4	90352.5
SLC25A5	1.60991e+06	1.79423e+06	1.72305e+06	1.40753e+06	1.59704e+06	1.72065e+06
SLC52A2	223623	244847	259241	230622	223026	226950
NUDT1	223300	321197	258815	208783	240128	243893
RPL7A	5.10589e+06	6.44472e+06	5.80322e+06	4.3133e+06	5.60459e+06	5.38531e+06
AGO3	51002.2	54137.3	52907.8	55597.6	49119.5	40729.6
HSF2BP	105389	185646	176448	153934	172180	163832
NFKB1	80898.9	48919.6	55863	28607.3	51957.5	51889.3
TIMM44	119565	159336	128397	131430	109843	119274
DNMT1	112659	91484	82197.1	85055.1	87611.8	63301.1
HSPBP1	592793	733959	574918	504871	551422	575815
MPST	1.17031e+06	1.27495e+06	1.13369e+06	992791	1.08883e+06	1.12078e+06
PSMB4	6.04645e+06	7.30759e+06	7.17453e+06	6.5414e+06	6.67683e+06	7.00924e+06
PRDX3	7.28618e+06	8.5557e+06	7.71899e+06	6.67192e+06	7.1855e+06	7.48435e+06
ASNS	747482	632467	880462	699852	695847	693024
RPLP0	7.07994e+06	7.68367e+06	8.05527e+06	5.96901e+06	7.31217e+06	7.15512e+06
ATP6V1A	1.87604e+06	1.75448e+06	1.94535e+06	1.7472e+06	1.7196e+06	1.83826e+06
NQO1	955927	1.45972e+06	1.63885e+06	1.3941e+06	1.31884e+06	1.35949e+06
CHI3L1	198333	192812	197479	184003	180757	200096
PCBD1	2.80353e+06	3.45632e+06	2.93548e+06	3.04856e+06	2.67137e+06	2.73554e+06
PRDX6	1.68068e+07	2.2799e+07	1.61088e+07	1.2084e+07	1.6262e+07	1.56638e+07
PUF60	2.70427e+06	1.9213e+06	2.61378e+06	2.57644e+06	2.43653e+06	2.37465e+06
MAPRE1	7.38326e+06	7.90706e+06	7.57312e+06	6.67178e+06	7.28625e+06	7.06093e+06
NUP43	96228.5	72684.8	69193.5	60360.9	76427.2	67774.3
CTBP2	687367	860525	632583	671836	639192	640958
FAM120A	1.16021e+06	1.1631e+06	1.07186e+06	1.08207e+06	1.19094e+06	1.05316e+06
RAB6A	543819	513832	481576	566026	479297	479226
LACTB2	663355	636762	632309	620459	594385	586892
ALDH7A1	5.57948e+06	7.13043e+06	5.57162e+06	4.6217e+06	5.21895e+06	5.20827e+06
GLOD4	6.53854e+06	7.45926e+06	6.09975e+06	6.10879e+06	6.20468e+06	5.99876e+06
S100A12	1.8566e+06	2.14416e+06	2.15787e+06	2.00376e+06	2.27235e+06	1.96425e+06
RPRD1B	127845	79246.1	133419	160695	119485	105579
PAXX	527686	553060	480107	499657	493506	447637
EIF3G	2.4494e+06	2.59385e+06	2.34782e+06	2.36113e+06	2.29261e+06	2.27224e+06
HRNR	54911.9	44384.3	52648.7	94414.9	49293.3	49194.7
PPP1CB	119134	149015	149398	165418	134572	139681
PSMB2	1.58985e+06	1.69226e+06	1.6636e+06	1.50154e+06	1.6006e+06	1.55995e+06
MIF	8.93685e+06	1.12203e+07	8.96823e+06	7.48825e+06	8.4102e+06	8.75916e+06
ACTBL2	35647.2	41936	50006	39329.7	47017.5	37984.9
CD97	2.68077e+06	2.59613e+06	2.72765e+06	2.51497e+06	2.57164e+06	2.4017e+06
UBE2D2	816500	796830	748068	789803	747748	709975
NOP16	118024	151427	116711	100057	110772	120108
RAB5C	2.2781e+06	2.50763e+06	2.15526e+06	2.04556e+06	2.13825e+06	2.14665e+06
UCHL1	829647	1.76135e+06	2.06018e+06	1.64578e+06	1.65331e+06	1.93763e+06
RALB	251803	277947	271210	287487	251619	254591
GSDME	102707	124772	109255	101443	103468	102577
IDH3A	187673	131118	208843	176254	130349	181412
STEAP3	118618	111021	135786	111422	116352	106668
PYCR3	467425	400730	466779	389154	446948	438497
PDXP	300898	227862	267315	298846	251161	240324
PITHD1	492369	567986	524358	492984	501833	439773
PPP1R2	334244	402505	344355	319177	354502	323777
DNAJC9	503042	367745	557727	473092	421360	477806
ALDH1B1	407053	361840	338130	340444	357548	307960
CLEC16A	518683	734215	713179	636761	671476	725671
SKP1	3.83891e+06	4.63604e+06	3.5894e+06	3.57128e+06	3.61456e+06	3.65683e+06
MNAT1	34162.1	17080	33611.1	31651.5	23730.1	31966.6
ARFIP2	713177	822072	802514	680561	799965	756151
SRSF11	32574.3	36409.7	41710.4	38538.8	28701.1	34324.4
BRK1	768936	801423	797133	751481	724399	762267
RPL3	1.85e+07	2.27494e+07	2.09343e+07	1.5614e+07	2.05541e+07	1.97374e+07
ADSL	2.98677e+06	3.42994e+06	3.02641e+06	2.65364e+06	2.85379e+06	2.86661e+06
CAV1	9.20949e+06	1.02493e+07	1.07703e+07	8.67668e+06	9.66646e+06	1.00066e+07
HNRNPUL1	602208	550532	685078	567998	565883	577651
CUL1	1.83094e+06	1.82061e+06	1.75091e+06	1.71953e+06	1.70464e+06	1.71721e+06
CD276	38628.8	37524.1	49008.4	35631.3	36461	41324.7
CTBS	42928	63073.8	68127.4	73120.1	53193.3	59539.5
YBX1	7.29517e+06	9.33635e+06	6.35745e+06	6.30997e+06	7.10901e+06	6.88934e+06
CD58	1.80475e+06	1.91713e+06	1.89337e+06	1.74549e+06	1.83346e+06	1.78806e+06
PSME4	132631	155347	157887	137740	150290	146708
SMU1	202375	196817	220950	207822	191141	170270
BABAM2	114441	113504	127208	97900.4	108116	112306
RPL11	4.02318e+06	4.51059e+06	4.51618e+06	3.72758e+06	4.51492e+06	4.26368e+06
STRAP	2.86625e+06	3.41416e+06	3.20491e+06	2.93753e+06	3.1443e+06	3.02989e+06
NIF3L1	1.91698e+06	1.89432e+06	1.66235e+06	1.92055e+06	1.7912e+06	1.64052e+06
PWP1	166105	163693	196598	149801	157084	161836
AP3B1	1.42083e+06	1.06354e+06	1.34056e+06	1.34923e+06	1.24894e+06	1.26781e+06
NUSAP1	315369	367026	315221	310380	293198	298375
ALDH2	251367	263100	226191	220342	237883	284398
ISYNA1	118242	104661	116852	150965	99957.2	110594
FAM136A	229460	249163	194543	234578	217198	205392
FCHO2	615283	529031	542114	542618	513147	472764
HK1	1.50218e+07	1.40942e+07	1.38374e+07	1.34934e+07	1.27491e+07	1.33439e+07
TRIM28	696880	623260	759949	665618	645673	660718
MDH1	1.81629e+07	2.05708e+07	1.65582e+07	1.72942e+07	1.66824e+07	1.7221e+07
HEXB	1.88688e+06	1.61965e+06	1.65143e+06	1.72899e+06	1.47431e+06	1.5675e+06
RPL37	5.4288e+06	5.68278e+06	5.0118e+06	4.26217e+06	6.58982e+06	5.15356e+06
RPL32	4.86549e+06	7.148e+06	6.21602e+06	4.49083e+06	6.57462e+06	5.90418e+06
RTRAF	393368	404759	405490	384555	363279	398553
MAPK14	104971	78360.9	104693	113050	99533.4	97551.8
NPTN	1.45442e+06	1.34674e+06	1.34622e+06	1.32807e+06	1.28072e+06	1.26171e+06
SCAMP1	42298.8	39188.8	46431.1	35183.1	43512.9	40271.8
CNP	1.04405e+06	911231	1.01437e+06	1.09517e+06	966195	944874
MYO6	173731	171693	150346	163565	165710	144836
HDHD2	601484	564068	616705	573082	535334	581830
UBFD1	573075	370919	518654	523231	494415	484488
EIF1	556468	514590	521865	498047	468767	511210
H3-3A	34028.3	31218.6	56830.5	32483.1	32803.4	15704.6
GSKIP	39869.9	23559.4	41963	22508.7	43511.7	38069.2
PAIP1	161342	243719	169590	161955	190561	155514
PPP5C	6.57222e+06	6.82823e+06	5.77727e+06	6.38395e+06	6.25259e+06	6.2789e+06
KRT72	78167.1	103069	121996	97878.1	124240	98479.8
PCMT1	8.21217e+06	8.29145e+06	7.52717e+06	7.70824e+06	8.0195e+06	7.84764e+06
ELANE	4.3034e+06	3.77552e+06	4.26985e+06	4.03916e+06	4.2498e+06	4.08172e+06
AHCYL1	999110	1.04142e+06	987971	916747	1.0028e+06	955146
RABGGTA	10793.4	17612.5	17951.2	24200.5	16843.6	13374.5
HADH	1.82043e+06	1.51827e+06	1.4126e+06	1.55901e+06	1.38874e+06	1.45206e+06
XPO1	835329	1.07687e+06	1.18361e+06	1.01143e+06	1.03013e+06	1.06023e+06
RPL18A	6.84612e+06	9.07852e+06	8.22609e+06	6.26e+06	8.11224e+06	7.86908e+06
GLMN	122893	106686	125659	103488	117665	119755
PSMA5	1.40722e+07	1.48738e+07	1.41599e+07	1.41295e+07	1.35616e+07	1.31485e+07
RPL5	1.71138e+07	2.35637e+07	1.86741e+07	1.39908e+07	1.80758e+07	1.78876e+07
PBDC1	1.61104e+06	1.8067e+06	1.57856e+06	1.54408e+06	1.58786e+06	1.52738e+06
EPX	430964	296866	333583	322145	313486	319820
NME8	488117	566905	581508	520421	543922	576877
UROD	3.67765e+06	3.65211e+06	3.02707e+06	3.80173e+06	3.50427e+06	3.17525e+06
CD44	1.19815e+07	1.32864e+07	1.28558e+07	1.23399e+07	1.25023e+07	1.21991e+07
EIF6	3.9282e+06	4.24501e+06	3.60191e+06	3.39299e+06	3.83383e+06	3.77115e+06
KDM5D	110404	110920	118993	106652	112606	78504.4
EIF3F	1.95559e+06	1.68004e+06	1.89139e+06	1.81888e+06	1.85471e+06	1.79607e+06
PPP4C	265133	339118	339820	282617	326249	337126
GMPR	93621.2	71980.1	94867	90102.5	101264	75295.4
KRT18	4.91138e+07	8.34209e+07	6.28366e+07	5.4501e+07	6.5729e+07	6.04883e+07
NUDT15	315728	270115	266194	241462	277635	260088
CUL4B	4.6855e+06	4.92802e+06	5.20729e+06	4.2569e+06	4.74538e+06	4.75263e+06
PGK1	1.63217e+08	1.71178e+08	1.46584e+08	1.52087e+08	1.57256e+08	1.57612e+08
NOC3L	143571	161051	166083	115501	156679	155195
HDAC1	104980	167794	138555	133554	163711	119408
IPO5	7.34954e+06	6.52187e+06	7.34313e+06	6.62699e+06	7.08644e+06	7.4349e+06
SCARB2	221748	193076	216466	207308	208989	216554
PRPSAP1	153961	114763	126860	122483	123072	121270
TSNAX	1.27054e+06	1.58497e+06	1.51769e+06	1.33155e+06	1.6146e+06	1.46754e+06
PSMB7	5.96676e+06	7.00207e+06	6.78355e+06	6.28115e+06	6.56434e+06	6.69791e+06
PZP	94642.4	97047.9	84946.7	81090.4	91619.9	116547
PSMA1	1.37167e+07	1.53979e+07	1.50539e+07	1.41647e+07	1.45769e+07	1.50322e+07
AZU1	2.86118e+06	2.99919e+06	2.97719e+06	2.88364e+06	2.9156e+06	2.69472e+06
CARS	8.21763e+06	7.74596e+06	8.82952e+06	7.12137e+06	7.96125e+06	8.01453e+06
GMFB	3.25592e+06	3.5634e+06	2.96799e+06	3.15508e+06	3.22559e+06	3.11697e+06
TIMM9	734906	929353	756738	733831	851771	702140
TBL1XR1	1.08616e+06	985570	1.04909e+06	965287	1.01755e+06	1.0478e+06
MCRIP1	57802	53600.1	49086.7	51998.1	59122.2	51957.6
BAG2	455663	440339	438673	427776	427350	406671
PSAP	2.82031e+06	2.78137e+06	2.82707e+06	2.75285e+06	2.70366e+06	2.7378e+06
WDR12	82158.1	77906	96283.9	79773.7	73996.3	81766.2
PLIN3	1.27073e+07	1.43002e+07	1.18684e+07	1.15608e+07	1.33864e+07	1.23395e+07
PSMA3	1.30684e+07	1.46849e+07	1.47906e+07	1.35726e+07	1.42625e+07	1.49716e+07
PLCB3	564244	710132	631799	613799	677045	574903
DDX46	177801	141414	158579	186248	154089	123351
STIP1	4.6757e+07	5.54255e+07	4.47197e+07	4.38559e+07	4.76432e+07	4.54375e+07
HTATSF1	59975.6	42461.1	72868.6	63999.5	37018.1	58338.7
LTF	4.5722e+07	3.43147e+07	3.82041e+07	3.71697e+07	3.89994e+07	3.69856e+07
MYOF	1.09336e+07	1.0808e+07	1.11873e+07	1.02103e+07	1.06405e+07	1.09395e+07
TWF1	2.05221e+06	1.98578e+06	2.48103e+06	2.02304e+06	1.9975e+06	1.93512e+06
PTX3	77909.1	63293.7	50001.6	51539.2	71289.5	61663.4
RNMT	455020	455152	499886	443429	454353	441656
RPL27A	2.56907e+06	3.31238e+06	3.10735e+06	2.70367e+06	3.50582e+06	3.02874e+06
ALDOA	1.52892e+08	1.83025e+08	1.54266e+08	1.47656e+08	1.5245e+08	1.50367e+08
TDP2	39289.4	65138.7	69613.9	78300.4	63493.9	51526
EXOSC8	141683	99227.4	136971	153914	133539	114436
PTK7	50527.5	54822.4	56803	53453.8	32517.9	54589
SPTY2D1	1.52495e+06	2.11373e+06	1.74735e+06	1.2712e+06	1.70504e+06	1.72857e+06
CLINT1	447412	423218	430795	453623	393230	420528
PRKACA	2.64014e+06	3.24495e+06	2.76949e+06	2.49667e+06	2.75566e+06	2.70363e+06
GBA	252167	240241	249703	206172	243811	253881
IQGAP3	66823.2	36549.6	40338.6	60823.5	27860.1	39403.6
ECH1	378737	459028	478333	448092	461615	448849
HDLBP	154891	148429	202704	182853	137134	151509
MAVS	442584	610225	415896	433114	470937	363064
ANXA1	1.11202e+08	1.09664e+08	1.21018e+08	1.08386e+08	1.17438e+08	1.08906e+08
PUS7	189575	157688	167552	173000	157663	164108
CYFIP1	1.0778e+06	1.43884e+06	1.34944e+06	1.0596e+06	1.32198e+06	1.34055e+06
NUP93	176155	170272	150458	154444	170726	166853
RPL13	7.86107e+06	9.98495e+06	8.54546e+06	6.69669e+06	9.13088e+06	8.37454e+06
SHOC2	56452.6	54672.3	52767.5	53931.3	53589.2	51560.7
TPM4	3.94576e+07	4.91397e+07	3.95211e+07	3.4219e+07	4.28094e+07	3.87392e+07
RPL34	6.21653e+06	8.73242e+06	6.88368e+06	5.3213e+06	7.65219e+06	6.74778e+06
DDX3X	254290	268581	316134	263282	236026	270130
GPX4	1.09634e+06	1.2057e+06	1.16708e+06	1.00965e+06	1.14408e+06	1.177e+06
UFC1	553220	522649	545056	552867	534038	534509
ADRM1	1.04484e+06	1.16252e+06	950010	1.10854e+06	1.02529e+06	968510
PSMA7	2.0655e+07	2.34388e+07	2.40795e+07	2.18801e+07	2.32694e+07	2.30042e+07
PPP3CA	3.72215e+06	3.76848e+06	3.28862e+06	3.65352e+06	3.73132e+06	3.55381e+06
KPNA1	76056	74387.8	77026.6	75428.8	72689.3	74665.9
ITGB4	3.52332e+06	3.34981e+06	3.88272e+06	3.405e+06	3.46021e+06	3.56398e+06
PSMA6	1.93221e+07	2.16885e+07	2.17238e+07	2.00285e+07	2.13271e+07	2.15427e+07
TPM3	4.09636e+06	5.46974e+06	4.17393e+06	3.81763e+06	4.78487e+06	4.10859e+06
AP2M1	4.54747e+06	4.78642e+06	5.15048e+06	4.21743e+06	4.83684e+06	4.71366e+06
SEPTIN2	2.38287e+06	3.25691e+06	2.40311e+06	2.36706e+06	2.53152e+06	2.30747e+06
SKAP2	54217.1	24850	46627.5	71207.3	45966.4	45829.5
CAV2	36745.6	59924.6	67844.4	75421.6	59067	59093
LDHA	1.53191e+08	1.96633e+08	1.58994e+08	1.46167e+08	1.57195e+08	1.56889e+08
KCTD12	434514	534789	452937	390027	456849	446942
KRT17	402535	163388	277601	274297	221608	519271
NCKAP1	1.12954e+06	1.28086e+06	1.22423e+06	1.1712e+06	1.25881e+06	1.20996e+06
GGA1	54060	76704.6	55833.2	55248.1	64934.5	51413.5
NCEH1	67183.3	88202.5	85704.6	70094.6	84815.1	92163.3
RPL28	4.39743e+06	5.33363e+06	4.55357e+06	3.92063e+06	5.1728e+06	4.50958e+06
NAT10	50898	53417.3	59756	54879.1	44347.7	52905.6
CAD	782770	732726	903389	777629	686785	775468
TSN	3.28811e+06	4.49175e+06	4.09065e+06	3.62928e+06	4.05349e+06	4.10595e+06
AP2B1	5.21638e+06	5.32418e+06	5.35986e+06	5.09415e+06	5.2763e+06	5.50051e+06
GLRX3	559345	424212	501913	497552	449992	512135
PEBP1	1.12467e+07	1.26754e+07	1.06811e+07	1.08456e+07	1.11525e+07	1.12921e+07
CCDC88C	45208.6	33459.8	45696.2	34880.1	46632.7	44835.7
ZNF567	246190	284959	240807	244257	296502	207929
PSMB1	1.03152e+07	1.19235e+07	1.13533e+07	1.05859e+07	1.15413e+07	1.12644e+07
UBE3A	272581	281174	262804	268076	290799	270522
AGO1	350744	456780	435379	398997	440975	432318
TPRKB	74079	98557.2	76708.2	70226.9	77790	76176.1
KRT6A	871776	220048	367432	365003	363720	524012
PPP1R12A	1.18784e+06	1.47882e+06	1.20837e+06	1.11889e+06	1.24038e+06	1.20086e+06
UBE2A	377680	351734	397674	386218	375341	366883
GALK2	182154	160376	176596	157440	179411	175519
MPO	1.37922e+07	1.1773e+07	1.37802e+07	1.31876e+07	1.37629e+07	1.37011e+07
EIF3H	798926	913077	927723	790624	1.00034e+06	908236
ERAP1	240847	246777	234801	259353	239586	226641
PSMA2	8.27473e+06	9.73541e+06	9.63842e+06	9.28107e+06	9.5919e+06	9.80446e+06
DSC3	87652.7	61389.2	56110.1	61110.9	42549.2	74685.1
ARHGAP32	34862.1	32222.3	43460.6	46482.4	30384.8	34713.5
YBX3	1.26133e+06	1.50428e+06	1.08117e+06	1.05412e+06	1.25693e+06	1.27868e+06
SYNGR2	176877	196362	237143	188631	196142	195705
TTC38	470893	575253	495887	494285	509487	469770
PSMA4	1.01696e+07	1.17617e+07	1.19198e+07	1.07324e+07	1.17248e+07	1.1992e+07
MAPKAPK2	228649	275912	279733	275085	295246	261704
NOL3	114959	117767	130099	124095	117424	105425
LSM12	43765.1	30278.7	41596	41492.5	38669.4	44138.3
OLR1	153508	112909	177055	153259	125354	153441
GNAI3	735335	855383	851455	766373	874248	850214
ACADVL	553268	490865	579581	595807	501351	552585
MOB1B	557143	543103	552425	533344	551752	574389
IMPA2	180084	188638	173214	179964	177394	203595
SRGAP2	274103	190283	236071	262844	235938	220859
HYPK	909347	1.0853e+06	939529	828739	981639	940176
LRRFIP2	65182	94051.5	70677.2	70737.9	95496.9	68549.2
NUTF2	2.38869e+06	2.78187e+06	2.41938e+06	2.41961e+06	2.42157e+06	2.46105e+06
SGTA	1.16063e+06	1.02621e+06	1.0559e+06	1.02859e+06	1.08222e+06	1.05731e+06
HK3	1.39399e+06	1.20851e+06	1.22858e+06	1.18433e+06	1.25167e+06	1.23072e+06
APBB1IP	224879	217063	236988	222654	232386	225335
SRRM2	182887	216557	195597	201524	196015	193536
FLII	330896	280107	304243	359895	305043	265186
PICALM	780793	809124	716317	783218	793085	755478
RECQL	405512	389741	521123	345069	447250	406894
SRP68	408568	387037	447090	367751	419638	409962
ECE1	967491	819278	895760	942110	899438	779997
CPPED1	1.24724e+06	1.39381e+06	1.37255e+06	1.37842e+06	1.35239e+06	1.38563e+06
NIPSNAP3A	273681	371073	300765	286277	320197	302083
CSTA	2.52596e+06	1.67592e+06	2.01994e+06	2.03015e+06	1.98618e+06	2.21905e+06
LSM7	1.51117e+06	1.97376e+06	1.63536e+06	1.41496e+06	1.71254e+06	1.6437e+06
PTGR2	1.94592e+06	2.00624e+06	1.9301e+06	1.98232e+06	1.95644e+06	1.90487e+06
ANKFY1	34770	24576.6	26727.6	32174.6	25305.9	26875.9
EPRS	7.83467e+06	7.97905e+06	8.80599e+06	7.22075e+06	8.02523e+06	8.33705e+06
BTF3L4	841294	1.00823e+06	889892	854544	982079	895278
BID	277164	265575	249337	323053	259538	267235
SUGT1	1.7095e+06	1.49536e+06	1.67159e+06	1.73186e+06	1.68241e+06	1.63305e+06
PSMB3	2.66103e+06	3.20258e+06	3.09624e+06	3.11128e+06	3.11761e+06	3.20986e+06
ADD1	171981	102273	148898	152851	142278	149970
TPM1	836919	976474	809354	805719	903419	842998
AMPD2	736173	765118	662508	736394	788240	742095
LRRFIP1	1.50399e+06	1.67929e+06	1.30509e+06	1.51721e+06	1.56921e+06	1.48737e+06
GCA	486943	554827	532272	514161	557059	537068
PPP1R18	188914	220747	176963	190623	220382	184066
KTN1	9.9095e+06	1.02624e+07	1.02686e+07	9.02771e+06	1.07184e+07	1.0356e+07
NCL	3.8446e+07	3.24335e+07	4.12817e+07	3.58854e+07	3.93059e+07	3.88354e+07
TANGO2	44315.6	50351.5	61155.6	50404	50872.5	56610.3
LCMT1	60841.5	81858.2	70512	71257.1	70406.6	78066.5
CEP295	162021	133164	141398	159256	142894	126775
APMAP	396734	377631	355814	380827	426579	381681
COPS5	1.51689e+06	1.23059e+06	1.76416e+06	1.52308e+06	1.55442e+06	1.53321e+06
SCYL2	42837.5	56288	59879.7	72817.8	44702.9	56897.1
ACP1	353421	384680	385171	388951	352268	392159
SEPTIN7	5.18059e+06	7.01267e+06	5.02714e+06	4.96139e+06	5.64268e+06	5.24049e+06
TACC2	74625.3	84894.8	72213.1	61563.2	75516.9	83228
TRMT112	230822	245065	228485	255101	233651	224807
PM20D2	507267	664547	603896	664130	611451	602627
NPC1	131760	163753	160748	154664	162795	193279
COPS7A	64649.2	48807.6	56129.4	58201.5	56868	51275.6
CTNND1	164392	199808	178095	195631	180498	158010
NSF	383986	344945	358532	373016	363381	318051
EXOSC4	168696	155805	196753	171003	186061	158415
MCTS1	3.34044e+06	4.6466e+06	3.91682e+06	3.2441e+06	3.97077e+06	4.06041e+06
DERA	2.24349e+06	2.52679e+06	2.62175e+06	2.48291e+06	2.56185e+06	2.598e+06
PAK1IP1	247298	218318	268494	249804	274057	250746
PURB	472879	543941	455595	447002	479705	500433
KIF5B	1.40732e+06	1.13501e+06	1.33661e+06	1.28172e+06	1.38637e+06	1.35611e+06
ENOPH1	1.01875e+06	911661	1.07633e+06	1.0493e+06	1.03142e+06	1.03423e+06
HIBADH	559622	548501	551096	619196	559614	540338
RPA3	464482	407981	528900	419649	471741	499312
CACYBP	6.81626e+06	7.69675e+06	6.76706e+06	6.31835e+06	6.92984e+06	7.21679e+06
KYAT3	2.02433e+06	2.0163e+06	1.93632e+06	1.99678e+06	2.13159e+06	2.05029e+06
RPIA	1.25957e+06	1.24534e+06	1.17663e+06	1.30618e+06	1.26067e+06	1.26665e+06
BCAT2	1.38524e+06	1.43512e+06	1.16097e+06	1.68474e+06	1.40895e+06	1.38167e+06
CCK	61297.5	86515.6	67162.2	78549.4	68326.3	52473.2
HSPA4	2.23441e+07	2.8184e+07	2.31283e+07	1.96064e+07	2.35358e+07	2.37485e+07
KRT7	1.48978e+07	2.30424e+07	1.71586e+07	1.57913e+07	1.81307e+07	1.74845e+07
MIA3	48225.2	49393.5	50824.1	55857.7	42371	50334.8
UBE2Z	727569	866522	767047	747525	781690	791556
ZNF706	505738	725524	514905	449658	554116	524967
LPCAT2	35420.3	36966	30839.1	36138.4	45760.7	22543.4
CDK6	106845	103798	111433	126320	109031	80761
WASHC5	36686.3	42214.8	27196.9	23916.4	37441.5	40112.8
VAPA	4.08416e+06	4.45675e+06	4.00925e+06	4.16896e+06	4.02519e+06	4.30096e+06
UBE2N	4.70291e+06	5.30588e+06	4.86737e+06	4.89914e+06	4.9686e+06	5.06245e+06
GNB4	164429	182313	174045	177670	206378	157336
DCAF7	85588.8	120654	127889	117519	132137	123206
PRTN3	338411	466980	430416	377395	497220	439746
PLEC	9.70325e+07	8.68999e+07	1.03835e+08	9.57431e+07	1.00871e+08	9.9136e+07
P4HA1	513152	406165	487828	496391	498421	560340
TMEM109	25640.9	44832.2	55442.1	32835.3	45809.1	51309
DAG1	47342.8	38921.1	43607.5	53709.1	44566.6	37021
EEA1	6.29194e+06	5.85381e+06	6.08631e+06	6.22143e+06	6.42903e+06	6.00853e+06
RPAP3	72133.6	62444.4	64990.3	66437.7	67506.7	59141.1
ACSL3	121964	79109.1	82373.5	84235.9	91746.7	81912.9
TATDN1	267934	343000	318864	326163	342500	299882
BDH2	165971	200431	184274	136236	193587	188511
UBE2O	842661	829785	858283	862139	836829	913652
CTNNB1	347311	284982	298784	305721	237242	383204
EDF1	5.89973e+06	7.85857e+06	5.57382e+06	5.43363e+06	6.80945e+06	6.03768e+06
GNB1	2.9123e+06	2.37899e+06	2.70031e+06	2.91442e+06	2.67152e+06	2.76843e+06
TSPO	115584	127471	101677	122357	118517	97184.4
ATP6V0A1	30862.9	11095.1	27494.1	28205.5	32389.4	23137.2
UGDH	2.55319e+06	3.76601e+06	2.97924e+06	2.80224e+06	3.15936e+06	3.05763e+06
FAHD1	119393	129591	116509	111204	122537	125440
CYCS	1.18566e+06	1.17578e+06	1.11859e+06	1.20744e+06	1.18081e+06	1.21422e+06
UBE2L3	4.95113e+06	5.32754e+06	4.78746e+06	5.08503e+06	5.32623e+06	5.07845e+06
SLC2A1	3.59803e+06	4.08637e+06	4.11084e+06	3.93761e+06	4.19887e+06	4.25693e+06
EIF4EBP2	28360.3	18805.4	20614	21184.2	26958.6	18902.9
ANXA2	3.32933e+08	4.09674e+08	4.05198e+08	3.74209e+08	4.24763e+08	4.16716e+08
ATAD3B	50194.2	49830.7	35978.2	59787.1	51251.3	47428.5
FNTA	206854	270356	243486	276769	222112	250541
FRAS1	75843	55510.8	67926.5	69903.3	74406.5	62685.6
SUMO1	846484	597401	790701	929458	813742	810575
PGRMC2	271641	316608	303768	299722	341440	312755
NAE1	581535	686902	695192	674593	754349	707586
HTRA2	97292.3	87750.2	85920.8	88197.4	106047	90402.4
CTNNA1	1.50779e+06	1.33809e+06	1.46909e+06	1.50281e+06	1.51905e+06	1.51352e+06
AHCY	2.5997e+07	3.20026e+07	2.71851e+07	2.66166e+07	2.80136e+07	2.83669e+07
CRYZL1	175350	172926	138817	178222	192833	162876
TNKS1BP1	120502	98922.5	85273.7	102813	101999	87361
EIF3A	1.35683e+07	1.4888e+07	1.3652e+07	1.31963e+07	1.50364e+07	1.40796e+07
AGL	1.32085e+06	1.37589e+06	1.36519e+06	1.35845e+06	1.49496e+06	1.40798e+06
WIPI1	121228	147685	140982	137778	167310	145437
VDAC1	950907	1.16671e+06	1.02634e+06	937168	1.05912e+06	1.15667e+06
GOLGA7	46731.3	44157.2	50165.5	48224.1	39190.8	53904.1
JPT2	2.99663e+06	4.38675e+06	2.75544e+06	2.88974e+06	3.52559e+06	3.09588e+06
MSRA	101104	118440	117334	78835.6	122937	121259
SRM	4.51971e+06	4.76484e+06	3.95741e+06	4.62325e+06	4.69203e+06	4.67229e+06
CHMP1A	394911	512094	378000	355839	455034	408305
GOT1	5.69659e+06	7.03604e+06	5.91333e+06	6.11683e+06	6.11403e+06	6.02399e+06
QTRT1	244811	234844	253227	265716	253127	250317
SON	141683	109745	154619	136535	146530	159399
DLGAP4	691843	767172	648632	715758	767291	681510
PSME1	6.20368e+06	7.27425e+06	5.97785e+06	5.93341e+06	6.73775e+06	6.41968e+06
PPP6C	751921	671067	796285	812680	748935	778252
RPL4	1.01283e+07	1.34433e+07	1.10421e+07	8.79988e+06	1.26066e+07	1.14305e+07
CHMP5	298908	360611	309875	320791	329870	313099
ANXA5	1.47331e+08	1.39561e+08	1.53953e+08	1.48141e+08	1.57167e+08	1.52524e+08
CAVIN1	1.33199e+06	1.10352e+06	1.43256e+06	1.40327e+06	1.38081e+06	1.35417e+06
RBM14	30486.9	42266.8	47262.6	34093.5	43827.2	52136.2
ITGA6	1.85464e+06	1.85048e+06	2.07075e+06	1.96665e+06	1.85355e+06	1.92484e+06
ATP1A1	1.83577e+07	1.88465e+07	1.86519e+07	1.85994e+07	1.93606e+07	1.97651e+07
EPDR1	36026	27897	41976.8	51746.2	37415.3	24515.8
COPB2	3.29966e+06	2.61967e+06	3.80702e+06	3.42924e+06	3.02911e+06	3.45034e+06
RMC1	141239	95544.1	83336.5	99302.6	108562	93118.1
FN3KRP	1.01725e+06	1.02842e+06	870929	1.06846e+06	1.05729e+06	916877
HNRNPDL	1.88803e+06	2.11121e+06	2.03483e+06	1.9247e+06	2.23892e+06	2.11503e+06
HPCAL1	5.81542e+06	6.32248e+06	6.0385e+06	5.76046e+06	6.69689e+06	6.27681e+06
SEC31A	824402	721451	991458	857065	868116	814257
ABCF1	170425	120039	95556	124820	126335	110974
NFIC	467660	423555	433371	541004	450652	412737
CDCP1	312915	296395	398028	330634	323176	325619
WDR45B	73683.9	71422.2	87263.2	77132	76705.8	68330.7
SDF2	174128	160681	142233	184651	167288	163320
RPL23	3.20613e+06	3.6381e+06	3.45926e+06	3.37296e+06	4.05307e+06	3.6034e+06
ISG20	102376	106593	143873	130646	106218	111070
DSC1	209943	160777	113654	167602	98978.1	209789
EPPK1	257380	177323	299571	300044	256660	268341
ALDH16A1	3.45685e+06	3.36107e+06	3.40715e+06	3.56412e+06	3.55322e+06	3.51357e+06
SCLY	477941	408524	432185	451640	479316	426389
SEC13	161878	119495	149779	156529	158365	148168
ERI3	187604	236261	223742	252701	233864	231243
CNPY3	173492	185905	184805	188793	217657	193203
NUCB1	31610.7	32596.2	31167.2	36269.7	33057.5	29272.2
SRP72	23443.3	24650	30436	29073.8	25789.7	21305.5
PABPC4	2.65744e+06	2.87728e+06	2.97119e+06	2.89311e+06	3.04609e+06	3.01118e+06
ANLN	99376.6	78008.1	81864.7	66652.6	100870	85722.4
RPLP1	1.71418e+06	1.72894e+06	2.00613e+06	1.85682e+06	1.81074e+06	1.63479e+06
NADK	207460	195498	199237	220456	208668	205662
QTRT2	138659	121988	132041	138179	138415	140829
GNAQ	109251	68465.1	86858.5	91080.8	89150.1	95206.9
FNBP1	717210	649851	736230	653040	765851	752668
HEBP2	1.79141e+06	1.72738e+06	1.56725e+06	1.813e+06	1.87031e+06	1.78083e+06
HDHD3	174393	141618	123814	155219	148707	129456
CFDP1	199633	215944	165179	209739	250736	194454
MTAP	656334	620496	698372	658936	689663	754403
RPL21	6.54612e+06	7.90798e+06	6.93145e+06	6.19805e+06	8.18162e+06	7.28351e+06
DPM3	37198.1	30892.2	28352.7	34751.5	32490.2	25161.2
SNRNP200	804271	587779	908641	904618	826496	845972
SLC44A1	146611	146138	169203	150337	154316	179292
TMEM33	130663	164514	139534	128644	160746	146880
FAM98B	37054.1	20018.5	19076.1	22630.3	18319.4	21072.8
CTSA	134640	123235	135634	151923	125035	141745
MAN1A1	2.87894e+06	2.68794e+06	2.94745e+06	2.64171e+06	3.03261e+06	3.0805e+06
MLEC	157885	151146	171947	199851	166386	165353
MCM4	53936.8	37405	46830.4	54320.2	49381.9	44054.4
LUC7L	82845.3	78607.9	126508	111809	84187	87468.7
DAP	7.2674e+06	1.04241e+07	6.45766e+06	7.42229e+06	9.25012e+06	7.67395e+06
ETFB	64210.9	42553.3	56017.9	59205.2	50330.7	62182.9
COPS8	1.6597e+06	1.20661e+06	1.74683e+06	1.84818e+06	1.75432e+06	1.74737e+06
PRDX2	1.75076e+07	2.07017e+07	1.65957e+07	1.80057e+07	1.8735e+07	1.85221e+07
PPM1B	203682	216198	201436	198516	215629	239828
ASDURF	194166	159543	181891	192621	200655	188605
CRK	679306	582571	712777	730268	719427	692324
MCM3	292197	301457	367235	351903	301645	319339
RPL23A	5.44627e+06	6.96696e+06	6.00676e+06	5.28766e+06	6.84473e+06	6.36778e+06
PPID	69647.3	51360.9	87287.8	88571.9	62066.5	73861.6
UCHL3	211967	169272	203049	276780	215523	194940
AKAP2	72454.4	35652.9	60716.2	70800.3	64454.6	51681.9
POR	362554	352713	371392	424859	384878	372799
PPIL3	170268	132485	145593	167547	149173	154599
SCYL1	28112.7	22561.1	27544.4	29248.5	37684.3	26026.6
DCUN1D1	149105	144853	144712	173170	150492	153923
GATD3B	1.16435e+06	1.02712e+06	953837	1.26542e+06	994614	1.09147e+06
NSUN2	67800	53213	73118.2	72050.9	61598.2	75068.3
RAB18	304266	303656	255515	349873	322795	290687
DOCK8	32364.1	28225	47274.8	33773.9	34416.4	34468.4
HSPA9	8.63643e+06	9.5847e+06	9.00043e+06	9.58223e+06	9.35668e+06	9.75757e+06
HMGN2	757840	1.42303e+06	800322	631968	1.04087e+06	852608
AIF1	203571	228572	248648	283801	243629	240202
RBPJ	310511	373533	363577	387578	361799	388861
TRIM25	413215	424021	497210	447699	452159	462749
PCBP1	3.31584e+06	3.51735e+06	3.58679e+06	3.46293e+06	3.81443e+06	3.75083e+06
GIPC1	124253	84070.4	124526	155214	129606	132503
RAB5A	120049	124822	120896	137967	129036	121103
NRDC	2.00975e+06	1.95759e+06	2.05706e+06	2.11857e+06	2.23333e+06	2.14675e+06
CTSG	5.02266e+06	3.39769e+06	4.4288e+06	4.73146e+06	4.64315e+06	4.73502e+06
RNASE2	656362	570048	658242	701315	713081	641367
UBA6	181082	187002	216203	158668	221139	199922
EIF3B	5.98121e+06	5.97662e+06	6.59665e+06	6.22286e+06	6.92642e+06	6.3965e+06
UBA3	556506	678817	687165	678651	726085	814718
TXNDC12	376668	474691	455181	468994	503310	487300
GRN	503017	461905	514527	597888	538814	523871
MEA1	84091.7	65777.1	69072.8	67259.9	99880.9	74000
CUL5	973711	960556	1.03684e+06	1.04405e+06	1.03835e+06	1.0914e+06
RPL9	2.1191e+06	2.847e+06	2.5479e+06	2.09922e+06	2.74726e+06	2.73529e+06
MYO1E	13187.4	14967.7	11266	14162	16922	5677.53
IQGAP1	2.47629e+07	2.13928e+07	2.7584e+07	2.49595e+07	2.66037e+07	2.65998e+07
MOB4	139588	101692	130548	140245	142603	132700
PSME2	4.17781e+06	5.0957e+06	4.35621e+06	4.58733e+06	4.89008e+06	4.68185e+06
ALDH3A1	1.5645e+06	2.47509e+06	2.83703e+06	2.66118e+06	2.31337e+06	2.86503e+06
CRKL	349640	282235	361059	375952	394969	359823
SYPL1	318213	295617	354158	342163	313032	381971
AP3D1	441128	273535	412625	407055	446855	443862
ACAA2	680441	628659	707167	732047	729044	862436
NQO2	1.49084e+06	1.71833e+06	1.41561e+06	1.57258e+06	1.62152e+06	1.60397e+06
PITRM1	378745	308698	375000	403484	375404	409584
LRP1B	245930	292479	302492	314752	286626	333307
PARP4	501293	556267	503922	486252	542325	566089
HGS	543787	453231	561681	548111	593340	585438
KLC1	24529.8	22484.6	17632.4	28356.5	24218.7	13095.7
DFFA	184761	128378	148173	159643	172693	138529
ARF6	41000.9	31895.2	41278.4	44201.6	34175	48098.8
HNRNPA2B1	8.64015e+06	5.95215e+06	1.05656e+07	9.44821e+06	7.79879e+06	9.31501e+06
USO1	425641	373661	427529	435088	459209	497421
EPHA2	57839.1	40701.2	86869	62428.7	57192.6	63333
DNAJC13	59557.5	37297.8	45457.6	36399.1	50157	49155.9
RNASE3	2.16848e+06	1.34727e+06	1.68029e+06	1.783e+06	1.81716e+06	1.83507e+06
CAB39	3.02184e+06	3.56068e+06	3.08702e+06	3.33482e+06	3.34079e+06	3.36658e+06
SEC24D	285776	228877	235254	254719	301156	242298
ACO1	2.74878e+06	3.19284e+06	2.93458e+06	3.10123e+06	3.27698e+06	3.17773e+06
RAP1GDS1	446430	440388	478852	411164	483459	523655
FBXW11	62245.7	54388.9	60612.3	65641.1	63122.5	67212.9
DEK	4.29977e+06	2.938e+06	4.12759e+06	4.47423e+06	4.26479e+06	4.56157e+06
GGH	293918	249335	266111	288495	289232	278104
BIN2	177390	174030	163050	174877	197801	188676
SLC9A3R2	944096	1.06787e+06	721872	1.08491e+06	1.02358e+06	916719
LARS	182240	187051	210072	236788	198486	202826
ME3	24637.9	33596.4	25049.8	27163.3	22851.1	29525.2
MAN2B1	119801	95659.6	96694.8	114897	104992	96707.5
NUDCD1	75818.5	74227.8	91434.7	93784.3	80745.6	82364.9
NLN	453893	412552	419248	462879	421930	455561
MTHFS	116477	90650.9	112990	122844	124630	118260
RPL10	4.20599e+06	5.35245e+06	4.9681e+06	4.44291e+06	6.14734e+06	5.40313e+06
EIF3E	1.07534e+06	1.11553e+06	1.17028e+06	1.04997e+06	1.24876e+06	1.2137e+06
RAD50	165415	155414	148910	169245	155687	176189
SLC16A1	52400.7	28786.5	33091.3	41227.7	36044.3	35700.1
HP1BP3	273357	347388	311574	339740	366277	318834
EIF3I	4.39586e+06	4.99609e+06	5.2626e+06	4.96907e+06	5.62635e+06	5.44917e+06
PSTPIP2	7539.16	11321.3	14068.2	12355	8251.53	13729.8
S100A9	1.11117e+07	8.92745e+06	1.03263e+07	1.10672e+07	1.12748e+07	1.14712e+07
GMPPB	124640	112808	122860	134190	128582	147898
POFUT1	86399.7	91447.7	82278.7	94370.1	81413.3	107352
TFRC	3.58469e+06	3.38016e+06	3.95672e+06	4.01019e+06	3.57821e+06	3.91633e+06
SOD2	1.5308e+06	1.7497e+06	1.44773e+06	1.67248e+06	1.721e+06	1.66555e+06
AP2A1	6.15091e+06	6.15237e+06	6.86734e+06	6.43289e+06	6.84163e+06	6.724e+06
BPIFC	42247.9	36096.9	26258.7	50359	39453.2	37128.4
PRKAR2A	2.26196e+06	2.52866e+06	2.30094e+06	2.33578e+06	2.51687e+06	2.5279e+06
MPDU1	45720.5	31515.2	32481.5	39378.5	32977.5	35556.1
PEF1	65299.7	94195.9	68241.2	61652.7	81649.2	74708.9
RTN3	280118	187366	268249	293754	272015	295971
NCF2	436210	387127	475004	486536	454826	477691
NT5C3A	135067	114189	140946	168386	146205	148014
PRMT1	2.05608e+06	2.17432e+06	2.66155e+06	2.35556e+06	2.67404e+06	2.38292e+06
AK2	3.10368e+06	3.43808e+06	2.81542e+06	3.4999e+06	3.40223e+06	3.34038e+06
PFN2	413253	431931	464504	495031	473504	454234
PPAT	971565	935981	944705	978852	1.05458e+06	1.03597e+06
CSNK2B	185036	204084	228728	198451	239461	223836
OR1M1	1.51367e+06	1.52096e+06	1.75518e+06	1.66908e+06	1.76409e+06	1.60652e+06
USP5	91313.7	63881.9	127243	98658.2	100242	104538
CEP290	803061	619052	806267	935858	814034	881815
WASF2	69668.4	82740	84538.6	90855.9	88344.2	121840
UBQLN2	34343.3	38133	37908.6	46239.9	41646.6	40733.7
VASP	1.70074e+06	1.6383e+06	1.76906e+06	1.92657e+06	1.8646e+06	1.86952e+06
COPS4	1.90444e+06	1.57122e+06	2.18358e+06	2.02996e+06	2.17266e+06	2.09392e+06
NAXE	2.17203e+06	2.29174e+06	2.04601e+06	2.59741e+06	2.37331e+06	2.38956e+06
ERO1A	766393	806131	741339	782880	860598	843308
ILVBL	69801.1	47060.3	46645.3	63057.1	51801.1	42201.3
AIMP1	1.92943e+06	2.05789e+06	2.22323e+06	2.0929e+06	2.26559e+06	2.37399e+06
EIF3M	952957	1.07874e+06	1.10098e+06	1.004e+06	1.188e+06	1.19184e+06
RTN1	137288	166010	242391	168702	182956	207709
PYGB	1.12087e+07	1.19298e+07	1.12685e+07	1.13705e+07	1.25831e+07	1.24198e+07
PTGES3	1.6414e+06	1.26164e+06	1.95692e+06	1.81015e+06	1.52247e+06	1.81581e+06
PRKCSH	4.41643e+06	4.87806e+06	4.26994e+06	4.21214e+06	4.87464e+06	5.04439e+06
LRPPRC	702417	585694	835024	776482	727880	780234
ADI1	303953	234830	279001	330634	308509	305677
NENF	606668	599326	568156	663436	654855	694197
HMGA1	5.04484e+06	6.55167e+06	4.76538e+06	4.45985e+06	6.44031e+06	5.58789e+06
KLK6	274979	236226	283649	330131	304662	284450
CCDC6	572512	671911	658749	651139	767777	729937
SLC38A2	467968	534248	483848	536201	517977	556515
PPP3R1	1.1871e+06	1.48294e+06	1.37541e+06	1.39083e+06	1.52723e+06	1.52436e+06
ATP6V1G1	309292	330981	342140	290936	381199	366852
SDSL	68947.1	36125.3	61897.4	79429.4	51514.9	68624.8
AAMDC	1.39303e+06	1.26454e+06	1.12961e+06	1.47885e+06	1.40322e+06	1.33497e+06
ARPC5L	968141	1.29198e+06	1.0962e+06	1.00344e+06	1.30519e+06	1.21691e+06
RPL37A	831749	989166	915558	837299	1.05601e+06	1.01651e+06
PAICS	1.45346e+07	1.58186e+07	1.47475e+07	1.5998e+07	1.65877e+07	1.63813e+07
EIF3C	6.43585e+06	6.53193e+06	7.36601e+06	6.69992e+06	7.66762e+06	7.26604e+06
SEPTIN10	135929	174109	134137	151247	151650	138077
QARS	734281	658145	791646	792575	817218	828510
ROCK1	61180.5	38784	53928.3	60023.6	57174.2	64644.1
TJP1	65350	72132.1	95193.2	93927.6	72034.6	80309.9
SEPTIN9	4.9876e+06	7.3096e+06	4.98505e+06	5.20844e+06	6.13249e+06	5.55748e+06
POLDIP3	169210	175923	198803	196113	202032	174550
HP	972150	529452	573475	669077	639469	626517
SCAMP3	82655	67828.2	93712.9	90005	103497	92171.4
PGM2	6.82318e+06	7.49795e+06	6.47519e+06	7.61528e+06	7.33414e+06	7.69086e+06
GSDMA	278419	322273	287122	304015	320631	513753
AKR1B10	1.2771e+06	2.69844e+06	2.87078e+06	3.07693e+06	2.36144e+06	3.01505e+06
BPIFB1	228208	63991.6	60702.2	46817.4	71505.9	78905.8
RETN	166867	123472	124987	160622	128700	139763
FAH	1.73886e+06	2.05472e+06	1.85885e+06	2.0554e+06	2.15128e+06	2.07862e+06
ST13	5.27925e+06	6.17288e+06	5.09972e+06	5.90641e+06	6.36125e+06	5.73493e+06
TMEM43	120004	133039	121183	141720	135604	114517
GNA11	117863	124069	128140	141397	135744	138846
CLASP1	83094.1	90181.9	95407.3	102519	100950	86214.5
PPP1R7	626922	651938	726480	723199	730075	803615
PSMD4	404088	469844	487273	526259	583358	511537
DNM1L	425563	502403	550902	478815	587959	562881
AASDHPPT	268983	291200	330022	391063	326365	302392
GBP1	2.39977e+06	2.46721e+06	2.00722e+06	2.76056e+06	2.68969e+06	2.5801e+06
GNAI2	2.10106e+06	2.0103e+06	2.18971e+06	2.40451e+06	2.32516e+06	2.35614e+06
ATP6V1B2	829586	811361	884151	930346	911138	1.00401e+06
WBP2	1.83317e+06	1.9527e+06	1.74593e+06	2.12547e+06	2.05641e+06	1.90019e+06
BASP1	3.43616e+06	3.42645e+06	3.30367e+06	3.78114e+06	3.84521e+06	3.8634e+06
LANCL2	207101	196575	177277	250475	220725	218435
NUDT14	144292	138936	128746	156142	151490	162038
STMN1	4.21644e+07	5.69762e+07	3.68849e+07	4.18045e+07	5.22828e+07	4.74622e+07
APPL1	257566	129105	201185	300731	226626	205441
IRGQ	291418	328781	307204	277680	346115	377410
ETF1	4.10286e+06	4.26961e+06	3.95361e+06	4.50192e+06	4.73603e+06	4.62267e+06
PRSS57	158231	207358	203343	229164	222488	230279
PPP1R14B	374276	496913	356176	370490	486998	421860
CRYL1	15592.2	5545.76	15548.9	17530.4	20766	13501
SLK	672661	497145	614851	702253	676542	693868
IVD	199650	226576	264578	248987	255726	291737
DCTN2	2.61519e+06	3.3326e+06	2.59343e+06	2.79573e+06	3.09639e+06	2.95173e+06
GEMIN5	21984.4	24241.5	13544.9	24817.7	28296.2	11785.3
GGPS1	273005	269319	262903	298927	310171	304031
RAP2B	65496.9	42421.2	60444.8	68236.3	47398.4	68407.4
RAC1	5.52899e+06	6.12218e+06	5.46997e+06	5.92358e+06	6.24842e+06	6.38045e+06
RPL17	3.06442e+06	3.28669e+06	3.32705e+06	3.17739e+06	3.78487e+06	3.71546e+06
IMPDH2	1.51874e+06	1.58399e+06	1.67408e+06	1.6112e+06	1.94904e+06	1.79182e+06
TACC3	145656	169124	145647	163661	164780	185931
RAB11B	2.85862e+06	3.36024e+06	3.08828e+06	3.26325e+06	3.64107e+06	3.49473e+06
NAA20	655693	796195	706428	780613	828759	800742
WASL	180048	151647	154278	139027	174943	194869
MARS	600430	622839	686628	758224	706386	678884
DPYSL2	1.03843e+07	1.25529e+07	9.92367e+06	1.169e+07	1.26865e+07	1.17908e+07
ARHGAP1	55452.8	57803.3	63188.8	64021.9	81238.6	65674.3
FAM49B	2.01422e+06	2.11113e+06	1.95694e+06	2.2886e+06	2.31112e+06	2.18392e+06
ZNF622	246906	285859	252398	287024	293174	280761
EIF4A3	1.38361e+06	1.3899e+06	1.59214e+06	1.58075e+06	1.6492e+06	1.51348e+06
CORO1A	4.00759e+06	3.42025e+06	3.64628e+06	3.86683e+06	4.14878e+06	4.23669e+06
RPL19	5.29214e+06	7.24895e+06	6.02707e+06	5.34797e+06	7.49123e+06	6.86548e+06
EIF4A2	4.25735e+06	3.77166e+06	4.7894e+06	4.85266e+06	4.82992e+06	4.90417e+06
CAPZA1	6.91493e+06	7.8747e+06	6.94564e+06	7.70446e+06	8.17794e+06	7.93271e+06
GNA13	318322	357726	389330	408777	405137	429267
SPAG9	1.32292e+06	1.60061e+06	1.35373e+06	1.51877e+06	1.70155e+06	1.54704e+06
VDAC2	96263.1	133795	98668.4	102966	125398	112792
AGFG1	69545.6	59798	63367.2	77961.4	62344.2	72474.6
CHMP4B	2.22414e+06	2.80307e+06	2.08328e+06	2.54555e+06	2.76148e+06	2.52425e+06
NAA25	702334	614050	619032	716839	667747	708817
COMMD6	206112	168965	179314	205415	222395	202722
GAMT	328459	329277	332916	321117	377360	389474
PEPD	8.91436e+06	1.00595e+07	8.46519e+06	1.02014e+07	1.02188e+07	1.04119e+07
CTSS	227017	168813	184549	211647	214956	170218
UBE2E2	350765	218392	259151	320042	297467	271626
ACAT1	4.57579e+06	5.3575e+06	4.16722e+06	5.29276e+06	5.10734e+06	5.25733e+06
EIF3K	2.86577e+06	2.74251e+06	3.25633e+06	3.23656e+06	3.46226e+06	3.29369e+06
CAMP	452680	323485	475820	547275	520438	489224
RPE	361837	435829	372637	422573	428836	445544
KPNA5	16575.3	30958.5	35537.2	40113.5	35639.5	30331.6
EEF1E1	47777.2	27916.7	33530.8	15529.5	39467.6	38611.1
ABI1	842067	776559	866917	911323	969864	1.03278e+06
TXN	1.67376e+07	2.42605e+07	1.90975e+07	2.06274e+07	2.19964e+07	2.2313e+07
PLBD1	289298	324289	310003	358111	357067	341681
CCT8	9.94957e+06	1.11724e+07	1.22725e+07	1.14778e+07	1.28906e+07	1.28688e+07
ATP6V1F	168748	176700	194538	203465	203604	229386
TWF2	610354	523750	566483	652904	669973	642224
HBB	2.07751e+06	1.50271e+06	1.60919e+06	1.9093e+06	1.85479e+06	1.69921e+06
NMT1	756389	840680	773051	835698	904744	891079
TUBB3	46219.2	47706.6	57667.7	44713.4	55012.8	61414.5
BLOC1S1	86408.4	73360.5	73155.8	84640.2	81899.7	89011.8
PSMG1	620341	822663	578181	689717	716892	763832
RPL26	3.32604e+06	4.56281e+06	3.77487e+06	3.62677e+06	4.96129e+06	4.36335e+06
TEX14	32999.4	32863.6	23567.5	39320.1	37534.2	37987.2
NSFL1C	1.03485e+06	1.06563e+06	981694	1.20388e+06	1.19629e+06	1.17214e+06
RANGAP1	828009	589737	854563	1.14194e+06	935714	957286
RP2	331000	298427	334646	377899	382790	395871
ERP29	2.01003e+06	2.20267e+06	1.97096e+06	2.1492e+06	2.32551e+06	2.34916e+06
DAGLB	84747.7	115176	136415	133303	127176	161040
QSOX1	88895.2	71431	72055.2	101746	66928.5	83402.7
TM9SF3	91299.4	85056.1	97471.9	103694	105691	109141
BPI	397387	346258	315440	435165	397703	400873
RRAGC	59121.8	40629.6	47486.2	74264.6	41281	54977.6
SCFD1	129265	98428	127546	151669	123886	147796
CFL2	2.03078e+06	1.79871e+06	1.82621e+06	2.12007e+06	2.11574e+06	2.19986e+06
TXNDC9	85124.7	113795	126739	132113	126048	138528
KPNA3	193112	152814	234864	252360	212316	224244
TMED7	56661.3	45204.9	42126.8	46964.8	56224.9	52496.4
RTCB	1.14965e+06	1.10111e+06	1.27023e+06	1.30536e+06	1.35256e+06	1.33522e+06
CKAP5	923028	745347	911336	1.16189e+06	1.03018e+06	1.05855e+06
ACTR2	6.58052e+06	7.14158e+06	7.06169e+06	7.37389e+06	8.20485e+06	8.59805e+06
DBNL	111572	90616.5	90637.9	166257	105312	98468.9
GARS1	1.31634e+07	1.63833e+07	1.30151e+07	1.36337e+07	1.58166e+07	1.52948e+07
DCTN4	110598	78855.3	96351.7	117744	110094	112021
RAB1B	2.80934e+06	3.70599e+06	3.59477e+06	3.8755e+06	4.31281e+06	4.1803e+06
DHPS	1.50129e+06	1.59423e+06	1.55952e+06	1.88767e+06	1.8144e+06	1.79423e+06
RPL36A	2.08582e+06	2.84954e+06	2.33231e+06	2.08379e+06	3.08203e+06	2.71471e+06
DNASE2	464217	398382	424562	573372	494245	488242
PFN1	4.52253e+07	4.50385e+07	4.70801e+07	5.2169e+07	5.27234e+07	5.32412e+07
PACSIN2	5.3245e+06	6.07804e+06	5.54793e+06	6.4719e+06	6.49169e+06	6.13909e+06
MTHFD1	1.59113e+06	1.58568e+06	2.12314e+06	1.72565e+06	1.85638e+06	1.91484e+06
COPS3	943603	885840	1.16484e+06	901579	1.10779e+06	1.10172e+06
CCT6A	8.03542e+06	8.30634e+06	8.97418e+06	1.02576e+07	9.701e+06	8.71043e+06
GPS1	1.48448e+06	1.30925e+06	1.77019e+06	1.66917e+06	1.73512e+06	1.77357e+06
CTSB	1.5147e+06	1.28197e+06	1.33801e+06	1.81124e+06	1.53577e+06	1.564e+06
SERPINB9	1.01229e+07	1.07968e+07	9.74177e+06	1.18181e+07	1.21309e+07	1.18378e+07
MYDGF	3.50852e+06	4.17089e+06	3.46811e+06	4.104e+06	4.0588e+06	4.26413e+06
SEC23A	273630	258362	260557	245577	319709	304813
MVP	8.61644e+06	1.00452e+07	9.46791e+06	1.10454e+07	1.12899e+07	1.10796e+07
NAPA	273567	269133	291050	323231	280280	320591
PTPRJ	64566.2	50277.9	61180.3	71708.7	67487.2	75019.3
CAPZB	1.26563e+07	1.3525e+07	1.26436e+07	1.42127e+07	1.48607e+07	1.48372e+07
GIMAP4	287775	310755	294688	329599	390267	345504
ECHDC1	317547	281816	291590	341913	343801	297675
PPP1CA	4.58647e+06	4.63554e+06	4.78258e+06	5.4379e+06	5.49199e+06	5.34135e+06
ACAT2	3.87642e+06	3.96747e+06	3.93421e+06	4.43676e+06	4.61694e+06	4.76917e+06
MNDA	2.01277e+06	1.61143e+06	1.94339e+06	2.25591e+06	2.40235e+06	2.28094e+06
HSPH1	6.90614e+06	7.7701e+06	8.17413e+06	8.28753e+06	9.31454e+06	9.12458e+06
CTTN	1.50899e+06	1.69928e+06	1.27672e+06	1.74198e+06	1.90051e+06	1.77272e+06
MACF1	251820	200704	246714	289872	269584	324875
CKAP4	292853	248434	248573	292139	268409	319453
SBDS	3.55212e+06	3.72052e+06	3.40171e+06	4.17371e+06	4.17502e+06	4.32025e+06
CAPN2	1.41988e+07	1.61997e+07	1.43146e+07	1.60513e+07	1.72918e+07	1.6825e+07
RPL31	4.60843e+06	6.46784e+06	5.51661e+06	5.25744e+06	7.25734e+06	6.49601e+06
KYAT1	194137	174201	173437	227902	190406	205161
S100A8	2.8809e+07	2.21736e+07	2.62263e+07	3.02662e+07	3.09035e+07	3.28951e+07
BLMH	3.53894e+06	3.88505e+06	4.20142e+06	4.19858e+06	4.57863e+06	4.85613e+06
GSTP1	8.62773e+06	8.80317e+06	1.02196e+07	1.00354e+07	1.03926e+07	1.03766e+07
NT5DC1	485860	435624	438409	546207	516770	499759
CCDC12	46533.4	68583.8	39056	55467.1	45428.7	54856.3
PAPSS2	173421	188709	194777	222521	227672	206272
APOB	69444.2	70814.5	75246.1	83568.2	92622.1	80982.6
TIMP2	144429	182912	145513	171754	159448	180250
MMP8	54340.6	55529.5	61213.9	47175	65553.1	76328.4
STAMBP	345482	249488	301314	387275	312577	355717
GDA	227407	209184	223510	263918	270658	244554
SORD	2.35309e+06	2.68804e+06	2.39151e+06	2.76196e+06	2.85973e+06	2.82522e+06
COPS2	1.10368e+06	931866	1.2006e+06	1.25894e+06	1.30392e+06	1.32804e+06
COPS6	1.04861e+06	881059	1.27836e+06	1.2924e+06	1.23887e+06	1.17711e+06
ATP6V1E1	518074	521854	535735	519293	616604	637170
HEBP1	2.06285e+06	2.20231e+06	2.37096e+06	2.66496e+06	2.40316e+06	2.60362e+06
FAF2	25516.3	22147.5	31001.6	27409	31597.9	30173.4
SCRN3	36815.1	24357.7	24970.5	27434.3	32584.3	29536.7
TTLL12	207533	242404	250371	286789	270333	317334
SERPINA1	107647	42051.2	89658.9	109408	91549.7	106130
RPS27L	77284.9	51000.3	67273.4	109665	79666.7	65685.2
MMP9	674478	741062	679255	804803	788904	821242
NAPG	66435.3	60423.6	72286.8	80483.6	77638.7	78740.7
MAGT1	194254	150281	182365	224557	216252	214118
PLAA	90468.5	54273.4	72189.1	85673.9	63742	88466.3
TYMP	159885	142068	148093	176404	175852	155001
PPME1	150031	127828	154906	151414	178284	203620
VPS25	104440	127282	126577	178930	150440	149321
GNPDA1	5.25623e+06	5.49968e+06	4.89877e+06	6.16885e+06	6.35665e+06	6.24924e+06
IFI30	28144.8	30178.2	31797.4	35882.2	36717.1	29355.4
TPD52L2	4.8954e+06	5.50066e+06	4.82382e+06	5.82852e+06	6.11016e+06	5.53514e+06
PAFAH1B2	1.10759e+06	939897	1.09989e+06	1.31105e+06	1.26329e+06	1.30972e+06
PYM1	57871.4	68071.5	64781.5	94493.8	68808.3	77207
MDH2	5.31842e+06	6.52965e+06	5.33717e+06	6.36625e+06	6.32961e+06	6.49993e+06
UBE2K	1.1578e+06	1.35743e+06	1.16582e+06	1.3835e+06	1.39068e+06	1.43998e+06
CCT5	1.19806e+07	1.39193e+07	1.54841e+07	1.47037e+07	1.68827e+07	1.6606e+07
PHF3	71497.9	47793.3	57233.8	68282.3	72294.3	55314.7
GSTK1	69999.8	52522.6	49911.6	62732.8	61423.2	79474.3
AARS	2.38972e+06	2.22929e+06	2.80563e+06	2.85475e+06	2.71045e+06	2.88268e+06
SSBP1	997562	1.39672e+06	1.31685e+06	1.57473e+06	1.53696e+06	1.61825e+06
PARK7	1.83692e+07	2.27195e+07	1.78054e+07	2.1977e+07	2.15832e+07	2.19845e+07
FIS1	416494	339380	355993	451083	426073	416306
CDC37	4.89807e+06	5.56889e+06	4.82732e+06	5.25703e+06	5.96525e+06	5.86366e+06
NUDC	8.23598e+06	8.02948e+06	8.47101e+06	9.86592e+06	9.90187e+06	9.74135e+06
PRCP	144364	173834	135410	152141	179541	173041
ARPC2	7.51414e+06	8.54205e+06	8.11236e+06	8.93123e+06	9.72591e+06	9.81815e+06
S100A7	1.84157e+06	424523	469319	562888	456583	1.36487e+06
C12orf57	90620.3	67891.3	83061.8	107932	92371.2	99644.8
RHOG	179548	181525	190591	219789	201979	217808
TPD52	419700	518448	419731	500116	556446	503829
PEX19	216749	221290	220887	226797	265402	283071
RAN	4.77811e+06	5.00623e+06	5.80149e+06	5.54812e+06	6.01524e+06	6.04128e+06
RSU1	1.22978e+06	856471	1.14754e+06	1.54449e+06	1.37891e+06	1.34375e+06
SERPINB10	718877	650144	626592	781249	838372	736440
PGLS	4.05937e+06	4.76095e+06	4.55762e+06	5.45748e+06	5.47703e+06	5.56983e+06
SRP54	131010	152944	163650	183835	191909	151739
RAB35	213696	286070	249048	299459	305352	280747
ADPRHL2	441570	529795	456569	549112	559930	517928
S100A11	1.77151e+07	2.7737e+07	2.03663e+07	2.09226e+07	2.63359e+07	2.45162e+07
TUBB6	641173	491160	526681	611149	635274	634787
S100A10	8.1884e+06	9.79323e+06	9.2939e+06	9.9824e+06	1.12687e+07	1.12099e+07
PREP	4.27823e+06	3.44985e+06	4.94932e+06	5.41099e+06	5.16338e+06	5.01316e+06
SEC61A1	104536	89754.6	80710.8	108329	117936	98001.3
IARS	3.3141e+06	2.52276e+06	3.92023e+06	3.79958e+06	4.04185e+06	4.00097e+06
MAP1B	7.29622e+06	8.31458e+06	7.29038e+06	7.86069e+06	8.81251e+06	8.80973e+06
LDLR	429131	245198	299809	470528	333449	362104
TMED10	321158	380449	400381	439170	473190	459602
HNRNPA0	55225.8	57918.8	78693.6	73300.4	60964.8	69985.1
GALNT7	63875.1	37668.4	43536.4	52649.9	54407.1	50624.4
SZRD1	389667	544241	375947	428102	495891	471458
SAE1	236355	266930	255074	275517	322174	308661
GINS3	220093	206346	235449	273653	266374	256939
TXLNA	510512	615763	555679	673095	705578	658940
AP1B1	935263	886611	1.03875e+06	1.09193e+06	1.13334e+06	1.14949e+06
LGALS3BP	2.20786e+06	1.79225e+06	2.06392e+06	3.08958e+06	2.3624e+06	2.50121e+06
KPNA4	553634	477117	633460	671238	697432	661437
ABRAXAS1	93765	69868.6	74850.9	99554	90778	71115.7
CDC42	4.12467e+06	4.50624e+06	4.24718e+06	4.58847e+06	5.15148e+06	5.19255e+06
USP7	727389	660691	917183	892918	800629	883070
USP9X	814834	889136	978215	910577	1.08885e+06	1.08037e+06
OAT	578900	643696	626568	627201	761401	845872
PPIB	8.42664e+06	8.89358e+06	9.39809e+06	1.0612e+07	1.08106e+07	1.15331e+07
RARS	3.35458e+06	3.41413e+06	3.82e+06	3.86417e+06	4.26633e+06	4.15055e+06
CORO1C	9.08773e+06	7.32505e+06	1.00618e+07	1.10582e+07	1.09082e+07	1.18659e+07
SSR4	78650.6	78345	76391.1	70987	95367.8	115032
RAB1A	251853	235890	264288	237916	306849	333691
DRG2	105835	102273	128749	129021	137160	114213
COPA	2.57062e+06	2.88269e+06	2.86941e+06	3.14772e+06	3.57457e+06	3.49918e+06
SIRPB1	4292.91	21951.1	36132.5	25821.3	26777.4	32077.8
REXO2	1.98318e+06	2.16144e+06	1.8218e+06	2.55594e+06	2.42051e+06	2.34245e+06
DNAJC7	1.0902e+06	914102	1.2445e+06	1.25386e+06	1.33176e+06	1.34836e+06
DHX15	1.752e+06	1.76105e+06	2.01716e+06	2.08519e+06	2.36877e+06	2.15224e+06
CANX	2.37926e+06	2.61879e+06	2.56268e+06	2.63502e+06	3.1347e+06	3.17415e+06
GSTO1	1.35468e+07	1.61206e+07	1.29283e+07	1.60235e+07	1.65707e+07	1.67807e+07
LAMP2	172379	156993	205542	176444	211042	242056
RRAGB	106883	127839	122107	109965	163115	149692
CCT4	1.08568e+07	1.1003e+07	1.28572e+07	1.24883e+07	1.39225e+07	1.34944e+07
XPNPEP1	2.706e+06	2.85531e+06	2.66244e+06	3.20034e+06	3.31919e+06	3.35733e+06
ARCN1	1.08763e+06	878673	1.18194e+06	1.41132e+06	1.1574e+06	1.33454e+06
ACYP2	235702	308690	208772	289404	295447	289374
ARG1	1.18968e+06	869066	1.00658e+06	1.23606e+06	994730	1.51809e+06
PFDN4	456230	477035	463452	476504	569212	597379
PTTG1IP	31917.5	32839.9	33659.3	52328.9	40383.4	28246.8
PTGR1	2.2892e+06	2.739e+06	2.85697e+06	3.37858e+06	3.17537e+06	3.36933e+06
RDX	9.09776e+06	1.07403e+07	8.42975e+06	1.09113e+07	1.11974e+07	1.14307e+07
EIF5A	1.3329e+07	1.22441e+07	1.52723e+07	1.51759e+07	1.66037e+07	1.6414e+07
S100P	1.60077e+06	1.46719e+06	1.50699e+06	1.70609e+06	1.85688e+06	1.94235e+06
COPB1	403218	342355	409784	498834	497228	490155
TCP1	7.92304e+06	8.66427e+06	9.59302e+06	9.56334e+06	1.08591e+07	1.06873e+07
DBR1	47714.5	49099.5	44940	58276.6	58877.1	64517.3
RCC1	95138.6	69520.6	80045.2	79779.3	104628	98803.1
RPL8	7.61312e+06	1.02209e+07	9.0642e+06	9.24681e+06	1.17583e+07	1.11987e+07
TMED2	60355.3	86592.6	51060.4	56463.1	78147.9	74573.5
F11R	24978.6	45787.3	39597.3	62728.3	48987	45095.6
CNBP	1.41383e+06	1.42054e+06	1.36238e+06	1.70744e+06	1.85179e+06	1.74955e+06
GART	1.76339e+06	2.10496e+06	2.00033e+06	2.23995e+06	2.48656e+06	2.47775e+06
TMED9	37411.1	28163.5	37646.1	60970.3	45804	46358.4
PLXNB2	93321.2	75835.7	96034.3	140884	110471	115751
HSPA8	4.84605e+07	5.10364e+07	5.5054e+07	6.10209e+07	6.33095e+07	6.41227e+07
QDPR	248871	266560	250271	265229	310573	322706
GNAS	352408	354799	385255	471263	440355	427006
TBCC	69850	37799.1	51276	62517.8	63644.1	73343.6
YWHAZ	3.75631e+07	3.01659e+07	3.80219e+07	4.58772e+07	4.66347e+07	4.79488e+07
CSNK2A1	528592	536347	591292	666022	755397	649358
CCDC124	1.08443e+06	1.54598e+06	957500	1.28746e+06	1.55339e+06	1.34679e+06
PPP1CC	80720.6	105792	140628	131878	131403	125911
VAMP3	74174.7	75754	96157.2	94174.4	82128.4	94865.7
PDCD10	413488	530728	566688	669674	611249	659795
TPP1	538334	504737	631843	596012	669260	710839
DTYMK	228736	213964	255520	281979	284367	306572
EIF4G1	2.1621e+06	2.29344e+06	2.22008e+06	2.72901e+06	2.76104e+06	2.77701e+06
RAB10	681576	860205	832173	855054	1.03548e+06	1.04998e+06
DNPEP	543154	577155	589129	646863	718266	761884
GMPS	994143	1.11404e+06	1.31805e+06	1.38722e+06	1.53553e+06	1.36843e+06
HNRNPUL2	287027	263684	401477	371780	357438	337123
UBE2M	1.22752e+06	1.00386e+06	1.32485e+06	1.52881e+06	1.59636e+06	1.48723e+06
SSB	4.27051e+06	3.56399e+06	4.68713e+06	5.10445e+06	5.32152e+06	5.65835e+06
UGP2	1.00365e+07	1.06068e+07	1.0728e+07	1.26311e+07	1.32311e+07	1.33875e+07
JPT1	1.72111e+06	2.91763e+06	1.62965e+06	1.87091e+06	2.44562e+06	2.15047e+06
CSE1L	1.14036e+06	1.06647e+06	1.34885e+06	1.42491e+06	1.41699e+06	1.46438e+06
SMNDC1	275437	343378	263837	318566	344287	362190
DYNLT1	298666	293832	351752	363586	373333	375985
TBCA	7.31186e+06	9.67971e+06	7.10144e+06	8.67134e+06	1.03893e+07	9.14704e+06
ARHGAP12	85820.4	66237.1	87352.8	107389	108681	106240
DRG1	402619	306766	401892	503889	491762	510329
OXR1	111195	89624.2	102258	142322	128246	118040
ACTR3	5.9863e+06	6.8097e+06	6.5198e+06	7.28989e+06	8.17864e+06	8.18888e+06
CD47	40333	44131.7	46895.1	44293.4	55888.5	55362.8
BCCIP	31718.2	43655.1	26288.9	37929.2	41320	39803.4
JUP	89161.9	68471.5	76893.9	96604.3	77411.3	98993.5
PLEK	113677	101881	103278	129843	138597	94122.5
PDAP1	2.3891e+06	3.30782e+06	1.95073e+06	2.87274e+06	3.44073e+06	3.00497e+06
PGM3	2.52594e+06	2.5154e+06	2.21361e+06	3.20298e+06	3.04999e+06	3.16385e+06
RPN1	288588	375249	396384	419247	472065	476319
DDX42	15460.8	15920.3	27106.2	18016.3	20032.9	23299.8
UQCRB	19151.4	29681.2	22375.1	39524.1	19627.5	28156.4
PTPN23	108344	99135.6	87859.8	124997	121986	124791
TARS1	2.51766e+07	3.0554e+07	2.79153e+07	3.17291e+07	3.51401e+07	3.66751e+07
P3H1	62155.8	47531.8	37257.3	59837.6	59699.1	68028.4
CARS2	130082	116610	108019	160062	130939	146810
UFM1	710167	744054	740032	868245	931784	954593
PARVA	39193.3	14927.3	35365.2	44580.2	32526.2	51086.3
GORASP2	119078	149888	155426	189001	182186	221342
MAPK1	8.4111e+06	8.14604e+06	9.34489e+06	1.01517e+07	1.0615e+07	1.07998e+07
TBC1D13	164200	157125	162858	205208	210122	205556
ATP6V0C	55549.6	67883.8	106801	85694.5	73760.8	95329.6
EPS15L1	126818	103554	114137	144675	155827	132688
PNPO	388530	320501	398275	492543	523259	448406
EIF5B	1.31853e+06	1.15294e+06	1.30231e+06	1.60303e+06	1.65153e+06	1.77625e+06
EIF3L	3.07129e+06	3.20359e+06	3.62756e+06	3.77702e+06	4.09633e+06	4.06378e+06
CCT3	9.62062e+06	1.06802e+07	1.25089e+07	1.18962e+07	1.42485e+07	1.35774e+07
CCT2	9.49164e+06	9.556e+06	1.12932e+07	1.15869e+07	1.27277e+07	1.21612e+07
CCDC25	254820	196793	232224	295564	306269	287744
ERP44	186149	141406	153771	207063	174077	195815
HLA-B	493201	491800	509883	663399	618162	628359
PPIH	496052	411372	485078	628903	546078	618813
PALLD	386523	339981	448328	519304	493129	466154
PSMG2	234454	286066	253392	291348	323339	325686
SH3GLB2	95094	116179	138192	115406	167203	148337
TLN1	3.12984e+07	2.51486e+07	3.30672e+07	3.84797e+07	3.99663e+07	4.0326e+07
TAOK3	115206	153739	162190	201797	187982	196393
DPP7	25612.2	13883.6	17650	18037.2	22903.4	22562.9
RPL35	1.76921e+06	2.43255e+06	2.08021e+06	1.83402e+06	2.95804e+06	2.66108e+06
PSMD1	853647	841121	980703	1.09207e+06	1.14996e+06	1.06902e+06
LYZ	8.65877e+06	1.6123e+06	1.79681e+06	2.39902e+06	2.29868e+06	2.19602e+06
FAM98A	27729.8	18370.3	30514.2	35511.8	42276.9	32724.3
VPS26A	1.15045e+06	1.07361e+06	1.5155e+06	1.56235e+06	1.41172e+06	1.47388e+06
OSTF1	423545	437846	451457	511284	577090	560976
SHMT1	654469	649296	753147	776465	838658	840315
FARSB	1.27558e+06	1.08896e+06	1.52009e+06	1.45161e+06	1.64961e+06	1.63555e+06
CHORDC1	590199	543153	659062	767123	753774	757192
ALDH9A1	4.1075e+06	4.95284e+06	4.61756e+06	5.41776e+06	5.95623e+06	5.92555e+06
SH3GL1	1.64755e+06	1.71587e+06	1.68043e+06	2.02373e+06	2.40078e+06	2.15809e+06
DCDC1	324000	396351	367301	473730	431094	471898
ASAP2	1.12914e+06	1.31426e+06	1.47221e+06	1.51766e+06	1.75169e+06	1.68864e+06
ARF3	696303	833360	776428	927088	1.0072e+06	997710
KARS1	2.72312e+06	2.50384e+06	3.25523e+06	3.38001e+06	3.49935e+06	3.56954e+06
EPS8	278450	297762	271537	358149	390959	323905
SETD3	105598	125654	101243	120979	162805	135876
DYNLL2	507416	536746	563818	690787	687051	691050
MAP1LC3B	1.06736e+06	1.10849e+06	1.00139e+06	1.38522e+06	1.37416e+06	1.31159e+06
CAPNS1	8.24946e+06	1.00407e+07	9.22473e+06	1.18886e+07	1.24477e+07	1.17314e+07
DDX1	599472	536263	734756	871105	671279	772784
LIPE	42479.3	54825.8	62626.2	50033.2	75325.8	70735.4
CD55	515254	471453	545275	744213	664855	624635
PSMC6	860429	1.02109e+06	1.10464e+06	1.22694e+06	1.36824e+06	1.31793e+06
GSTZ1	199231	267338	201716	260838	236851	275358
RPL29	1.62725e+06	2.50563e+06	1.77088e+06	1.64727e+06	2.60194e+06	2.29588e+06
PGD	1.00937e+07	1.22875e+07	1.14932e+07	1.4902e+07	1.48991e+07	1.5388e+07
ATP5IF1	2.08932e+06	3.07208e+06	1.917e+06	2.57194e+06	2.77927e+06	2.70953e+06
SPTAN1	3.03679e+07	2.91705e+07	3.31285e+07	3.8775e+07	4.00456e+07	3.93945e+07
CTPS1	389682	454944	557039	590183	614564	535289
GPRC5A	422455	324055	358882	516298	446275	466373
SWAP70	470076	361483	499801	611083	604853	619939
CLTC	1.43433e+07	1.36518e+07	1.70933e+07	1.70117e+07	1.88568e+07	1.86527e+07
KRT16	352060	107928	160520	222248	149427	208810
RTN4	1.8987e+06	1.67535e+06	2.25504e+06	2.48704e+06	2.4702e+06	2.41383e+06
ABCE1	3.07207e+06	3.45214e+06	3.68774e+06	3.99519e+06	4.49233e+06	4.62576e+06
ALDH1A3	310599	459720	609872	665399	578961	598314
PAPSS1	210556	162604	200878	251044	261498	271504
MPI	190207	167314	190896	247632	234367	265268
TAGLN2	8.3911e+06	1.04643e+07	9.265e+06	1.20647e+07	1.28954e+07	1.2066e+07
IMUP	2.00912e+06	2.47401e+06	1.76299e+06	2.28631e+06	2.99201e+06	2.61702e+06
CLC	1.04923e+06	862069	943120	1.14398e+06	1.34721e+06	1.22958e+06
GRHPR	1.30215e+06	1.40088e+06	1.24549e+06	1.51243e+06	1.69925e+06	1.69817e+06
RUVBL1	781678	757316	856947	1.01047e+06	1.05855e+06	1.02117e+06
CTSV	558388	380838	410999	539888	382235	536940
TMOD3	1.4618e+06	1.48154e+06	1.59994e+06	1.84585e+06	1.93564e+06	1.94354e+06
ASS1	232268	292853	367094	401316	382660	369249
CPNE3	1.7359e+06	1.67747e+06	1.84291e+06	2.11048e+06	2.26827e+06	2.34173e+06
GNG12	825303	936304	1.05213e+06	1.20505e+06	1.22392e+06	1.25689e+06
ILKAP	13323.3	10071.8	15538.2	11857	17424.2	19847.4
TP53	12473	13431.4	14150.7	19831.3	17566	8879.65
AP1S2	21938.6	32303.5	35428.1	41980	42594.2	42254.3
PTER	313533	364551	307841	367079	414920	410276
SHC1	349005	281391	359245	466836	420280	456986
THBS1	350653	414266	372677	691206	434249	488686
DDX39B	5.59093e+06	4.24035e+06	6.28072e+06	7.3342e+06	6.80254e+06	7.43392e+06
SPTBN1	2.65652e+07	2.37365e+07	2.96867e+07	3.41046e+07	3.48545e+07	3.51283e+07
METAP1	59407.5	61712.1	92770	78032.1	83586.7	81015.7
ATIC	790067	1.01537e+06	1.19912e+06	1.30766e+06	1.3464e+06	1.33672e+06
[truncated: 526 more rows]

## Sheet: Cit LM3 vs apoDBs
Gene	MDA_LM3_Rap_1	MDA_LM3_Rap_2	MDA_LM3_Rap_3	MDA_Parental_Rap_1	MDA_Parental_Rap_2	MDA_Parental_Rap_3
APEX1	203874	201899	175831	137545	158960	153540
RPLP2	624781	739557	667200	498145	617292	582366
ANXA5	2.08684e+06	1.49441e+06	1.51924e+06	1.80678e+06	1.64323e+06	1.70034e+06
CALM3	372176	405070	369632	468364	484096	492237
ANXA2	108597	147210	157777	156454	163877	131306
VCP	2.00482e+06	2.3185e+06	1.50826e+06	1.93851e+06	1.89426e+06	2.13005e+06
RBMX	152580	205190	160433	599.232	19182.8	20955.4
AP1M1	167965	125124	214573	217557	235657	235659
KRT7	120969	74006.3	114598	123660	81900.2	96980.5
PSPC1	440136	353810	419166	156989	152839	164612
PKM	44101.9	69605.2	65535.5	45902.4	61177.3	51999.5
PLEC	260404	130485	225856	220360	185543	189900
EEF1D	154418	95531.3	154259	186967	208485	168028
CST3	98827.7	79012.7	86361.9	125846	93580.9	116883
H1-4	805917	627948	1.03316e+06	119493	174568	169522
PLAUR	65263.2	66033.4	54579.3	37322.1	22956.6	30150.8
RPP30	165754	198440	159850	82854.1	99176.9	85032.1
HINT1	653504	823840	673206	1.19061e+06	1.14438e+06	1.23751e+06
HSPH1	114519	111104	115976	106179	112754	105820
WDR44	201799	172308	157554	129585	142315	132504
ANXA6	674917	489860	594617	438728	449516	428119
ANXA3	284992	228256	246362	449434	379939	422758
UBE2V1	37330.1	47443.7	25875.5	23519.5	21025.3	17482.5
ZNF185	202790	307522	180629	120644	131378	120816
RPL5	140226	76554.6	129601	43688.2	49501.1	57162.3
RPSA	347713	383469	399078	284975	285145	240237
PLCG1	122587	76347.7	135555	176275	148864	150922
DEK	341541	200340	353147	347119	297291	370365
HSP90AA1	88036.8	82603.7	100770	42800	51557.4	55408.1
FLNB	124008	111709	120660	168611	172681	179429
VIM	388346	441351	387634	156153	195723	180492
VIM	178864	265037	221506	108790	114149	113571
TRA2B	35246.2	45386.9	31331.3	16964.4	17429	12877.7
YWHAE	182027	171329	173702	216292	194456	157355
AHNAK	350035	338270	270913	296124	286917	264602
ANXA2	233479	263424	285044	258429	263498	288091
ZYX	65629.4	113450	75200.8	86180.6	90436	94084.9
SPTBN1	70657.3	67762.6	59319.7	82899.2	87323.6	59417.3
PLEC	91635.1	45259.2	92491.5	104726	92977.6	110483
OLA1	742956	817070	666610	1.018e+06	1.07358e+06	950436
DDB1	66331.1	72109.5	49934.9	34724.7	41706.1	38531.9
ALYREF	3.31954e+06	3.19016e+06	2.8887e+06	518521	442530	447951
FLNA	59633.9	45813.6	53671.4	40856.1	49960.5	61534.6
ENO1	685453	596239	545862	839003	726046	856485
RPL23A	188319	220453	214948	147007	228199	216621
CCT3	36548	27744.4	26174.3	13989.1	21112.7	25871.5
KRT9	99055.8	38840	57429.8	77860.2	36135.2	64927.6
PKM	128064	183374	138053	114744	132124	113799
RPS27A	57570.6	58462.4	64466.6	51751.4	46765.3	49774.9
NASP	51802.7	46538.9	34794.1	47123.9	46403.2	45621.6
HSPA5	146712	196667	188900	295868	361536	378895
AKR1B1	85233.6	88631.7	86842.2	237211	175730	162655
YWHAE	106590	88636.9	75173.1	105884	79116.4	76929.2
DPYSL2	343341	275131	283847	333123	297137	259719
YBX1	228968	191805	226736	110813	84179	74017.7
GAPDH	836633	1.32126e+06	929166	457626	569443	410318
NDRG1	382948	383239	345222	287942	322050	293294
RPS3	684786	820013	731560	507680	550883	597735
ATP11B	136091	139294	148434	108830	94348.2	73160.6
CAPN2	47291.2	57527.8	46561.6	61853.1	63501.6	55006.4
LRRC47	137679	112565	140584	205648	202698	210133
SEC24C	41636.8	58344.9	73274	53517.3	52420.3	44610.4
FLNC	74468.9	71317.7	71604.7	118181	122984	100035
SOD1	62737.2	76715	65191	68014.6	62244	64084.9
BTF3L4	274599	165978	235725	23011.3	36126.3	37319.3
DYNC1LI1	90757.9	100297	129727	225670	256673	217722
SRSF3	73132	95689.2	85888.5	61433.2	44704.4	52389
ACTN4	111998	180904	174517	213709	258827	248569
GARS1	76720.1	88037.6	53460.7	74500.6	76907.4	72718.1
TUBB2A	67386.1	41936.6	34295.2	67890.8	62929.3	43231.6
MYL12B	69000.7	43496.4	57526.3	151293	200926	208620
SDHA	83446.3	108454	81059	71195.8	86133.9	79562.1
HDGF	122488	110959	93866.3	135152	125339	172838
ALDH7A1	42015	29601.4	27346.5	37685.2	34422.7	23113.4
HSPH1	89091.4	109253	102058	89286.1	130781	117641
HMGB2	138088	144480	129358	56731.4	68663.5	55583.4
ATP6V1B2	69241.7	92281.1	97302.7	96331.4	92623.1	102288
VCL	545891	572454	455060	417203	428685	370822
PYGB	308390	275236	196897	255660	210709	173901
RPS20	265017	264150	285269	202576	209196	229435
LMNA	16843.1	23014.1	11917	8184.07	11489.1	5831.39
RBMX	56842.7	68948.4	38489.7	17005	9645.17	7947.23
KRT10	109448	63025.9	92475.6	75741.6	46550.6	148099
ANXA3	165573	159452	129819	212854	211643	196826
RPA2	286268	179014	264504	252887	245247	229241
RPS11	276373	246072	280163	183661	202098	192963
PLEC	72887.8	42228.2	68293	51748.9	57084.7	44601.3
HNRNPD	128386	94481.8	89086.2	64605.5	70781.7	69144.4
PEA15	49533.3	60346.9	48742.9	57864.5	58674.1	50135.6
ACTN4	279696	252037	289160	425070	400628	476269
PKM	262952	322481	271475	216871	241811	231898
AHNAK	48451.5	46803.8	43847.8	84400.5	73027.2	83647.7
IMPDH2	49602.8	38604.3	37677	18172.3	23690.6	16921.5
NCL	159812	60443	193487	31721.6	29779.2	21257.8
CNPY2	57312.4	61245.8	60103.4	45348.7	39301.5	30800.6
TST	54272.2	65814.2	62465.3	54705	60764.2	50269.6
FLNB	47430.5	43597.5	52338.8	92846.2	87220.2	100463
RBMX	160189	178927	156103	65453.6	70074.3	70290.2
STRA6	93612	105405	107131	103731	88130.7	83522.5
DCTPP1	113188	161568	127483	80114.6	85065.6	80855.2
HSPA4	34462.3	18475.9	27907	26658.6	14843.3	12557
CAPZB	100584	117652	88098.1	62184.9	83946.4	78104
ADI1	33502.7	36404.8	40861.1	30329.1	51415.3	42596.4
EEF2	310164	351715	346849	408200	415961	442378
KPNB1	210413	152881	246710	245239	238092	275523
PSMB3	174992	190249	187099	156361	157443	175915
PSMA2	40161.9	50852.8	61214.9	48909.9	46885.6	43315.5
SNRPC	161514	197170	135455	160643	93486.5	82153.5
DCTN2	60807.4	86824.4	58454.3	58539	78143.6	89179.9
CAVIN3	152261	158934	134334	99262.4	113715	94668.4
FKBP1A	160699	129213	129362	175956	176798	144051
HMGB2	349665	560841	459513	167059	293763	291048
SLC9A3R1	17538.6	32871.1	25599.8	27371	23964.7	14829.5
AIFM1	84033.1	81413.1	55330	48598.7	57776.2	45688.2
GDI2	112181	89947.2	97158.1	59175.3	75450.3	62223.9
VARS	89457.2	81088.7	93038	134569	169684	174991
ALAD	88324.6	85172.2	109459	42190.5	51518	44439.6
PITHD1	61550.3	59170.8	50525.1	62729	51280.1	57058.5
TPD52L2	171823	237542	168976	266124	282088	243659
FLNB	63582.2	48607.9	38777.1	130599	126958	160182
OSGEP	49074.1	34574.2	30217.1	41125.6	32051.9	28289.3
LARP1	56973.2	60101.2	35516.7	36593.7	23356.1	19676.5
GMPS	53962.7	62454.5	38186.5	46611.9	48940.1	58936.7
RUVBL1	35935	38532.8	36925.7	52113.9	47893	44922.6
TUBB2A	85851.1	83685.1	84462.3	104654	133799	106820
ANXA11	39098.4	34370.9	41884.1	35341.2	25624.5	26827.5
SERPINH1	133164	78106.9	105638	112901	104203	95995.6
UBA1	46411.2	22180.6	40009.2	92388.1	84663.5	79958
TUBA1A	29068.6	30417.7	35433.7	42286.4	29835.7	27720
FAM120A	34307.9	29280.7	26649.2	17797.6	25457	26618.1
NPEPPS	115000	144313	131532	170327	165741	187252
RTN4	72254.6	27627.2	37919.2	60186.5	45304.6	41951.1
CPSF6	112477	100501	63004.3	62514.4	43181.5	79138.7
PGK1	430720	479128	426418	395756	404362	384136
REXO2	117432	104892	90242	113889	95046.9	103827
DCTD	247233	308603	283813	171365	184754	160141
EIF4B	128263	104940	94014.5	112858	84240.9	63419.9
PLEC	45354.8	63941.2	46651.4	46691.1	51360.1	41256.4
SND1	107803	99199.6	114284	147161	165220	188461
MYOF	28479.5	10839.4	27108.6	7818.87	14697.3	18491.6
SRSF1	82685.4	60673.7	59283	44843.5	55229.6	59187.2
UFD1	34799.8	36395.4	35995.8	36008.1	37954.9	43464.2
CALR	72061.9	53578.5	81156.6	94855.6	129819	137348
PGLS	151088	183467	197227	160584	155895	166252
RPS3A	173828	155270	128801	105136	102365	91380.6
EEF2	50991.2	53480.4	73231.3	95597	76069.2	62059.4
CPSF6	107480	72583.5	93311.7	50584	48831.7	48853.9
CAST	156664	132262	124549	161695	160333	162372
RPLP0	62875.6	72611.2	82373.9	72549.4	77221.6	81737.5
FSCN1	63836	59245.6	62170.1	53143.5	47196.8	57862.7
HNRNPA3	103565	114214	160356	179615	177603	173221
SRSF7	379398	373971	337706	5088.72	29039	45400.5
ILF3	93022.5	92876.7	72734.4	64988.8	58361.7	47471.4
ENO3	391562	413002	364909	495206	540163	439095
HSPA4	158508	192728	153386	129647	123679	143740
SLC37A1	67075.4	74929.5	81429.3	52419.2	43049.1	35685
RPL29	110781	112935	107772	20651.3	45356.4	37743.2
PDIA3	69237.9	63146.7	85847.5	129769	171889	199703
ACTN1	122398	126649	127875	106487	131578	134805
ALDOA	39853.8	49276	47591.4	39528.2	40270.6	42328.4
PGM1	63737.6	46332.5	44029.4	54820.2	48108.6	63194.3
NCL	147599	97499.9	150471	69357.9	65007.5	70324.6
FLNA	119467	130065	125290	143748	124358	150450
PPIL1	89695.4	56001.8	82301.8	95905.8	97984.2	104215
GNAI2	27186.8	16541.9	24289.4	23262.5	16034.4	14410.3
IPO5	20449.3	17218.4	23362.1	18953.1	25369.2	28553.2
STIP1	31408.8	33017.7	13299.2	42578.3	12187.9	24850
FLG	257163	64896.4	49938.9	69359.2	52060	117168
UBE2K	39451.4	45042.6	35711.2	38793.6	40428.9	34256.9
EIF2S3	107097	126037	111370	173015	199717	170653
AIFM1	63993.8	84977.7	76926.3	51885.2	51338.2	44099.2
HNRNPA1	95557.1	100098	107076	65040.9	91052.8	72342.7
SF1	84876.4	104476	84849.5	58633.8	80654.4	60271
KRT1	56781.3	4123.34	21020.8	42276.7	4882.5	27071.4
YWHAQ	231426	170745	219160	318672	337350	372208
ATIC	29114.6	28333.6	31959.1	38980.8	32236.2	29713.6
FLNB	22816.1	13586.6	18070.2	33633.3	35262.5	37114.2
EEF1A1	29940.4	38523.1	49422.9	49775.1	61121.7	74108
PSMA5	169836	207961	208751	224200	196716	212718
H4C1	197167	173450	209583	84094.9	96693.4	102041
RBMX	53842	56621.8	47081.3	17514.7	31763.3	42285.1
RPS15A	59847.3	63967.1	62524.3	59783.5	42412.3	47426
ATOX1	36433.9	29486.3	31136.6	26456	20774.5	29694.9
LCP1	184404	269441	189909	184280	229315	200134
HNRNPU	40834.3	33401.3	39317.7	39991.1	37194.7	23477.1
PARK7	50540.5	49128.2	48133.9	73081.9	71081.6	55011.6
KRT7	13278.2	39481.6	18067.9	13905.2	27348.8	28267.7
KYNU	206243	206613	240718	216734	214559	180861
PNP	36235.6	32134.9	25826.1	37121	19198.1	8614.83
ACTB	63525.9	71845.7	73265.5	91091.1	78537.7	74978.7
TLN1	51748.3	39781.6	44962.9	80818.6	73540.9	81156.9
SH3BGRL3	33847.1	30855.6	24224.8	29647.8	23038.6	27974.8
SERPINB6	44631.6	39744.3	42997.4	54092.2	55051.3	44178.7
PRMT5	68192.6	62482.6	62022.7	60969.6	51137.3	55297.4
ZNF185	28020.3	16564.2	13582.9	8621	4028.27	6593.43
VCL	58623.1	71607.1	53370.1	55809.7	49820.8	52180.7
PDCD10	16045.4	17282.9	12262	16241.8	16524.6	11567.2
HIST3H2A	1.05813e+06	843304	1.24958e+06	505524	480889	505580
TPI1	165705	127368	140774	147077	127098	102550
TLN1	46184.5	58270.6	50660.3	39783.7	37117.4	44390.2
SARS	69761.5	70012	71912.1	52691.7	82610.2	60297.1
HMGB2	84665.5	101250	91700.3	3920.48	13760.5	17444.6
PGD	68878.9	55706.4	53304.8	79664.5	64909.8	73060.4
ENO2	49464.2	38999.6	45660.6	69920.9	37142	52234.3
AKR1B1	103506	143611	124111	219841	223788	194538
PSMB8	181936	175966	176862	307435	292503	328022
FASN	65014	55551	62543.9	91842.7	113763	108931
ACTB	30946.7	31625.1	22941.3	22649.6	15892.4	22995.2
LIPE	44068	56605.9	62626.2	48150.8	70194.2	65388.3
TLN1	73169.2	93173.1	88985	87732.3	101970	127961
TPP2	32991.6	20694.8	16717.1	26432.7	24427.7	15586.4
ALDOA	40794.8	54872.2	49443.8	38833.5	36728.6	39374.8
HNRNPA1	263979	134447	198718	157713	131654	150480
SERPINB6	0	10965.8	14149.8	9802.99	19568.5	8537.58
RABGGTA	11197	18184.3	17951.2	23290.1	15696.1	12363.5
LCMT1	63116.9	84515.9	70512	68576.3	65610.2	72165.3
ALDH3A1	100694	85262.6	91728.8	71567.5	60917.7	84483.2
KRT10	36072.8	8116.87	28573.9	14190.5	21042.3	106858
NUDT3	44755.9	41243.6	53624.5	35266.9	43278.2	44165.1
VARS	139933	120158	140530	192815	200871	232498
HNRNPA1	27423	21702.5	38720.2	30777.6	20699.9	29079.9
PNP	102406	96031.6	87668.5	126262	101900	95899.2
QTRT2	77682.6	51535.3	60829.4	45450.8	58609.8	55300.9
PSMA2	198669	237960	221481	176867	174686	148931
MYH10	33457	35969.1	31326.7	50662.7	74380.1	69251.5
AGO2	52909.6	55895.1	52907.8	53505.9	45773.2	37650.8
NECAP2	42141	46851	43202.9	68652.7	57945.4	67132
HBA1	53927.9	64189.1	47990.3	60706.5	50727	48782.3
PLRG1	74485.8	72346.7	73400.1	54198	52686.2	53365.9
ACTB	81091.9	60764.9	59541.7	71695.1	66909.5	57485.5
EEF2	151866	130032	156186	164170	163550	155818
FTL	37063.4	18431.5	11056.1	30603.5	21120.2	18036.3
KRT10	298234	69839.7	78702.1	199319	58659.8	482953
ACTB	163159	159840	175222	193341	191140	191681
FASN	33883.3	26044.2	33855.2	44704.1	39462.4	28010.4
TGM2	105761	85963.5	125422	175250	220423	190515
TKT	21513	15606.6	18355.3	7462.6	13269.7	17908.1
RPL27	16620.1	21231.9	27351.3	27087.1	18807.2	19226.8
DBI	120560	171490	127967	160973	210892	206500
EPHX1	87373.3	64941.8	92615.3	112071	110343	114294
VIM	20335.7	13122.2	15407.5	10594.6	9789.88	9627.46
NIT2	209210	186121	186287	452562	303029	346738
TKT	55632.8	63537.5	62840.4	53043.6	51445.5	38783.9
STMN1	36854.8	40757.6	38777.1	30248.8	26418.4	28010.2
TRIP10	62984.6	65675	61852.5	71857.8	75670.9	86983.4
KRT9	71867.1	14583	16742.4	65477.8	11845.5	34168.9
FLNB	28450.4	22957.8	35137.7	40823.5	56700.5	52575.5
LDHB	33981.5	19895.7	32237.7	27779.1	26447.6	22504.3
MYH9	247457	219251	260435	401859	445135	449524
G6PD	14402.7	4627.56	16047.5	13834.1	21515.4	7511.6
ARPC2	108673	101211	102079	146082	120469	103455
PSPC1	324829	288558	330216	129463	160015	144002
KRT2	42974.8	45225.6	42583.9	52454.2	31192.7	67620.7
MSRA	38674.6	33102.1	41162.1	26478.9	33549.2	40453.5
PRDX5	39399.8	27323.7	29740.8	57215.5	42860.3	50963.7
GSR	41912.8	53076.1	54069.9	45113.7	26006.9	49127.9
CAPN1	78596.1	53825.1	58101.1	67258.4	40930.4	32000.2
FAM120A	16615.7	20496.3	14271	9978.55	21107.1	19513.2
CANX	25903.6	34196.6	40541.3	45473.7	36408	36679.4
RNH1	55125.4	52124.7	41110.7	51131.9	63173.5	52902.6
ACTB	117303	132442	147478	244041	334358	316934
ACTB	39208.1	51444.7	38156.9	49451.6	57690.1	47306.4
ANXA5	41739.5	38430.2	57049.2	57474.5	37949.9	50906.2
MPO	23440.9	0	21829	7718.04	11790.2	17043.3
SORD	52330.4	42558.7	49869	55485.5	55896.9	45625
GCA	95265.9	148192	98576.9	94528.3	101181	96151.4
AKR1A1	95955.5	46286	63473.1	90872.6	68828.4	74464.2
KRT2	15222.1	5698.06	3877.94	21853.2	3108.86	60856
TAGLN2	92357.7	99973.1	81632.1	45445.8	39009.5	36675.3
TSPEAR	45900.8	55494.9	65626.3	78740	81331.8	82489
LCP1	38950.5	22791.3	27416.5	34808.6	22160.3	9530.15
ARHGDIB	14663.6	28033.3	28979	23475.6	38373.7	24215
TALDO1	82378.8	55131	70534.3	102923	128003	116229
ACTB	15454.3	12934.3	15631.6	0	9090.44	4887.35
LCP1	0	9325.22	5072.69	8316.97	3772.06	9911.31
MMP9	57225.1	50224.2	53720.5	57786.3	60939.8	49247.7
AIF1	22923.8	29878.8	38707	44830.9	31836.4	43829.2
IQGAP1	12568.7	14916.1	14116	12283.1	20845.8	9203.77
FERMT3	38929.4	50575.4	45181.4	18943.1	44649.1	48472.3
AKR1B10	26299.8	53210.1	51054	54499.5	53141.6	60007.8
CTSG	34394.3	25553.9	33664.8	33180.9	23069.8	22147.8
MPO	47765.9	29440.8	34542.1	31507.7	32658.8	27840.3
ACTB	245937	276550	298627	257408	221267	220418
LTF	36287.1	27498.2	39557.6	22402.3	35702.7	26299.5
DBNL	24923.8	16879.2	14788.9	12911.1	11063.4	10148.1
GYS1	0	5878.61	8681.6	9223.13	8175.04	7095.82
ARHGDIB	76937.7	122507	106716	51889.8	61810	64167.6
LTF	22794.2	35921	24823.4	17504.9	14298.6	20010.1
PGM2	115803	125205	99858.2	140242	131620	140864
HNRNPU	53639.6	63438.8	54386.2	46032.5	58261.1	54197
SH3BGRL3	131372	105207	118830	123589	129980	114623
S100A8	99276.8	92478.1	100953	91649.6	102779	122922
KDM5D	89768.3	98400.6	88707.2	86178.6	89243.1	59934.1
AZU1	119893	120510	119831	136654	88157.3	113723
ARHGDIB	89843.5	73581.8	99751.5	73430.1	62463.1	43605.5
HSP90AA1	75553	37651.1	75000.2	96368.4	69127.9	60941.1
MSN	24762.1	19505.4	11598.7	0	8870.79	12013.5
MPO	31885.9	30768.2	29641.8	43933.5	40082	30216.7
ARPC1B	202963	172187	220474	663441	634704	647405
CAT	76733	104888	71183.9	30681.8	53053.3	48059.2
AZU1	49168.8	27872.3	35129.1	33484.1	35606.3	32435.3
ARHGDIB	28241.7	66001.5	31311.1	34491.7	41996.9	33811.9
VIM	16721.9	10521.6	9705.75	0	8672.06	9411.44
CORO1A	0	5780.61	7696.88	0	4888.84	8019.13
CDA	6279	11562.3	11314.7	50437.2	49518.6	52971
MPO	61776.9	70251.1	57106.2	92121.6	82072.1	79704.1
LTF	35474.4	39987.4	34038.5	53388.7	42069.3	56066.1
CTSG	100869	78596.3	85602.8	91484.3	93130.3	82062.5

## Sheet: Abundances PC9-par vs apoD
Gene	PC9_Rapt_1	PC9_Rapt_2	PC9_Rapt_3	PC9-PBS_Rapt_1	PC9-PBS_Rapt_2	PC9-PBS_Rapt_3
TPD52	9346.89	11832.6	13705.6	0	0	0
FAM234A	11247.2	6548.82	25915.4	0	0	0
H3C1	1.06216e+08	4.3819e+07	9.37009e+07	1.88144e+07	3.89762e+06	7.61829e+06
5 SV	703992	276313	640793	141580	32299.4	73293.1
HIST3H2A	1.07362e+08	5.80823e+07	9.13048e+07	2.85334e+07	3.50271e+06	1.06911e+07
RPS15A	160843	105939	122852	11967.6	16045.4	17099.2
LIN7C	51891.2	54890.7	50655.9	6651.46	6787.8	19605
H2BC12	9.09614e+07	4.87215e+07	8.24634e+07	2.24611e+07	6.35916e+06	1.0823e+07
H2AFX	422377	233033	425822	112510	50383.1	57350.8
CENPA	48374	30258.4	46580	7372.47	0	6138.43
H2AFV	2.16892e+06	804445	1.81949e+06	389982	273622	270672
HIST2H2BE	6.24956e+06	3.11076e+06	5.69747e+06	1.95737e+06	623742	941090
S100A10	2.32459e+06	1.12589e+06	1.69451e+06	309300	280099	304970
ACY1	49828.3	27205.8	20352.2	5209.46	0	0
H2AFY	4.57452e+06	2.72226e+06	4.36571e+06	1.53148e+06	659438	950057
SLC3A2	6.35406e+06	3.66309e+06	6.15938e+06	1.33923e+06	1.05834e+06	1.48697e+06
H4C1	3.03294e+07	1.30995e+07	2.82082e+07	9.41692e+06	4.58837e+06	6.1583e+06
ATP12A	443222	332135	478390	97319.1	89078.3	137030
ACTG2	2.7667e+06	1.79001e+06	2.52572e+06	556548	562859	496581
TOP2B	322790	138164	268967	63106.6	87166.4	60862.4
MYL12B	6.52598e+06	5.01071e+06	5.90015e+06	2.24166e+06	1.06376e+06	1.43638e+06
CAV1	1.89109e+06	1.06654e+06	2.15504e+06	570291	357466	462629
HSPA1L	92660.6	40022.6	104997	23719.7	27146.9	11987.6
HIST2H2AC	2.28588e+06	1.16359e+06	2.42005e+06	765414	525366	596488
SSBP1	1.08827e+06	532006	1.09685e+06	550371	300253	242714
CNP	380139	309711	474298	106383	110293	192183
DLST	897103	717033	854624	289574	247068	248848
NUP62	13885.2	30177.7	38217.3	18616.8	7060.92	9123.53
SLC2A1	1.74132e+06	1.07208e+06	1.68716e+06	519604	299782	517674
NOP10	491477	208662	418001	150937	129541	127766
STT3B	21624.3	39474	97460.7	10376.2	27836.6	12367.1
BANF1	651447	523098	809452	253554	206554	206409
TACSTD2	1.34966e+06	777058	1.45734e+06	507991	419734	426270
H2BC13	638745	413401	585808	213429	112224	187323
OSBP	42333.8	48861.1	28515.9	13604.5	13679.8	0
NMNAT1	45946.9	22491.1	41244.1	14828.9	0	12140.1
SSR4	57959.4	96521.6	181246	31425.6	22180.4	64868.2
CDCP1	55480	36440.1	53426.5	13822.7	17784.2	22435.3
GCC2	37721.1	23298.1	27099.8	15130.5	9028.12	5616.19
H3-3A	397986	263595	444095	184351	113859	133086
EHD1	726769	578242	759133	237838	242371	263523
LMAN2	24990.1	40139.7	94751.3	22124.9	0	8242.64
HSPA5	8.85463e+06	5.65879e+06	1.24184e+07	4.37434e+06	2.69933e+06	3.00767e+06
CNTNAP4	856057	783361	748769	298226	207179	271497
FEN1	168048	146131	112019	50564.4	46771.7	60795.8
MFHAS1	116249	141212	132796	76623.9	44829.3	47279.2
WNK3	437898	261496	361078	173109	119204	128266
EPPK1	459021	524724	379138	280711	118206	165017
HSPA9	962950	687373	1.07774e+06	358450	341472	346331
NPLOC4	131306	110482	126068	42629.2	45056.5	49817.7
GALNT2	0	15709.2	22772.4	0	0	6809.13
FXN	35955.2	42118.5	32227.2	30587.5	13183.6	11012.4
CD151	101942	57714.6	90739.1	34434.5	33486	30820.2
EPCAM	1.95674e+06	1.25446e+06	2.07414e+06	882813	480148	729790
HACD3	219863	142972	196134	87387.4	72964.7	73351.6
RPL34	23387.2	86547.7	37011.4	14036.5	13429.5	58555.7
ITGB4	2.11506e+06	1.57571e+06	2.5213e+06	915485	550670	801814
CELF1	27026.2	32149.2	43738.2	17429.3	0	8524.75
EIF1	81844.3	108927	70200.6	30952	34802.4	10728.9
SMPD4	164006	107088	189669	62527.1	76710	39036.3
DLD	947774	647111	1.04165e+06	697118	362381	338750
PPP6C	111051	179230	180387	68210.5	66167.1	113420
POR	97952.1	92536.2	111701	36720.9	46275.9	37372.2
ABCF2	364153	292669	336869	215225	131204	132601
ATL3	66904	50552.6	107941	11553.4	26432.4	29821.7
DHCR7	95530.6	75847.3	287636	37641.6	24026.2	42578.7
NUP37	20403.5	7953.84	17036.9	6774.37	0	0
ATP5F1A	380899	282235	853075	232991	73490.7	153106
GNB4	41667	32084.4	39233.4	28385.2	15798.1	11583.8
F3	418366	280835	420193	178858	158884	169626
SLC44A2	33554.6	24033.9	27911.4	11314.4	11371.7	9064.2
HNRNPM	434725	678120	603003	303562	193966	246978
HSPE1	6.49395e+06	5.20665e+06	7.3859e+06	7.73773e+06	2.4969e+06	2.65044e+06
ACAA2	99651	66198.1	123070	66093.2	41067.4	21275.1
ITGA6	1.04578e+06	721535	1.06685e+06	429631	357305	439727
PRDX3	577109	445818	576812	457581	196339	237476
LAMP1	487659	206166	563099	201199	242729	145493
CD9	76909.5	55581.5	57166.9	26278.3	19614.2	23641.2
AGR2	58327.8	34382.5	49702.9	20588	22237.5	16670.1
GTPBP1	12076.9	21491.5	19180.9	9411.55	0	6753.15
EEA1	132612	101936	121527	28925.1	50832.1	105563
RALB	357510	232294	335712	127238	139933	200918
HIST2H2AB	671021	437802	599386	247369	250327	327377
PSMD6	199144	126954	225179	83293.2	63710.5	126749
PSMB3	407312	203791	328742	138135	126866	150685
ATP1A1	5.57818e+06	4.30205e+06	5.97392e+06	2.34627e+06	1.94819e+06	2.69995e+06
RPIA	45250.6	45282.7	30447.6	49060.5	18505.6	19039.6
TUFM	512836	264098	904474	196490	216060	290899
LGALS3BP	1.11446e+06	656110	1.27717e+06	1.26498e+06	471160	352676
RPL10A	3.80584e+06	2.73417e+06	3.69819e+06	1.56218e+06	1.34066e+06	2.0015e+06
SNRPG	1.74344e+06	1.13597e+06	1.48555e+06	661551	605966	630307
TST	91720	91162.2	71254.9	40574.5	38957.6	36758.8
MYL6	4.95281e+06	4.50356e+06	4.82886e+06	2.52968e+06	1.9049e+06	2.08155e+06
CALB2	92087.9	97935.4	129986	44836.4	42211.8	29806.8
ACSL4	0	19651.1	18651.6	0	8889.95	7786.01
PPIB	910667	552355	1.20796e+06	560054	327730	399214
RBM14	41121	35628.6	71413.9	23867.1	18135.4	11452.2
RNF2	38736.8	30915.5	33805.9	16506.6	0	13750.9
DDB2	339687	216714	327315	149468	119205	146521
CPNE3	1.87514e+06	1.21072e+06	1.68658e+06	439867	755232	813183
C1QBP	981848	1.04642e+06	1.27181e+06	1.16199e+06	453192	468194
CUL1	20887.1	16500.3	17503.5	7605.83	0	8046.51
SNRPD2	304235	165298	250430	112729	78011.3	127743
LRRC59	494864	651228	507857	231019	121062	251819
ANPEP	993546	689675	1.07023e+06	545301	425947	449698
CGAS	602714	427961	562293	255296	151819	270392
PSMC5	905105	565083	1.07907e+06	412601	317352	543445
ABCC1	297338	276426	334929	136228	93840.9	178189
CALR	1.47386e+06	1.34867e+06	2.54992e+06	1.0443e+06	664641	672651
CLIC4	50954.9	45922.6	36954	20979.9	32101.6	16067.1
DSP	518041	673790	483360	435301	192020	237818
IMPDH2	876530	602304	869056	400850	294449	481462
HNRNPUL1	749718	556085	840366	444941	298342	348403
PSMB6	2.49414e+06	1.36109e+06	2.33475e+06	1.24034e+06	895200	1.08476e+06
HNRNPH3	645111	678457	966647	389785	290955	316270
MYOF	2.64252e+06	2.10115e+06	2.84752e+06	1.23313e+06	1.01512e+06	1.33564e+06
MCCC2	124358	87116.6	198100	118131	54277.8	58100
FLOT1	51765.2	44537.9	27092.4	20878.4	14836.9	21183.5
CS	1.14436e+06	917353	1.31247e+06	1.14354e+06	436133	536228
CTSC	173775	127653	182840	120985	81699	80397
TLE3	14117	22103.9	17479.7	8094.48	43732.5	8211.44
RPL11	235095	474119	492250	218674	224297	495404
GATD3B	72588.4	50945.3	57719.4	58211.3	25378.5	27414.2
BSG	1.86016e+06	1.58397e+06	1.97674e+06	990733	796899	885928
EIF4E2	20249.3	24166.4	13105.4	4434.06	10316.1	9693.59
NHP2	79047.4	49394.9	87557.9	37950.2	37998	40373.4
RPS13	389777	488007	443460	214239	212287	287314
PSMA4	1.91408e+06	891268	1.7535e+06	853273	893655	771662
AIFM1	861195	773678	850928	492207	413496	349297
SCARB2	63173	43945.6	64889.9	33470	20349.4	30762.7
PCDHB7	45349.8	25931.1	149976	22280.5	11097.4	28795.3
CAD	148924	139960	148625	69240.2	72815.5	102250
MVP	9.58033e+06	5.83837e+06	8.86896e+06	4.61727e+06	4.36649e+06	3.925e+06
CANX	401852	467134	1.12698e+06	232182	209868	231264
RAB21	415799	464995	454151	210405	225848	273813
TPP2	465113	309398	435576	218139	207883	253094
GFPT1	17806.6	22029.6	28976.3	20586.5	9495.26	10984.9
MRPL39	0	11142.3	47722.3	11637.9	8406.97	13982.4
NACA	277092	186396	272639	137315	122318	149682
CCAR2	145673	151573	175018	131829	77408.4	66691
RPN1	259006	247008	370616	131984	107252	162035
HSPD1	3.95745e+06	3.07712e+06	7.93171e+06	3.82985e+06	1.92697e+06	2.0151e+06
MYH9	1.86639e+07	2.05426e+07	1.78356e+07	1.56624e+07	9.26289e+06	9.61474e+06
CHP1	94658.7	98190.8	103278	50647.4	30345.4	54643.2
CNOT1	90653.3	63872.8	86446.7	42799.4	44883.6	51565.6
RPLP2	141172	112698	141442	82627.9	66777.3	73563.1
SLC7A1	108595	101397	146010	47098.6	56576.3	79350.9
PCBP2	10520.6	24459.8	23648.8	8172.67	18702.2	0
PARP1	684043	776473	728168	458299	223783	380807
RPS3	1.63971e+06	2.55961e+06	2.23616e+06	898021	1.17729e+06	1.8221e+06
NUP98	34857.7	32344.2	36774.9	24609	10180.8	18276.7
PSMB7	1.47476e+06	1.05045e+06	1.60416e+06	812977	717913	772600
HIST2H3A	1.17017e+06	888734	1.12515e+06	652590	466622	590275
PSMA5	1.27905e+06	818017	1.19652e+06	631249	520797	692866
TMED10	138148	124157	331714	74395.1	48531.3	73028
CALU	265478	355201	754804	298109	132410	189304
POLR1C	14987.9	11350.5	6579.5	6005.16	0	6135.29
TFG	470863	340164	482665	268196	242584	253213
CCDC142	46623.9	57868.4	35400	116911	24062.7	25316.2
LSM7	81796	99040.1	106824	59688.7	52026.9	53779
TARS1	5.00593e+06	3.11678e+06	4.44723e+06	2.25356e+06	2.42774e+06	2.48835e+06
PURA	149603	109415	127691	77162	70555.6	66391.4
CD59	1.2142e+06	771414	1.1079e+06	562884	612283	642875
PSMF1	241597	219134	201153	121133	118368	134503
SNRPE	554018	396907	462519	317451	223715	256611
DDX18	90907.6	71329.5	52151.7	39944.3	35199.8	47789.9
FLNC	7.60936e+06	5.13367e+06	7.1425e+06	4.36528e+06	2.73345e+06	3.99907e+06
SPTLC1	15767.6	13501.2	21083.8	5876.2	8885.77	25080.1
CLINT1	149144	78786.6	108181	67557.7	35642.1	60780.8
APP	11268.9	16026	0	7569.64	0	0
CAPNS1	12437.3	13254.6	21174.1	11130.4	7492.88	6952.77
ANXA5	1.16912e+07	9.10834e+06	1.08949e+07	6.201e+06	5.60247e+06	6.15115e+06
PSMA3	3.55883e+06	2.27519e+06	3.54743e+06	2.09877e+06	1.809e+06	2.01501e+06
PSMC4	1.80355e+06	1.41426e+06	1.64829e+06	931354	706967	1.07438e+06
TCHHL1	53028.6	42505	40508.4	26315.6	24299.1	14129
APEH	2.25532e+06	1.48332e+06	2.10722e+06	1.16271e+06	1.22844e+06	1.19856e+06
SCAMP4	16424.9	28628.4	37626.2	16280.1	21481.3	13491.4
NFU1	203015	137618	159333	154360	75661	90806.6
ABRACL	101206	127029	109015	80056.9	62078.3	58073.2
ATP5F1B	592096	452921	830300	338734	290448	342813
MAK16	0	7686.51	19882.7	6041.55	7112.74	9491.61
DDB1	4.41717e+06	3.14047e+06	4.30251e+06	2.47919e+06	2.44612e+06	2.64205e+06
PSMC2	1.01858e+06	711551	1.1406e+06	585147	434260	735587
SNRPB	622233	467406	583240	476855	270988	335213
TSN	962639	770466	960564	552189	539371	624280
WDR6	0	10436	0	5059.32	0	7118.01
TSPAN14	0	12470.7	0	7175.45	0	0
PSMA7	4.9017e+06	3.54397e+06	4.61473e+06	2.60982e+06	2.67271e+06	2.787e+06
ACTN4	3.30659e+07	2.15246e+07	3.01697e+07	1.86452e+07	1.7409e+07	1.72075e+07
PSMB2	5.22191e+06	3.10896e+06	4.69587e+06	2.72765e+06	2.19727e+06	2.87929e+06
ITGA2	489908	473824	538209	284614	244890	309271
ANXA2	5.6457e+07	4.77793e+07	4.96446e+07	2.88835e+07	2.75028e+07	3.10614e+07
ATP1B3	350067	334868	381366	204485	190928	268245
PSMA6	2.82215e+06	1.92816e+06	2.74059e+06	1.59298e+06	1.35466e+06	1.61856e+06
NUP214	239781	237146	218046	158352	121736	138545
BZW1	43754.3	29966.5	23618.1	17437.3	18261.6	12351.4
DYNLL1	210050	225425	196905	106558	124756	122052
SUMF2	7949.17	16648.3	50769.2	16085.7	5953.92	0
GNAS	59729.4	67745.2	69940.2	39607.7	29908.2	41262.3
GOT2	845089	734160	879680	983944	462338	494593
WDR77	443763	368350	452069	300570	259739	226743
DNAJC9	29404.4	42702.4	39885.5	23438.8	10996.7	25070.8
GNPDA1	486767	363308	462069	273161	240779	288196
GOLGA7	213229	185888	280966	125262	126332	185515
ANXA4	2.24098e+06	1.52606e+06	2.06089e+06	1.22607e+06	1.40217e+06	1.15674e+06
SMARCA5	49803.3	111354	103826	74734.3	52133.2	61823.3
FAHD1	109516	121988	111244	84434.5	60749	66153.6
MBOAT7	0	28966.7	13475	12739.2	0	10891.9
SART3	45894.5	37428.9	25877.2	38791.2	17993.5	22354
PSMA2	3.89306e+06	2.56054e+06	3.49327e+06	2.08938e+06	1.9465e+06	2.21561e+06
PDIA6	318145	249277	472990	229017	191095	182795
SEC11A	19287.5	29605.9	61702.7	8548.78	22156.6	17727.1
ZNF536	0	42132.4	0	25459.8	18603.8	27630
RPLP1	84616.7	61823.4	78929.5	53838.3	42809.7	47431.8
EIF5A	519090	589967	592761	282369	406952	356144
PSMB8	168172	119708	186543	79720.7	106362	102314
MNAT1	51278.9	38742.9	45284.6	23917.3	27445.8	30932.2
MATR3	91289.8	98671.9	70725.1	88656.5	55589.8	49167
UGP2	3.20723e+06	2.2049e+06	3.17084e+06	1.93496e+06	1.78089e+06	2.01119e+06
HSD17B10	55932.3	35503.8	98815.2	46146.2	0	25391.5
PSMB1	1.57479e+06	1.11624e+06	1.43026e+06	872586	778293	912608
SCAMP2	0	22830.4	45495.2	19875.4	7660.42	24223.3
TXNDC5	186494	150489	304287	160774	114542	112818
FBXW11	19649.3	19517.5	21730.3	17983.1	12119.9	10228.7
GNB1	572184	560505	626181	324987	364707	353646
RARS	17249.8	40494.7	45576.8	28799.7	0	21962.7
LDLR	0	22255.9	10511.2	9499.96	0	0
EIF2AK4	70992.4	62755.8	103541	52418.6	44149.9	39256.6
ANXA1	1.56319e+07	1.14415e+07	1.42671e+07	8.14226e+06	9.85535e+06	8.90796e+06
HIST2H2BC	236691	215006	267730	153382	92716.5	148241
ALDH16A1	842106	608714	880977	551132	454715	525411
ATG7	16557.5	38891.6	37341.6	23276.9	32752.6	11034.4
MCM7	35911.9	23914.5	36100.6	21317.1	22470.1	30153.7
KPNB1	221073	279020	293860	175461	118627	197922
KPNA1	39176.9	34471.9	40355	24774.1	24599.1	33784.5
ARF3	170952	184069	193417	95400.7	159980	116647
XRCC5	2.71829e+06	1.80022e+06	2.57858e+06	1.63331e+06	1.33847e+06	1.71001e+06
PTGES3	509453	442901	613717	320264	323112	329163
ILVBL	0	15246	9865.36	5042.85	0	12114.6
APMAP	99259.4	96686.3	324161	81698.2	36629.9	63217.4
UGGT1	206587	201461	268960	132030	126837	159502
RBBP5	36631.7	51279.7	55818.4	23209.1	42260.9	32599.2
TFR2	15379.5	15265.3	15019.5	8076.97	0	11735.5
NCKAP1	19293.7	13877.1	10819.3	0	0	8876.41
LMNB1	1.10299e+06	1.4026e+06	1.28506e+06	2.30326e+06	822332	773190
HSP90B1	843367	902652	2.3232e+06	677985	479900	583259
COPB2	1.54247e+06	1.14578e+06	1.39819e+06	1.02407e+06	751265	900499
SNRPD3	3.78551e+06	2.85545e+06	3.49308e+06	2.57607e+06	1.87658e+06	2.2533e+06
PLAA	38056.6	45070.3	37613.9	29895.7	20896.6	24586
NLE1	114727	123955	117413	80956	66326.5	76015.9
NPEPL1	11963.5	12681.1	13604.7	0	7390.19	9162.86
HK1	982746	643478	1.05254e+06	680354	546904	640067
BRIX1	33054.5	62132	55970.5	43910.6	21932.2	36343.7
RPP30	191123	144124	142510	93970.7	64158.9	103288
KHDRBS1	258834	317002	298796	236119	169924	194067
MDH2	2.306e+06	2.41535e+06	2.68655e+06	3.84961e+06	1.57419e+06	1.34549e+06
SMARCC2	38034.1	54738	28593.9	39839.7	16864.7	24754.6
USP7	225755	167142	191381	124552	111639	135315
ATP2A2	410685	329237	353548	224429	234652	230634
ABAT	27197.5	21049.8	22112.5	12554.9	16739.3	0
MELTF	25213.4	21262	43435	16512.2	11426.4	17376.3
VAPA	816930	713700	684301	705342	468164	432637
IARS	209596	227557	250565	167373	69059.3	149350
RPLP0	625224	566999	634106	411348	317582	409299
GSTZ1	24638.1	22779.6	15478.1	14747.7	18918.5	14897
DERA	83029	80111.8	144834	68308.1	32715.7	54709
HNRNPH1	1.17858e+06	1.34565e+06	1.37496e+06	945309	772504	888101
ABCB8	17789.2	7684.25	18544	13651.8	10118.6	0
SRSF7	1.24727e+06	1.47655e+06	1.06135e+06	824049	624091	984176
ACTN1	6.73592e+06	4.87648e+06	6.53934e+06	4.6519e+06	4.30625e+06	4.18763e+06
ALB	1.62705e+06	3.99261e+06	1.61139e+06	6.32786e+06	1.07362e+06	499377
SHMT2	180065	239411	465202	349355	127644	158234
ADRM1	9038	5756.18	8373.63	0	0	5566.42
LMNA	9.56834e+06	1.18193e+07	9.40433e+06	1.28938e+07	4.81569e+06	6.34228e+06
SUPT16H	474912	482874	418343	333132	281634	316446
ILF2	3.22417e+06	2.85988e+06	2.98638e+06	2.23617e+06	1.8615e+06	1.99601e+06
RNH1	194704	191373	155600	114759	137508	127759
EIF2S3	2.26695e+06	2.22757e+06	2.17866e+06	1.49221e+06	1.44515e+06	1.93829e+06
RAB5C	192283	157605	149815	105419	84280.6	117353
GPRC5A	153922	203037	220602	171085	101169	135572
PRMT5	319808	279222	310685	231979	166864	207904
HCFC1	38572.9	56415.9	83926.4	37768.5	21352	42014.5
RAD21	11540.8	14058	16330	9472.6	0	0
PSMB5	1.98474e+06	1.53869e+06	2.04505e+06	1.33666e+06	1.19121e+06	1.43735e+06
SLC25A5	73513.2	58105.3	210456	42194.6	55623.8	49512.3
EIF5B	12673	23996.3	26265.4	18445.1	0	14182.3
P4HTM	25031.3	22919.3	20798.6	11250.4	15555.5	16527.9
PKM	5.49383e+07	4.26087e+07	5.10745e+07	2.70858e+07	3.99003e+07	3.46512e+07
M6PR	34607.4	66873.1	67260.2	63007.1	44031.1	45267.2
P4HB	1.90304e+06	1.8102e+06	3.24181e+06	1.73659e+06	1.28176e+06	1.29254e+06
SRSF10	115172	135409	102546	78669.3	73160.2	103767
XRN2	762434	685735	729569	531336	466191	497636
XRCC6	1.79365e+06	1.46457e+06	1.86596e+06	1.24221e+06	1.11977e+06	1.22719e+06
LONP1	48779.6	44244.7	48099.4	32889.5	24547	38093
PSMC6	811842	635045	907911	598668	393947	556611
UPF1	1.42499e+06	1.16993e+06	1.48816e+06	979496	772337	1.07302e+06
CAPZA2	247986	223588	246396	193956	169275	166295
PRMT1	786112	631252	768442	443311	528518	526783
UBE2K	221468	220989	294696	196130	107414	152652
AP3D1	31427.9	22295.5	38331.4	22099.1	11559.1	21620.3
CYB5R3	78618	43836.8	68064	46918.5	45443.4	54789.2
PSMD10	0	9502.06	14354.2	8975.79	8026.33	7632.24
RPN2	34709.6	38110.7	89170.7	18919.3	0	36787.4
ACACA	11500	56704.8	64385.5	46578.5	39174.1	39259.7
PDIA4	274767	233273	457467	201156	170540	190556
FTH1	335113	242715	352754	144264	231453	244554
SUPT6H	97197.3	88733.2	48206.1	61459.8	28709	77254.5
CKAP4	164787	132327	442472	114314	96214.7	126968
RAB1B	140169	121990	144607	92206.4	100150	97049.1
NHLRC2	37062.5	46024	48706.8	26095.6	48214.8	31894.7
MTA2	22261.2	25648.4	26893.7	17825.6	14796.8	27095.3
GAR1	229624	206493	291539	160154	113605	162080
COPE	306159	327537	332620	355556	193690	229160
DNPEP	118569	90212.6	107842	75433	60264.7	85059
LSM8	307859	245601	292515	204220	194676	223811
RACK1	2.00529e+06	2.51166e+06	2.20859e+06	980198	1.5479e+06	1.81895e+06
PSMA1	2.88542e+06	2.04715e+06	2.54285e+06	1.84935e+06	1.70869e+06	1.78914e+06
PLRG1	221622	220606	224168	187828	128718	155614
CSNK2B	281830	247321	308174	205278	167413	197596
SLC2A3	0	17862.7	10466.3	9675.18	10954.2	6922.53
KPNA2	91312.4	65759.8	88497.4	54509.2	62875.1	70125
RAP1B	143940	137073	163846	144384	102812	102486
PDIA3	1.65827e+06	1.56181e+06	3.2278e+06	1.51476e+06	1.13292e+06	1.18409e+06
CASP3	101240	72617.8	76834.8	65302.8	54582	52308.4
DKC1	419760	300729	443569	301530	270134	298834
PSMD2	666092	442872	612661	436650	262427	547490
TMED5	12776.7	5015.57	0	4985.24	0	6518.54
U2AF1	10105.3	8910.33	10330.6	7437.25	0	7110.81
LSM5	395011	332381	351570	254197	221732	263586
NT5DC1	98170.5	98259.4	101665	60677.7	70887.1	99828.7
VAT1	77834.5	127091	93624.6	137843	48167	68265.3
RPL17	127432	168144	131550	95743.3	75287.2	98538.6
HDLBP	316896	269372	375281	230136	187695	280534
RPS9	984453	2.3958e+06	1.38662e+06	1.01825e+06	942030	1.89425e+06
POGLUT3	29873.9	34420.7	58285.1	27497.5	25223.4	24110
SPINT2	21447.7	18656.1	27524.3	26280	11980.8	15690.5
TARDBP	13326.8	29868.5	34019.7	35551	14632.1	21809.2
RPS7	1.13008e+06	2.02557e+06	1.44249e+06	992116	1.05796e+06	1.82388e+06
BRCC3	15591.9	15188.2	17033.7	20260	11399.6	11518.5
TRAP1	58351.3	77354.5	88482.1	133410	54457.7	56926.4
NUDCD1	67831.8	60506.2	69287.1	54757.8	41615.9	49956.5
ALDOC	45551	18755.1	29993.7	22097	26154.1	22333.3
ECH1	72152.8	71344.8	89688.5	83488.7	53420.9	47994.3
MCM5	20962.2	42547.1	40742.9	30239.5	29405.1	72396.1
GLUD1	491822	575726	914981	616668	353904	428515
STRN	57312	37196.5	27925	31876.1	8915.03	27529.1
ACO2	791863	925375	886072	1.0945e+06	650452	661065
TUBG1	9092.6	19656.3	22971.2	24827.7	0	8713.32
SPTBN1	5.07421e+06	3.6669e+06	4.65873e+06	3.76722e+06	3.0546e+06	3.51138e+06
NSF	30965.6	29837.6	20710	24593.4	7029.47	22477.4
RHOC	32386.2	35738.5	14370.7	24525.3	17409	33875.8
AHCY	3.37566e+06	2.6212e+06	3.02252e+06	2.21545e+06	2.28359e+06	2.34592e+06
CAPZA1	1.18351e+06	1.01388e+06	1.11479e+06	864685	846280	688887
ALCAM	201743	337600	283082	359566	214148	142789
HNRNPF	743557	1.11684e+06	1.1448e+06	875637	537157	850129
S100A11	432212	470584	472367	337310	364937	359760
USP11	82906.7	87723.2	138789	66958.8	50324.4	73548.1
IPO7	98304.7	67258.7	78181.2	63626.7	59623.4	42444.6
TDP2	0	19021.4	0	7725.79	16976.6	14538.8
EIF4E	0	31055	25104.7	20366.8	21393.5	26682.2
ATP1B1	525592	443552	579864	403532	361433	484582
DYNC1LI1	0	22153.5	17639.9	8177.13	15194.9	17139.7
TUBB6	40336.9	47170.1	56571.6	36337.6	35869.6	59542.2
SF3B4	50144.2	54234.3	58327.7	40854.4	41541.5	43702.1
ECI1	127252	131129	188150	168416	100641	88810.5
RNF40	134602	101663	137676	121069	103977	92064.1
EIF3K	13279	30591.5	15994.9	28085.1	12411.1	11037.9
FLNB	3.88784e+07	3.66282e+07	3.56417e+07	2.98174e+07	2.6737e+07	2.82538e+07
ITGB1	748480	726319	831824	583200	515566	670372
LDHA	1.74668e+07	1.40324e+07	1.64626e+07	1.28167e+07	1.26842e+07	1.29864e+07
GDA	1.73397e+06	1.55424e+06	1.65628e+06	1.28982e+06	1.50174e+06	1.00016e+06
RAB7A	443387	471865	495368	358649	371064	394924
RPL9	295745	422520	363813	285489	233626	298898
RPA1	369132	320487	399687	295821	210904	290967
PSMC3	1.56313e+06	1.43961e+06	1.58893e+06	1.23754e+06	773799	1.45923e+06
RPS5	414228	830692	428511	270320	337591	436926
NRDC	613274	512376	523165	402450	414232	485193
APOBEC3C	93879	96598	97514.8	76455.5	58188.9	97820.9
EIF4A3	413675	585777	614602	466653	347055	530128
RPS3A	1.41906e+06	2.80615e+06	1.30923e+06	1.12648e+06	1.09486e+06	2.06935e+06
GCSH	174243	160200	178708	293016	132046	138574
SSRP1	172813	158616	159362	141012	78262.5	127181
DNAJA1	838464	823101	953559	666149	447349	779440
KIF5B	255007	244381	253275	190060	202805	258009
HNRNPA3	609333	891360	873636	713774	533945	697548
FASN	9.32941e+06	9.25769e+06	9.49486e+06	7.49046e+06	9.05757e+06	6.72154e+06
PGP	23586.5	27018.8	30263	30162.5	15224.1	21667.3
BUD31	0	9239.24	9743.63	7648.15	7355.96	15625.7
QARS	64212.6	95739.5	101522	77132	57374.1	87488.6
UNC13D	33278.1	56794.7	47106.3	43324.2	38027.6	11993.7
GANAB	1.23913e+06	1.31126e+06	2.75372e+06	1.25719e+06	1.05786e+06	998339
FLT1	20777.3	28003.9	28065.7	36667.2	13021.9	22553
NPC2	947470	635416	846041	982250	682392	432900
ARHGAP1	21186.7	36337.2	48954.7	51717.1	19138.7	29463.8
HNRNPC	76814.4	105564	107409	112877	85718.6	73071.4
CTSD	1.96409e+06	1.25302e+06	1.92165e+06	1.71404e+06	1.56523e+06	1.03476e+06
SLC16A3	89373	101346	78444.5	92785.1	61855.9	72616.6
ACYP1	16381.7	17066.6	14027	14307.7	13344.8	12305.8
HNRNPDL	34090	32057.9	40090.6	27861.9	24345.2	29479.7
NENF	136520	138698	229734	195030	95201.7	113799
PPID	58314.5	47371	38735.9	38835.1	33404.1	46453
KCTD12	17586.1	27283.6	24801.3	37334.2	17140.3	20288.8
RPS12	1.43129e+06	2.48525e+06	1.58019e+06	767338	1.29164e+06	1.86573e+06
SERPINH1	383217	455448	714236	373117	317575	406663
COPS9	89760.8	127570	137646	104315	95159.2	120986
LMAN1	21732.7	25269.4	79225.9	39406.5	19272.5	20737.8
SPCS2	20379.7	29483.7	55074.3	24159.5	17755.8	34884.5
DCAF8L2	79618.2	51847.7	82402	81299.3	65009.6	51982.8
EBNA1BP2	0	9629.57	7775.95	6547.37	0	7630.46
PSMD9	74515	86850.5	80195.4	66229.4	56157.8	66659.5
CLTC	3.20858e+06	2.89632e+06	3.28916e+06	3.142e+06	2.16682e+06	2.6516e+06
TUBB1	23732.1	53380.6	35293.2	15000.1	29149.5	38916.5
SET	5.19803e+06	4.09321e+06	4.84286e+06	4.77703e+06	3.70422e+06	4.00074e+06
EEF1A1	5.98958e+06	6.41668e+06	6.92561e+06	5.27304e+06	4.322e+06	6.61187e+06
B2M	276079	251185	264962	218285	223835	190301
UFD1	71136.9	75743.4	73584.2	57130.5	66737.1	60427.6
MORF4L1	66393.6	80367.6	59399.8	76212.7	39569.4	54645.9
FH	667040	583326	758848	732171	509459	552345
DDX6	337431	270073	316430	262259	253015	324888
YARS	68748.8	109595	83076.7	42135.8	68938.9	81442.6
TOP2A	524165	429008	485493	392042	401611	465745
NUDT5	863708	712326	851849	836065	638570	707976
CTBP2	20690.1	32863.2	24663.1	20605.3	10389.6	42434.8
RPS2	2.11255e+06	5.12173e+06	2.81996e+06	2.19519e+06	2.35323e+06	4.24058e+06
UACA	93720.2	67483.7	64935.8	58669.5	47604.1	56530.5
CHML	19336.7	34967.7	27946.1	10699.1	23335.8	27650.7
PFKM	47511	49195.8	78876	32126.4	41070.5	48453.1
UQCRFS1	20547	20722.3	27964.7	18413.4	12610	17411.1
SPTAN1	6.16741e+06	5.03839e+06	5.71859e+06	5.26748e+06	4.20661e+06	4.81145e+06
RPL37A	284658	501043	456937	384418	363108	974618
EMD	16945.7	27124.8	31504.8	30949.3	11106.5	22795.9
SEC24C	197359	176099	170748	179636	147818	112630
TKT	2.72931e+07	2.42763e+07	2.48516e+07	2.08494e+07	3.05313e+07	2.01937e+07
KRAS	144520	134945	160819	114024	139173	121689
ATP6V1A	35503.3	37861.9	41941.6	44001.4	32007.5	26460.8
FLOT2	115959	100587	152832	103548	70526	97947.5
LAMB1	31949.1	33924.3	78189.2	40130	26976.9	28771.3
LDHB	2.95843e+07	2.45045e+07	2.72136e+07	2.03862e+07	2.3007e+07	2.32987e+07
TXNRD1	5.37133e+06	4.28058e+06	4.90657e+06	4.20009e+06	4.16253e+06	4.00087e+06
MYO6	159294	174231	147253	119774	134761	150365
ALDH9A1	745119	769270	776313	606904	702497	657452
COPS5	101631	145777	125396	117529	80997.8	106855
POLR2H	125333	125152	132614	135549	87463	106905
FLNA	4.15134e+07	4.0187e+07	3.92669e+07	3.40725e+07	3.43521e+07	3.42784e+07
PPIF	230077	233677	203468	277899	129081	196184
CES1	82339.5	65401.1	99901.6	60445	73140.6	70062.7
SNRPF	172070	111463	126726	110505	82622.5	108616
PODXL	82038.3	120854	87620.9	75054.6	60348.3	90638.8
ANXA7	983124	772227	873991	748168	708641	795684
DPM3	9534.14	12056.9	25660.9	8791.14	10372.8	16631.9
MYO18A	163774	107286	144800	128718	124093	110093
GAPDH	5.83803e+07	4.61729e+07	5.19118e+07	4.46363e+07	4.9497e+07	4.32112e+07
BCAT1	63447.5	133101	150847	164326	104095	114113
HIBCH	0	11846.4	6803.26	12219.4	7734.67	7098.73
CRK	39487.6	42601.1	43190.9	36803.9	35414.5	44488.4
SF3B3	1.52333e+06	1.42995e+06	1.60477e+06	1.31622e+06	1.15308e+06	1.48892e+06
RPS28	991338	2.35783e+06	1.05833e+06	553944	916274	1.41631e+06
DDX21	288951	300906	283277	250635	221200	290077
STAMBP	90177.7	116144	105179	99712.4	91229.9	89261.3
AP1B1	278733	299333	263123	268862	240911	229939
CAPN1	1.63515e+06	1.60061e+06	1.37764e+06	1.34256e+06	1.47975e+06	1.38483e+06
IRGQ	112517	120387	116083	100858	128472	78572.9
GCN1	43833.9	60855.2	74617.1	66538.7	40069.2	52975.9
AKR7A2	14242.1	14112.4	19353.2	15327.6	0	10178.8
NAT10	74471.8	64042.8	59722.2	66272.5	49768.4	56054.2
NUP155	27441.1	33629.2	25146.9	32914.9	16619.9	24032.5
RCN2	68239.6	78066.6	141991	70302	64825.2	68568.1
GNB2	110737	201221	141086	123297	102765	139098
PAFAH1B1	469824	451604	485341	426050	285680	412242
SKP1	197560	248409	223185	185681	208146	195581
IQGAP1	1.86936e+06	1.88769e+06	1.91028e+06	1.69799e+06	1.6299e+06	1.66045e+06
SNRPB2	37557.1	44077.4	45868.5	51596.4	38602.7	38622.1
PRKDC	32897.4	39928.8	50385.8	35010.5	31840	55313.5
DLAT	91153.3	56244.4	95325.5	79984.5	44492.7	83879.2
ITGA3	422272	401327	423016	381817	313180	373933
LGALS8	35611.2	60656.8	77791.5	63400	52855.2	53710.5
MARS	74417.9	89244.8	110525	87973	47529.2	78982.7
APEX1	992291	943098	1.0213e+06	873450	999220	816742
RPS15	116856	155269	102699	106239	96785.6	103329
CSTF3	73035.2	98341.4	77327.8	90768.2	67891.9	68164
RAC2	199569	228932	302898	192984	233739	204153
WARS	327865	383664	359020	319775	325416	303786
BCLAF1	14903.4	7988.88	0	21766	9702.22	5761.64
POP1	22734.8	50908.4	39672.2	62930.5	27433.6	35565.1
HNRNPU	4.44613e+06	4.29787e+06	5.83694e+06	6.19203e+06	2.78685e+06	3.99174e+06
TRNT1	103486	84177.5	72731.8	64605.3	75360	80156.8
PPP1CA	169181	163449	184064	128487	151570	158481
ME1	326939	337192	365118	302751	330347	278335
PEPD	499181	433297	490974	439790	552249	439019
UQCRB	46181.7	47491.6	138219	42601.2	44854	31007.9
IGF2R	88334.6	129479	135524	160077	108834	116039
COPZ1	389459	384543	448817	348202	308450	383938
ARMC3	75550.7	66948.3	66089	60237.3	80715.5	54597.3
HNRNPL	720819	853186	809148	726909	748604	717705
THOP1	334295	353959	309867	301359	293724	332327
COG4	0	9157.99	18568.1	11727.1	6954.32	20871.8
ADSL	904344	785749	808641	760434	709172	734498
COPB1	76646.5	71749.4	70707.4	57910.7	88148.1	65121.7
NPEPPS	1.70692e+06	1.73325e+06	1.71351e+06	1.43095e+06	1.55543e+06	1.55459e+06
PCBD1	158300	174511	176323	171218	158707	141443
LSM3	12496.2	26813.6	27656.6	24532.4	23949.8	30479.1
ERP29	40252.5	45968.8	67998.4	53481	40265.1	42075.7
IPO5	155246	166442	141183	141978	119798	147531
UBQLN2	140819	94502.7	106075	122196	82695	97340
CBX1	23170.1	48670	45542.7	68907.5	36046	42040.5
GSR	1.89573e+06	1.61491e+06	1.66069e+06	1.48698e+06	1.79502e+06	1.52363e+06
CDC42	477048	402726	416823	511032	358361	383509
SETD7	12420	21359.4	0	26361.2	10949.1	15064.7
ANXA6	799982	1.1942e+06	1.04736e+06	990999	841035	973194
ZNF646	417383	404210	399194	373348	380215	364636
PPAT	192588	229874	259380	213488	212935	252567
SRP54	22716	45942	38423.8	24467.2	53599	35549.7
SNRPD1	121903	137763	122010	122847	112668	106759
RBBP9	67270.8	69439.2	45861.2	63574.9	58822.6	62500.9
TTLL12	9949.07	83441.5	72475.6	60458.9	67090	178416
CCDC27	8969.06	22113.7	11377.7	10515.2	0	0
NSUN2	13189.2	79074.4	62097.6	104696	39974	57860.3
PTGES	37425.8	50166	76513.3	34858.6	46810.5	69811.9
RPL22	484639	992292	738321	690007	682049	1.11244e+06
PSMB4	747448	580750	740354	550072	759871	688884
AIMP1	433204	558511	442955	421818	239999	413260
PAAF1	309970	284217	261068	272381	264872	233718
TXNL1	19332.9	37111.2	33529.5	31222.3	6514.07	36822
S100A16	59012.9	122835	73271.7	83192.6	68724.4	64486.6
ANXA11	2.04114e+06	1.90621e+06	2.17596e+06	1.74426e+06	1.97639e+06	1.9124e+06
IDI1	403432	520197	420312	316972	458119	395542
PSAT1	570623	724560	623288	584678	587891	553803
TUBA4A	749312	1.11063e+06	1.06996e+06	568617	1.01509e+06	1.29892e+06
PSMC1	250314	241232	306520	259169	156394	236722
PPP3R1	6755.72	29280.7	29857.7	27738.3	23795.3	28930.7
QPRT	1.19568e+06	1.11395e+06	1.22246e+06	1.13038e+06	1.37241e+06	833714
CDA	90018.5	93539.5	84421.3	88022.6	83158.3	85366.9
RAD23A	354541	407978	387367	413015	367112	365374
RPSA	1.7878e+06	2.57255e+06	2.01392e+06	1.37387e+06	1.90936e+06	3.05737e+06
NIF3L1	9846.79	22143.4	31980.5	20945.8	13080.9	24889.3
TRA2B	615950	980309	663312	608219	630849	1.00653e+06
HARS	99931.8	71516.3	91074.7	86762.1	79836.4	88831.7
ALDOA	1.26351e+07	1.32148e+07	1.1779e+07	1.20436e+07	1.20635e+07	1.11671e+07
EPRS	1.09597e+06	1.54925e+06	1.24889e+06	1.20922e+06	787795	1.18915e+06
RPL12	1.10085e+06	1.29488e+06	1.04529e+06	1.04708e+06	703952	1.15444e+06
RAB2B	122638	127361	132622	180062	121246	119934
ADA	85480.3	82356.7	76105.5	78446	84314.7	76405.5
HLA-A	94673.1	95048.8	77817.5	96421.9	88122.8	90649
AP2M1	215277	259440	223719	244194	201960	215070
PGD	2.75203e+06	2.72072e+06	2.68278e+06	2.60383e+06	3.29611e+06	2.22156e+06
PCMT1	254863	268129	283271	256905	249926	270563
EXOSC7	26830.5	72038.9	59746.5	57197.7	42742.9	65718.1
LCP1	5.44227e+06	6.51276e+06	5.33458e+06	5.20263e+06	5.76351e+06	4.64519e+06
SF3B1	643907	442480	625723	657778	564244	601155
EFTUD2	315143	303844	291382	291058	229335	311261
ENO3	51864.9	48325.8	65386.4	75916.8	29022.7	50004.1
VCL	7.43317e+06	7.42557e+06	7.08227e+06	7.58675e+06	7.16808e+06	6.91782e+06
RTN4	79996.2	83843.2	83328.8	80746.4	60756.7	83236.2
COPG1	138617	166094	208647	188970	110973	160498
CAPZB	454993	659657	500162	481506	489169	480064
SRPK1	48795.2	47549.9	58264.1	46980.6	42185.6	51099
CCT4	1.98974e+06	2.18596e+06	2.21974e+06	2.10528e+06	1.95554e+06	2.54472e+06
DAZAP1	255289	245799	226655	242978	178984	237333
HMOX2	68646.9	100784	88189.7	99645.9	71890.7	85967.1
SLC52A2	128420	91656.5	129719	113056	125268	137106
LBR	43099.6	60897.2	34720.6	41783.5	35420	42160.4
GSTP1	4.78362e+06	4.15187e+06	4.67878e+06	4.56079e+06	4.96757e+06	3.6788e+06
VAMP8	37779.8	57700.5	96500.7	60198.8	39629.5	56313.2
EEF1G	3.0938e+06	3.62229e+06	2.77909e+06	2.8968e+06	3.00638e+06	4.44051e+06
NME1	238249	246178	261019	239654	200099	276118
ENOPH1	165257	220943	190025	197753	170314	184668
ZZZ3	11566.7	13774.5	50650.3	10921.1	0	16400.4
COPS3	117441	124971	141708	131154	94450.5	121543
CDK5R1	111447	21513.5	58652.3	57332.8	80857.1	40356.8
AGAP1	8763.89	9188.13	14553.7	11136.4	7265.14	0
ACTN2	229216	205438	262043	225206	240510	190893
RAB1A	524629	552520	715747	389040	542911	632949
MDH1	2.21554e+06	2.28001e+06	2.20583e+06	2.17574e+06	2.64852e+06	2.02401e+06
PREP	791079	836593	695121	776619	832553	745986
ARPC5L	16952.5	21924.9	29513.6	13763	21947.3	21658.1
RPRD1B	29308.1	39519.2	21562.5	28844.4	49442.6	23137.9
POLR2L	0	10002.8	20199.3	0	12466.6	15678.3
COX6B1	27328.6	69043.7	37443.2	67434.1	30667.7	36913.3
GTPBP4	16661.9	15884.8	13982.8	15674.7	7742.92	16365.3
DPP3	1.47324e+06	1.51211e+06	1.3797e+06	1.45217e+06	1.45123e+06	1.43585e+06
GDI1	321292	315827	287532	262902	313301	311559
AP2B1	359291	444388	421312	427980	390535	415250
SDHA	79397.9	99633.9	167874	134590	78959.7	98481.3
NME2	8.53126e+06	8.86146e+06	8.14634e+06	8.4393e+06	7.90512e+06	8.55196e+06
MTAP	572314	500724	488782	442119	494607	545826
TGM2	766457	1.11148e+06	960213	950477	866863	1.25292e+06
HLA-C	127700	105540	135756	177318	97624.7	126879
DYNC1H1	1.30568e+06	1.73748e+06	1.73326e+06	1.7195e+06	1.25236e+06	2.30532e+06
KYNU	262917	316538	260305	260949	260741	273139
TP53I3	114761	133925	130084	128887	118646	141045
GSS	1.92781e+06	1.75435e+06	1.86599e+06	1.86399e+06	1.85438e+06	1.6965e+06
SAE1	0	5314.24	12523.4	8107.69	7194.09	22919.6
AGO3	24351.7	24313.9	24427.8	27655.7	11487.9	24366.6
ESYT1	334209	365153	381882	364065	359125	377162
PSMD3	329139	421264	437583	419986	325452	494346
GPI	2.7903e+06	2.77039e+06	2.52192e+06	2.75512e+06	2.764e+06	2.82586e+06
EPS8L2	0	10099	6864.95	4872.67	14240.4	0
PRNP	86497.9	139788	106115	141271	40668.1	105984
ETHE1	12505.8	7942.08	0	11596.3	8479.66	10033.3
DARS	265916	390235	429953	392972	203362	397706
SRP9	571894	564368	572584	561641	576859	661826
MIEN1	18013.5	25007.4	35835.7	21376.6	41325.7	25235
CD55	14235	49894.2	68207.8	46822.4	70664.4	50240.8
SRP14	385218	458735	399111	292123	401674	410212
GTF2F1	156354	176991	162572	160979	163163	214308
RCN1	47722.5	67631.9	133898	109240	65712.1	68778.6
GOLGA6L6	10740.2	13139	16981.4	15594	0	11303.6
HSPA6	33892.7	42607.4	61996.2	43065.6	43309.6	52818.7
PSMG4	32367.4	20248.2	17604.1	28361.8	17786.2	20526.6
SNRPA	280014	369182	256937	358157	286675	252900
VAPB	23331.7	26354.9	23011.5	23761.5	26416.5	19151.8
PFDN2	175852	197428	170062	180033	190627	173948
DYNLRB1	177837	209089	185519	192381	188802	163099
SMURF1	19050.2	8757.59	26480.4	14473.6	20215.6	19549.1
RPL3	1.53477e+06	2.29105e+06	2.14408e+06	2.19943e+06	1.79477e+06	3.9158e+06
PFKP	372661	466560	494990	479304	435523	615043
SERPINB6	1.15261e+06	1.15814e+06	1.04762e+06	1.18425e+06	1.34823e+06	1.13275e+06
SEH1L	0	10666.7	8907.27	14700.8	10094.1	6299.14
CAVIN1	186180	318002	267286	355878	149295	277071
FLII	257912	380508	332406	343343	306496	497349
ATP6V0D1	43891.2	30011	35613.2	36753.5	36433.3	45743.5
CUL3	59503.8	73377.3	80788.7	87171.7	63383.5	76172
TWF1	570073	640524	580155	582368	599533	719276
LGALS3	1.20209e+06	1.0758e+06	1.19383e+06	1.23827e+06	1.30462e+06	1.19239e+06
CSNK2A1	641758	593767	624397	683125	523752	645487
STX6	11761.8	16219.3	7799.42	8268.52	0	17947.7
S100A6	401069	896379	734926	758635	864764	626491
BROX	93276.8	120325	69067.7	126947	85752.5	97265.6
PRPSAP1	69441.9	104535	90444.9	87360.8	99437	94186
CORO1B	393326	468068	466857	488197	535563	448360
SNRNP200	460515	546174	490059	509411	388802	534630
SERPINB8	31704.4	27213.7	32478.3	30501.4	33294.6	35143.6
RPL32	43026.9	181728	106025	111486	70290.7	180827
EPDR1	78079.1	67657.9	76926.6	108263	56612.8	80761.2
FKBP1A	116223	142809	124355	130463	108742	149255
CORO1C	3.49299e+06	3.9208e+06	3.45492e+06	3.68911e+06	3.24581e+06	3.92857e+06
TUBB3	197926	213877	214961	180657	225810	240003
AGO2	75541.2	86546.5	45238.7	110624	76093.1	79611.1
PPA2	46255.6	61811.2	49445.9	68368.8	52313.3	47247
UBE2D1	93783.3	148776	129304	130547	136343	174032
STK25	47459.4	87730.2	109180	88139.8	93621.1	96684
PYGL	1.35728e+06	1.33922e+06	1.38447e+06	1.46182e+06	1.44073e+06	1.36229e+06
HYOU1	56980	71389.9	121737	83597.4	40648.5	76175.8
PAICS	1.84657e+06	1.96245e+06	1.76211e+06	1.96607e+06	1.74328e+06	2.25073e+06
KLK6	96202.7	92196.6	77142.6	136349	73938.3	98382.6
MCM3	144937	195163	253371	263058	192948	207882
COPA	722281	664360	695294	875584	545529	742323
EML4	277629	421178	302049	324617	317738	370940
GGCT	495001	614007	568219	607653	758850	551246
YWHAE	1.0017e+07	9.7908e+06	9.36965e+06	1.06527e+07	1.05174e+07	9.35689e+06
RPL10	680700	1.06178e+06	842727	906615	796884	1.79252e+06
EIF2S1	558794	720740	566389	526477	613302	769872
NDRG1	141398	162321	184168	175343	172353	215487
FANCF	26694.2	73076	47876.1	38470.7	52134.7	61389.1
PHF5A	280023	358769	341848	371178	352141	384205
FNBP1	86256.1	122332	85003.9	144592	93731	79498.2
UBE2E2	166964	217758	176972	195401	168999	192716
CCT5	2.67148e+06	3.56116e+06	3.35395e+06	3.64186e+06	3.51947e+06	4.61736e+06
GLOD4	1.09869e+06	1.41881e+06	1.21596e+06	1.3243e+06	1.42263e+06	1.31832e+06
HPRT1	920146	1.02884e+06	925140	1.0216e+06	962376	1.00702e+06
MTPN	601910	732289	653330	711299	736587	681241
ILF3	2.02664e+06	2.10733e+06	1.95472e+06	2.4111e+06	2.03299e+06	2.20523e+06
A1BG	0	14921.8	27512.6	22167.7	26048.5	19889.7
PHB2	18890.1	28522.1	145713	19442.3	31265.5	49700.3
PRPSAP2	175763	136507	117249	149726	139788	172784
FKBP2	217256	229152	304127	251485	234093	265421
TBL1XR1	22678.3	39483.7	36513	45977.4	28241	40013.9
PLBD2	24743.3	19430.3	47011.6	46424.5	26990.4	22318.4
ANXA3	5.02873e+06	4.80903e+06	4.75482e+06	5.30623e+06	5.98424e+06	5.28579e+06
SH3BGRL	42172.6	44374.6	48774	48789.4	51131.8	43230.1
CNDP2	510319	613521	471458	273275	662862	560713
NUDT16	39578.7	46461.6	25721.1	33460.5	43599.1	56451.4
GNG12	11662.3	3386	0	6942.32	0	0
MYH14	16967.1	29092.5	14311.8	46712.6	16597.7	18673
CAND1	24919.7	46714	48066.6	58365.5	51903.2	35845.1
HNRNPUL2	249794	283220	351060	347521	201033	314249
DDX5	474784	736729	632347	664625	704028	971335
FSCN1	6.15858e+06	7.73137e+06	6.01659e+06	6.84394e+06	8.56826e+06	6.85132e+06
DYNC1I2	87493.5	151447	118412	131001	67626.2	158260
SORD	186306	309166	256629	260322	319420	285488
NT5C1B	26779.4	31374	25164.2	29803.8	18680.3	32510.1
MTREX	20267.4	60468.4	45735	51137.6	34667.3	58338.7
TRIM16L	26190.8	47001.9	36967.9	41363	19883.6	61540.2
TNPO1	8174.14	13808.8	15955.4	13286.6	0	17803.1
PREPL	242866	312430	283247	316220	304607	354400
TUBA1C	446416	701869	599232	436537	669930	865940
CCT7	1.29041e+06	1.36457e+06	1.44019e+06	1.37116e+06	1.5216e+06	1.80605e+06
RPS18	476243	1.498e+06	648831	724185	651284	931150
CALCOCO2	34277.4	41904.9	45528.8	39317.8	46766.1	70751.3
C2orf16	0	21726.8	7546.74	21272.6	0	9776.4
PRPF4	36877.2	51236.9	49192.6	66560.4	41361.6	55470.9
RBM12	26097.4	31738.3	15830.1	29541.7	25480.2	41903.4
LSM2	311686	342215	298985	344501	353684	405041
ESD	287865	364156	282171	326008	254833	333736
SEPTIN7	144806	162702	154198	210588	167249	174217
EIF4A1	297299	444778	456718	504916	340328	589499
NQO2	359743	479130	374019	423825	415643	446739
FTO	41769.5	37280.4	23003.9	47003.7	42299.8	42266.5
LAP3	354262	461923	409451	262471	465123	674775
YTHDF3	79138.4	106994	70824.2	85479.5	90255.5	104277
RPL21	126541	175689	106283	144398	107993	161705
AKR1B1	2.82716e+06	2.80115e+06	2.60562e+06	2.74175e+06	4.15338e+06	3.20587e+06
HSPBP1	204099	278400	230375	259453	262337	340394
PRKCSH	211960	226569	477051	334522	242203	258239
SEC23IP	13309.7	0	0	29487.3	12917.9	15242
ITGB3	26386.1	33229.1	20783.2	31831	19902.9	30373
SNRPA1	285096	400799	363174	501794	331798	416243
RAE1	105342	108489	95445.3	126868	116958	120677
RUVBL1	417162	496463	610823	572036	392417	573149
IGFBP4	0	13868.7	14235.4	16162.7	14607.5	16631.4
GOT1	207407	238677	237599	272079	261765	276675
GSPT1	792494	882967	850235	727863	973468	1.18915e+06
RAB14	146930	227666	173475	198843	181331	213061
HEXB	150559	103798	178346	173327	293575	91390.4
SERPINB1	1.2184e+06	1.27244e+06	1.18069e+06	1.27459e+06	1.4016e+06	1.45451e+06
EIF3G	525143	683722	610550	701511	513152	721227
TIMM10	45711.1	58217.7	65283.6	89772.5	66938.1	57565.1
POP7	12756.5	29276.4	31268.3	31377.6	33779.7	58391.9
USP9Y	10954.2	16796.7	17976.6	19957	9881.62	19370.2
TBCB	70264.4	117799	86302.7	99501.6	92333.1	124480
MYDGF	657288	767535	796577	1.14716e+06	729100	886656
PLS3	3.39047e+06	3.5744e+06	3.13466e+06	3.92653e+06	3.97737e+06	3.43624e+06
SNW1	144330	173720	149564	176253	172320	173289
DCTD	279651	334383	263853	323371	301083	383711
DNAI1	46554.7	55747.7	41662	71139.9	46926.5	53846.1
UMPS	9418.29	13159.1	10477.8	13291.9	0	11156.7
PNP	1.21091e+06	1.46081e+06	1.14612e+06	1.30085e+06	1.41073e+06	1.68704e+06
HNRNPR	99845.2	157631	122347	179466	142378	137834
RPL35A	361000	1.37436e+06	613596	580436	713393	1.95258e+06
COPS8	207847	241770	209497	243598	238616	268286
PGM2	159565	224444	198591	231947	273164	227739
RRM2	98780.2	133602	112396	121582	130871	146028
SLITRK6	120036	131078	87445.3	176347	139937	126952
MRTO4	210483	236155	191360	244796	218186	252197
ENAH	204070	265143	250617	283358	292639	349046
NECAP2	7847.62	38925.1	47235.6	45259.4	45730.8	43789.9
TRMT112	16014.5	24096.3	9511.42	17464.4	18590.8	34474.7
GCLM	41642.9	96120.1	191899	128859	77909.6	112737
RPL18	360134	539963	395279	463666	355903	592737
CCT8	1.88512e+06	2.00039e+06	1.95232e+06	2.29451e+06	2.15719e+06	2.63771e+06
ADH5	157560	338162	258003	203835	301964	429363
SLC31A1	17961.4	21424.9	21723.5	8161.2	25059.9	27752.8
CCT6A	1.41268e+06	1.89077e+06	1.52934e+06	1.77606e+06	1.7888e+06	2.23066e+06
PGK1	9.01545e+06	9.74554e+06	8.8808e+06	1.07096e+07	1.05844e+07	9.77954e+06
LTA4H	1.43448e+06	1.50866e+06	1.41044e+06	1.68671e+06	2.01547e+06	1.57874e+06
TFRC	165468	208152	171877	212347	161438	201958
USP14	983188	1.19924e+06	1.06285e+06	1.10029e+06	1.24725e+06	1.25712e+06
EIF6	226433	255509	165641	264976	245574	282298
ENO1	1.70494e+07	1.89885e+07	1.60155e+07	1.99464e+07	2.08595e+07	1.79554e+07
CSTF2	103185	119593	91617.7	121355	101903	138680
TRMT61A	12522.2	33434.9	24204	28339.6	21211.6	39577.8
CCDC25	0	29157.3	0	40110.3	34277.6	30397.1
SPAG9	38389.6	45087.5	38543	41095.4	45597.5	59593.9
GLRX	139219	190637	164500	203505	194132	184593
CALM3	2.02896e+07	2.31014e+07	1.89094e+07	2.70381e+07	2.33823e+07	2.40383e+07
PLS1	236984	323429	265567	324288	303939	314344
FDPS	451623	659714	537128	635192	704996	454106
FAH	223714	216773	220443	254099	281773	260783
RAMAC	47741.1	61286.9	24586.1	73160.5	56615.2	53881.6
UBR4	146287	151587	109034	168050	174163	174993
DLG1	72927.4	83073.4	68381.3	119881	70863.6	86542.4
PSMD13	84949.3	97131.1	85752.8	91784.1	101687	112655
PDLIM7	8162.2	43080	36813.3	43866.6	43400.3	49626
ASB6	17160.1	31334.8	22026.1	13581.1	26187.5	28929.5
PRRC2A	0	8973.78	12063.7	17064	11076	12446
WASHC5	0	5265.88	9330.84	0	0	8389.91
PPP3CA	320760	287905	292639	351362	329357	434489
LMNB2	196688	500085	339231	1.25353e+06	372126	405256
SMC4	62368.9	76554.7	106634	111759	36127	91359.8
APOBEC3D	45456.1	71207	87959.9	85032.1	48412.4	88273.4
PRKCA	15281.5	34783.9	33837.3	34532.3	40615.6	42898.5
GNA13	62382.9	74756.4	80491.2	93670.8	75254.9	89764.4
NUP93	146627	210444	184830	322343	125116	220773
COPS6	205549	344464	281754	339207	312056	344718
PSMD5	20779.3	46593.2	44487.4	76896.1	53817.8	47801
TXN2	12522.1	15090.7	12702.2	18746.4	0	12471.6
EIF3I	360270	741773	527515	637003	592789	964149
NACA2	17576.8	17663	11080.1	21815.4	18981.3	21144.9
PITPNA	290975	390415	321027	345957	387045	401951
TCP1	1.20026e+06	1.56132e+06	1.37897e+06	1.66063e+06	1.62284e+06	2.01406e+06
GDI2	2.30207e+06	2.54422e+06	2.03648e+06	2.76947e+06	2.8441e+06	2.48198e+06
GLP2R	11852.6	8119.3	0	11830.8	10867.1	15846.3
GMDS	0	9174.45	9239.21	10585.3	20180.3	11140.4
RAB6A	47649.9	63574.5	39238.1	53839.8	60841.8	58021
HEBP1	677106	761748	713664	848951	999136	864870
PDE6D	44187.2	52858.9	39538	55632.2	43471.1	53817.1
UROD	606921	702464	600082	731045	772429	737799
DNMT1	0	13057.7	10435.9	4499.63	14172.2	28122.2
AP1S1	31747.9	23369	65310.9	38497.9	19799.7	44976.6
CAPRIN1	48326.7	91119	55827.9	63864	70002	68362.8
SMC3	39411.2	58565	52981.6	64556.2	59237.4	84576.8
FXR1	129726	203498	156949	143405	192487	225914
DTYMK	106171	217055	272537	265605	172103	331275
CLDND1	39440.2	38292.9	44875.3	48171.4	43278.9	60453.1
MCTS1	313246	435779	336859	353849	413178	509226
JUP	14989.6	65238.7	47291.9	61429.8	57648.1	54317.6
YWHAG	1.53437e+06	1.43807e+06	1.37935e+06	1.755e+06	1.86847e+06	1.52001e+06
VPS26A	78516.9	108983	80490.8	98195.8	88206	120965
AP2A1	0	9965.87	0	12273.6	10439.2	18190.8
PNPO	181458	230357	153803	165703	222800	264782
ABCE1	181202	243119	217053	196534	267353	321748
U2AF2	202400	228656	210046	231217	258976	348699
PSMD7	401272	501768	503823	616075	481344	633544
XPO1	260189	316796	248615	304248	357490	321121
RPS8	1.4604e+06	4.14532e+06	1.67582e+06	1.99896e+06	2.05937e+06	4.1551e+06
TKFC	70953.7	151270	95590.4	100975	124174	117880
DHX15	141332	159664	164292	224787	196432	188967
EIF1AX	217165	421253	239530	295752	278784	384848
SRSF3	1.72803e+06	3.17196e+06	1.68891e+06	2.14331e+06	1.83269e+06	2.826e+06
GSTO1	339011	365760	298644	479798	405037	421536
MIF	962620	1.16861e+06	1.07858e+06	1.33345e+06	1.6505e+06	1.05746e+06
SUPT5H	71942.4	107932	76843	95214.6	78626.2	100790
NUTF2	164113	103094	81981.9	127693	112263	141061
CLTA	26376.2	33705.6	17450.6	35135.3	20152.3	32848.5
NONO	249515	709177	538779	673065	461348	917674
ATIC	275826	301322	340816	200686	402749	377083
ABCF1	129496	133515	199813	167200	116863	169169
RUVBL2	930366	1.01712e+06	1.53095e+06	1.27207e+06	768862	1.27272e+06
PTPA	487586	491579	471815	606951	639871	582991
EIF4A2	2.35694e+06	4.19591e+06	5.1299e+06	5.22296e+06	4.31224e+06	6.18319e+06
TRIP10	11629.4	39290.9	32799.3	40863.5	26347.1	47092.6
PACSIN3	93467	105226	70931.6	128819	116439	109865
RPL23A	190847	680495	167422	190265	247736	239659
PPP2CB	360035	542229	453415	571198	424923	587510
METAP1	21822.8	62184.1	53774.1	66285.5	73003.4	67639.8
CAT	99315	113714	137826	158716	142930	116937
PUF60	443187	592154	457981	575583	501223	738677
TLN1	801996	1.00915e+06	880279	1.10081e+06	1.10761e+06	1.19939e+06
RPL5	972383	1.69423e+06	1.29182e+06	1.22452e+06	1.62907e+06	2.20205e+06
FAM98B	35211.6	54608.4	48905.6	51303	61624.1	64915.6
RPL30	303670	505804	365175	377753	463653	558657
C11orf54	37985.8	38741.6	53415.1	57631.3	49054.6	24632.1
VPS25	27035.9	30137.9	36458.3	38247.1	34577.5	43877.3
ALDH1A3	466930	641768	531715	507978	675165	728362
CIAO2A	65564.1	123583	93118.8	110129	118100	149215
PYGB	391539	470069	391871	428683	496275	584803
PFDN4	374612	425614	397691	503630	522643	479430
HNRNPA1	779184	1.23206e+06	1.08446e+06	1.67627e+06	1.35767e+06	1.37182e+06
AGBL3	5823.52	33726.5	14398.8	18197.9	7211.32	42119.6
MARCKS	18228.6	22057.2	15317.8	23106.2	13781.1	28046.9
PSMD8	59110.2	70933	116734	95524.6	56921.1	90688.3
RPS16	1.18714e+06	3.44613e+06	1.70537e+06	1.81148e+06	2.17199e+06	3.78113e+06
AARS	421194	751306	596185	834479	758265	757697
CSTF1	81204.3	95120.1	59526.3	103479	98396.2	109246
NEK9	0	16278.5	11925.2	21749.2	9687.64	17824.7
CMAS	60035.6	71909.1	72865.9	92256.1	84601.4	100669
ARPC1A	33609.7	80604.4	71332.8	64695.4	91560.8	105373
RPS4X	757454	2.88692e+06	1.24968e+06	1.52395e+06	1.60177e+06	3.11032e+06
PRKAR2A	175123	355375	255654	429164	327206	317676
TALDO1	1.69063e+06	1.97836e+06	1.54639e+06	2.16561e+06	2.24975e+06	1.96392e+06
NAXE	134625	195494	131096	171110	179934	172259
LARP1	9812.16	19498.4	12306	15814.2	12160.1	31335.8
TXLNA	0	5115.11	9340.36	5657.39	0	14019.6
C9orf64	77640.3	84795.5	93664.1	115901	100045	109838
ARCN1	26291.2	42647	43440.9	27256.9	55277.2	62520.8
NT5E	565719	544278	571846	411812	729050	756062
CAPG	1.27321e+06	1.69279e+06	1.2596e+06	1.43966e+06	1.90639e+06	1.66089e+06
PFN2	114275	111528	80306.6	120697	152205	145049
CPNE1	247186	355826	194430	269950	322723	333717
DBI	586759	632634	574762	766182	1.53777e+06	527656
CCNK	0	11693	16894	20975.3	0	16041.2
DNAJC7	29868	37995.7	32120.7	36608.7	42222.1	46974.7
GART	229853	245236	207197	301436	267176	399896
CST3	0	47640.2	43388.5	59530.3	88161.2	45975
CARS	47292.8	88196.8	70532.6	92411.9	105564	77921.6
C8orf82	12433.3	13649.6	5957.85	21152.7	10118.9	16443.4
LYPLA2	35953	58098.8	40147.1	63036.2	53152.2	30452.1
UAP1	24998.5	35959.1	9149.96	32974	29680.5	34133.1
PGM3	35700.9	69212.2	56736.8	74996.3	71637.9	78546
ACYP2	51622.5	49677.8	61345	67949.5	86553.7	67947.3
ANP32A	365650	534564	370350	495338	488872	425047
PPP2R2A	164377	244828	176215	232159	203842	313874
HSPB1	419502	447085	452056	806700	472612	590839
MAPK1	439646	642505	449931	590867	595671	655563
SOD1	3.03408e+06	3.18498e+06	3.19699e+06	4.56834e+06	4.21317e+06	3.57588e+06
AMOT	33818.6	38739.2	31359.1	44645.1	10676.7	45317.8
DNAJA2	253406	248980	224292	327468	191583	358031
USP5	281367	315052	337440	417794	271458	439261
CAP2	72998.7	104722	82305.4	97565.1	109418	122525
SLC25A6	11063.2	11003.9	33403.9	11463.2	14743.5	21284.6
AP1M1	0	4467.95	0	0	0	5937.96
SUGT1	226678	394770	267319	357499	303275	458442
FABP5	36483.2	38446.4	30877.5	47191.7	55008.3	48909.1
PLCB3	239778	283637	263029	352190	321631	398028
TWF2	268590	392247	286916	369819	384810	471827
NAA20	61445.1	80461.3	59182.3	110632	75111.9	82010.5
RBX1	242816	406224	341021	456767	427477	484357
DDAH1	311785	404803	278945	415919	442951	402885
FBP1	8282.7	9293.82	8708.62	10390.8	11869.4	11745.9
RPL18A	490647	1.66303e+06	880469	1.18605e+06	1.12344e+06	2.4209e+06
RPL7A	244178	324777	298286	401536	335393	698790
EIF3B	427323	692901	655633	884099	730199	1.08059e+06
VARS	426216	723659	456167	612477	605457	712990
PGLS	716152	937448	789164	1.06143e+06	1.1874e+06	985945
BPNT1	106536	132558	123965	179989	159638	167507
PABPC4	69721.7	127170	100831	139308	81947.2	136514
RPS27A	5.11588e+06	4.84264e+06	4.70342e+06	8.63205e+06	6.56221e+06	6.33791e+06
ABHD14B	142568	189653	168449	229236	240595	204706
DDX23	0	11983.4	0	5144.56	16316.4	18019
VIM	1.51758e+06	2.38926e+06	1.7381e+06	2.37876e+06	2.19636e+06	2.61255e+06
HMBOX1	36268.1	64178.1	64496.8	87366.6	154708	63202.7
ARPC3	94501.1	186102	176168	221686	240206	253872
UBE2V1	684600	817694	629693	1.00555e+06	934995	910779
MCM2	52584.4	100580	124350	137073	117804	227617
CTNNB1	96025.4	103746	80856	130811	135293	113959
RALY	303090	331436	390016	564357	348066	451454
TRIM28	68408.1	90742.5	103672	124593	76962.1	141213
PRPS2	269743	423563	324958	386314	446263	462061
DNASE2	110262	70568.5	69483.9	159412	96837.5	44676.7
GMFB	355888	462881	390153	494863	537229	540939
AP1M2	140428	138046	155721	168559	193728	214549
DYNLT1	15426.7	23534.7	31150	32338.6	24987.1	35872.2
FARSB	250827	896552	375738	510982	520879	1.16298e+06
MAP1B	636031	804670	685670	950955	928342	1.14607e+06
HSPA8	6.96766e+06	9.21685e+06	6.65066e+06	9.63001e+06	9.41498e+06	1.22518e+07
MRTFB	34665.2	74434.7	66179	91876.9	97304.1	80484.3
CLUH	130064	130930	126720	180591	138040	229124
OTUB1	549109	633892	592385	876328	820371	763770
RTCB	176025	293413	213180	275316	295536	337930
TPI1	3.87479e+06	4.66734e+06	3.89058e+06	5.38033e+06	5.55687e+06	4.67156e+06
PSMD4	76188.3	93128	129712	128639	96185.9	149570
CYCS	154515	168926	145057	216250	214147	194791
DDX46	5672.4	14075.8	31764.1	17877.1	19492.4	23843.7
ETF1	449964	718820	494485	541343	685063	735380
SRSF2	67943.1	111099	74308.7	107034	96113.8	103469
MAT2A	265599	285816	263108	370207	327704	417260
KIFBP	0	4598.3	0	5193.55	0	7869.59
TPR	38459.7	48986	14320.8	105062	37157.8	53947.5
CDK6	60914.7	108045	160033	151541	125379	215910
HLA-G	0	4745.47	0	5334.83	8337.33	0
C12orf10	409519	560843	453451	589940	716155	637673
ELOB	182643	227325	225383	273062	316353	318565
AP1G1	34441.2	32475.7	41767.1	48735.9	61158.2	25512.8
SEC23B	159851	195821	162906	254203	224968	230642
LGALS1	319450	414683	344204	845163	467911	486822
ERH	449480	792369	523028	949669	658539	737615
PFDN6	241509	355809	293016	430980	407082	415522
DBN1	96343.7	164013	130227	243972	184149	146541
NUMA1	119464	275602	166152	505952	195059	234394
ENPP1	25153.1	31279.5	21092.6	35490.6	28966.1	46116
HAGH	0	33552.9	29452.1	44311.1	49204.2	38252
PRRC1	71439.5	44260.7	58940.3	83324.4	94936	50039.3
BCAR1	0	30401.3	19501.5	47901	34646	21306.2
RPS19	298823	586315	349331	389080	496637	760153
POLR2A	57926.3	50861.8	54663.5	88793.9	62940.1	77630.6
STX4	0	26558.3	0	61009.1	37726.9	21718.3
TAGLN2	969465	1.12867e+06	979381	1.39181e+06	1.55617e+06	1.30455e+06
DDX1	76752	110415	117913	113964	156912	196898
PRRC2C	0	11984.3	0	17157.9	23754.3	15932.8
PSMG2	0	7995.74	0	9265.61	0	14100.2
EGFR	11349.8	45380.7	47824.9	79524.2	44812	64896.9
XPNPEP1	88603.7	111229	89710.1	102478	128788	139361
VCP	3.33253e+06	4.12924e+06	3.17301e+06	4.96587e+06	4.78459e+06	4.75951e+06
MAGOH	302007	364303	433502	523436	521482	598674
ASDURF	0	5534.83	0	7758.4	8212.75	0
DDX39A	16602	32603.5	42558.8	47195.1	36276.2	46974.6
COPS4	134578	202088	144573	206036	208896	228736
HSPA1B	1.07576e+07	1.43503e+07	1.07021e+07	1.39122e+07	1.59502e+07	1.55053e+07
PCNA	5.7254e+06	7.60913e+06	5.34467e+06	8.27444e+06	7.99202e+06	9.16169e+06
PGRMC1	38840.3	75198.3	65751.6	117886	95028.7	68227.4
MAPK3	84908.3	118704	85995.5	100244	124306	129555
CARM1	59439.8	63273.2	31926.1	65161.6	87802.3	85588.2
FARSA	68364.6	134960	67036.5	87660.4	98780.4	150039
EXOSC6	0	19548.4	0	28505.7	29028.5	19528.1
RPS11	329251	857807	501833	732029	660782	1.31016e+06
PEBP1	773679	1.25976e+06	1.02156e+06	1.49946e+06	1.48725e+06	1.27812e+06
CSDE1	88392.5	101559	84858.8	143742	112686	128357
ERAP1	18285.4	8239.34	7609.13	10305.2	12712.8	12075.1
GNAI2	137060	319124	206316	280954	301469	331344
BAG6	30321.1	52969.7	33192.2	48638	32531.1	70203.9
ARHGDIB	1.71073e+06	2.33073e+06	1.84229e+06	2.40568e+06	2.78565e+06	2.6919e+06
GSN	187568	315299	190044	329415	277343	193230
SEC24D	0	22520.8	6985.39	14729.4	18302.3	24032.2
CAVIN3	24167.4	18155.7	9656.49	26236.1	0	27267.2
DHX9	380609	550317	403758	646225	525224	593329
MMP14	45803.8	65292	51423.5	75551.6	65389.2	76722.5
RBBP7	394886	733028	570787	841945	797207	1.14042e+06
ACAT2	816548	1.03053e+06	866508	1.27429e+06	1.32701e+06	1.24427e+06
HNRNPD	1.89728e+06	2.35091e+06	1.76003e+06	2.81117e+06	2.69427e+06	2.79618e+06
CAMK2D	0	12083.1	11348.8	20632.5	11553.5	17243.6
ASS1	93863.8	165347	132292	93777	197189	196922
ITPA	51031.5	74908.7	56480.8	68096	83853.2	100948
TUBB	1.91631e+06	3.26078e+06	2.39845e+06	2.272e+06	3.55877e+06	4.36622e+06
VBP1	477268	713605	551592	820022	887017	816538
PFAS	476871	661842	509745	722289	757616	871483
RABGGTB	48087.3	104160	76710.3	94842.2	114272	126709
SMS	1.03396e+06	1.54868e+06	1.16951e+06	1.70902e+06	1.81832e+06	1.74101e+06
AP2A2	0	20923.6	14764.7	26067.6	22492.1	39937.7
PPIA	1.39414e+07	2.10177e+07	1.49071e+07	2.21583e+07	2.52956e+07	2.15833e+07
BRK1	153589	234307	168643	322467	223197	250869
CPSF6	59872.8	96855.6	59819.3	89681.3	74761.5	103532
ALAD	29646.1	33340.4	31814.3	47589.8	46762.4	65171.1
NIBAN2	246921	253164	249334	308562	371896	387762
POLD2	18115.6	23751.5	12460.2	27309.3	31335.3	25342.3
RBBP4	175509	246760	186166	322439	240962	280071
TXN	4.47591e+06	4.43929e+06	4.06708e+06	6.70035e+06	7.50256e+06	6.10113e+06
CAP1	792458	995335	747115	1.19559e+06	1.19633e+06	1.18158e+06
TXNDC17	290923	501509	322054	446363	483487	555419
PLD3	17013.8	12023.9	4944.43	19194.1	18181.9	14737.6
PLIN3	56308.9	166579	121477	196835	161833	183611
REXO2	117403	219633	147324	243466	219692	223957
TUBA8	155182	206681	155566	145735	238151	335672
YWHAH	2.22326e+06	3.09451e+06	2.15946e+06	3.5777e+06	3.35184e+06	3.38925e+06
GNS	37280.8	28113.6	34298.3	55616.1	43124.4	52384.3
SQSTM1	87382.7	112270	71437.3	134171	72038.8	225573
KCTD3	0	10271.5	0	16652.5	0	14875.4
PLEC	1.02696e+07	1.6461e+07	1.07526e+07	2.69284e+07	1.32683e+07	1.6577e+07
PTGR1	971768	1.46302e+06	1.25048e+06	1.9159e+06	2.70319e+06	1.66829e+06
CTPS1	90408.2	479143	247581	380571	354200	504763
UBE2O	33479.2	55993.6	33445.6	44225.8	51449.2	57668.3
LRPPRC	7882.84	28700	99603.7	67503.4	37271.1	44152
KARS1	304896	530071	458386	708664	629396	825078
IMPA1	107737	136685	86647.1	125738	166907	171918
VDAC1	83147.8	107205	314950	158176	197675	165914
UBQLN1	68165.2	65502.2	126045	105743	104771	117662
AKR1C1	546594	631923	942946	729376	1.46294e+06	980262
RHOA	349816	548738	482207	603533	745694	764711
UBE2L5	87836	128951	90719.8	144112	139924	125706
RAN	1.92726e+06	2.31298e+06	2.01178e+06	1.58064e+06	3.10409e+06	3.18473e+06
RPL23	255443	752556	549400	854754	676630	1.65966e+06
PBDC1	105912	113046	99994.6	161560	165152	176790
SF1	401988	602450	447276	725277	645261	696451
RPL27A	48703.5	74687.5	78108.7	116355	87585.1	137648
WDR1	1.61955e+06	2.36334e+06	1.7154e+06	2.67992e+06	2.74422e+06	2.64795e+06
PRDX4	9956.85	7790.05	29290.2	21927.5	10964.9	0
PRPF19	259497	383430	335109	521669	411901	595070
CNTN3	13600.6	12380.3	7244.5	19321.5	12092.7	20204.3
YKT6	47451.9	57490.8	36302.8	76139.9	68694.1	74518.5
SEPTIN2	801962	982971	733066	1.2348e+06	1.25504e+06	1.25439e+06
CAPN2	1.69088e+06	2.28644e+06	1.69606e+06	2.31352e+06	2.8357e+06	2.66615e+06
PARK7	1.95967e+06	2.61e+06	1.88725e+06	3.32935e+06	3.07439e+06	3.07606e+06
PITPNB	157209	242535	196356	315895	311198	286007
DDX17	460092	717341	488080	767872	828915	771198
GNPNAT1	56349.8	153212	96174.4	202264	145884	151967
CCT3	1.97471e+06	2.9334e+06	2.25511e+06	3.5556e+06	3.45688e+06	4.16629e+06
CSTB	849074	923634	817611	1.19676e+06	1.48496e+06	1.34314e+06
RNPS1	25602.2	86003	63260.3	100631	77028.4	116935
TUBB4B	5.69065e+06	8.50351e+06	7.24446e+06	6.51845e+06	1.15177e+07	1.35974e+07
CYFIP1	159417	231677	204038	324928	360600	296216
PRKACA	26803.7	62426.6	44541	71116.1	57920.7	74176
FBL	171775	203894	276280	327226	170083	329993
YWHAZ	1.45128e+07	1.90011e+07	1.42225e+07	2.32029e+07	2.31715e+07	2.0926e+07
ARHGDIA	4.33717e+06	5.85489e+06	4.29442e+06	6.94578e+06	6.65821e+06	7.50384e+06
ARPC2	263566	434567	295200	400506	471329	486574
SPTBN2	11864.7	9993.9	6673.01	13837.3	16170.7	18726.2
ACTL6A	62337.8	150394	99419.1	160189	149523	212990
GRHPR	189392	301753	193061	257758	351252	311307
NPTN	161813	137600	479013	161782	394399	261115
LRRC20	0	15056.7	0	23831.2	40914.1	24434.5
SCAMP3	0	5377.19	0	14148	8333.24	8717.44
BLVRA	128608	187689	90302.4	204035	326954	209450
GYS1	23684.8	35342.9	50517.3	51631.8	81668.8	57567
HLA-B	104145	140611	122278	178811	199338	282869
CMBL	144029	202001	152681	250281	295286	234921
UGDH	582798	1.17678e+06	693287	637580	1.37945e+06	1.13786e+06
SHMT1	247465	329682	218295	319216	440060	405689
MRI1	0	9856.54	17388.4	17008.8	21351.2	24576.5
PPP2R1A	413249	629948	480223	534929	792726	892382
SYNCRIP	1.76785e+06	2.6821e+06	1.93466e+06	3.18528e+06	2.42436e+06	3.3335e+06
SMU1	81627.9	80720.7	104223	134676	75820.7	146166
RSL1D1	220651	462248	256760	426777	364820	479120
DPP9	43588.2	118508	93000.2	118032	155676	173254
PTBP1	139718	241732	129386	282531	233509	213464
GLO1	853777	1.22752e+06	847726	1.38318e+06	1.74374e+06	1.429e+06
EIF4G1	782623	840950	673706	1.55466e+06	757275	1.30472e+06
RBM25	46093.9	84382.6	38714.8	111209	52011.4	77598.1
ACOT7	146317	276458	195909	294507	329000	391507
NCBP1	80124.2	161561	100840	118118	169495	212720
MAT2B	365014	509364	372356	600496	628557	626461
VAMP3	65851	111354	61953.4	109380	110798	142714
SERPINB5	60947.6	99047	56322.4	99335.6	103548	132016
TIAL1	44494.2	37868.6	58713.7	89931.1	75795	68870.5
ARFIP1	60426.3	67542	50339.8	115380	100800	102875
AKAP12	0	8869.33	7570.63	24149.8	11253.6	13992.6
SRSF9	32211.6	80484.9	34165.9	69777.7	50930.4	58663.7
UBA2	9094.81	4976.31	10852.2	7268.28	0	33850.6
METAP2	81193.1	155404	97287.7	155478	168300	254053
HSD17B4	0	5400.34	19051.2	18958.1	17516.1	7772.43
RPS21	553899	1.48748e+06	734857	265862	1.27493e+06	1.8261e+06
SDF2	0	5970.8	13934.3	11678.3	0	21481
PDLIM5	119136	222750	173241	301217	271216	385320
LANCL1	18539.9	35960.5	23437.2	35136.8	46089	40709.4
IDH1	557264	991971	603098	1.05663e+06	1.80437e+06	809896
CRYZ	18307.7	33456.9	23545.6	53236.6	40581.2	41414.9
VTA1	43116.7	75772.3	53813.1	98553.3	94111.2	90603.6
FMR1	31186	48911.8	32333	57144.8	57480.8	43921.7
HDAC2	58335.7	45867.6	55262.4	98041	94451.2	122363
TMOD3	228381	405174	233393	464151	387301	413597
ACTR3	847171	1.3206e+06	950706	1.37441e+06	1.72865e+06	1.69515e+06
PFDN1	63765.9	107562	61392.8	143176	113530	113522
EXOSC4	151490	242715	168046	299692	246939	336519
ZCCHC8	0	7783.11	0	13946.4	15330.8	7889.04
IMPA2	25727.6	50592.1	39058.8	69914.7	78513.9	64422.8
EIF2S2	52870.5	87940.3	52078.9	64887.1	94881.1	171071
SMC1A	117335	187965	100620	240920	209419	210628
MT1X	52700.6	88990.7	49989.6	121947	88798.2	94547.7
ERO1A	11241.5	36653.3	41652.6	56121.5	72518.1	65421.4
GNL1	0	20066.3	5966.3	19658.1	14565.6	22834.9
PTK2	9457.86	14613.7	17860.9	36453.5	26422.1	25345
PRPF8	171202	284785	228792	414183	403900	461674
TUBA1A	6.56679e+06	1.11118e+07	8.95121e+06	8.32816e+06	1.63235e+07	2.07666e+07
SNRNP70	414249	846826	547317	998397	750328	1.01606e+06
RNMT	11132.3	42621.8	23511.4	38872.5	43329	42957.5
ARPC1B	85047.8	164128	142926	214551	311173	262038
NUP50	18688	43674.4	27251.9	49889.7	16872.5	54433.5
STRAP	593290	888391	607384	1.02746e+06	1.1207e+06	1.29651e+06
CD44	503155	1.1958e+06	539939	995860	576696	1.03446e+06
PSME1	114540	189312	88964	218361	210574	159237
EML2	0	4734.2	13630.5	5798.18	37756.4	0
CHMP2A	37754.1	84447.4	38851.7	72249.9	54651.7	74624.6
SLC43A3	12255.7	19470.2	12840.8	23929.4	28870	17786.5
EIF3L	133120	275346	159062	282209	299137	374119
SRSF1	765151	2.02864e+06	933264	1.75091e+06	1.4334e+06	2.24211e+06
NDUFB5	18639.2	85653.9	22456.2	68384.8	40326.7	42195
RPL8	435639	1.17203e+06	528351	993909	826681	1.68178e+06
MAP2K1	51206.2	88797.5	49655.7	105245	81104.2	96067.7
MPG	0	19608.4	16638.4	20251	44425.3	33908.2
SRP19	29219.4	72078.4	29217.6	34621.6	55411.8	84571.6
AKR1B10	1.83689e+06	2.61289e+06	1.71266e+06	2.88811e+06	4.438e+06	3.48724e+06
HNRNPAB	443353	643384	453825	861161	744009	867041
HMGCS1	20527.9	17692.5	14991.8	19628.9	41138.5	33406.3
BAIAP2L1	36815	52446.7	19127.2	70054	67381.5	82900.2
AGFG2	0	6291.47	8597.88	10828.1	0	18192.3
PSME3	139022	176972	121605	235281	267551	281834
RCC1	39572.6	60276.1	42008.9	80549.4	83064.3	74553.8
SEPTIN11	0	10630.7	5942.17	11566.5	17238.2	15274
RPS25	161026	524768	262722	388276	502988	825012
AKR1A1	73059.6	121815	73971.7	142315	171591	138423
NANS	474064	873457	590936	1.1271e+06	1.22778e+06	1.13708e+06
EPB41L2	50947.7	104801	80848	141596	154985	230139
ARPC4	499205	1.0945e+06	779259	1.22962e+06	1.73473e+06	1.49985e+06
RPS23	244181	628371	394208	744825	764194	1.35918e+06
GTF2H1	44288.2	75322.8	57035.4	109921	97358.7	212058
ADK	295757	462155	294485	571668	558307	765385
COPS2	128035	229384	142619	275483	263866	345802
AIP	0	4759.35	6876.03	15789	10626.3	11023
RPL28	63727.7	91932.9	88677.3	172902	117617	201090
CCT2	614593	1.03206e+06	674893	1.3218e+06	1.18696e+06	1.68414e+06
CHORDC1	368011	554861	362003	588495	718912	837770
ATG3	67199.6	139654	82347.3	162461	134341	194959
VPS35	34350.3	70994.6	51293.8	91492	101411	113660
HSPA4	243748	429892	258338	492444	507851	560560
G6PD	6.67803e+06	1.08897e+07	6.7254e+06	1.3225e+07	2.25935e+07	1.34608e+07
NAMPT	684047	1.15823e+06	1.0616e+06	1.65477e+06	2.7434e+06	2.13785e+06
MACF1	0	9092.09	0	15916.9	0	21504.9
SRSF6	569550	1.04478e+06	595944	1.20991e+06	1.20551e+06	2.67644e+06
RCC2	1.32563e+06	2.90854e+06	1.54494e+06	2.79048e+06	3.2366e+06	3.13136e+06
EIF3E	9081.97	23353.3	17808.8	36208.9	29332.7	41234.8
CHMP1B	58946.5	76910.4	47783.4	173797	99634.5	119679
PHGDH	255237	702198	308582	550202	631029	718295
CCAR1	88517.4	174829	110897	149539	225848	280296
TPT1	1.92276e+06	3.13836e+06	1.78948e+06	3.92304e+06	3.53189e+06	4.72133e+06
OPA1	76971.1	171391	104622	188611	306930	213662
BZW2	22321.1	59871.1	27684.7	53132.3	65768.8	56979.1
DNAJB1	170292	333799	203120	372729	418449	491063
CTNND1	19098.1	42832.3	24958.3	51151	33321	61410.9
DDI2	15547.9	65647.1	50497.8	105323	90632.7	103582
PRDX5	999158	1.73351e+06	1.04487e+06	2.16079e+06	2.59182e+06	1.80767e+06
CSRP1	42190.8	117060	95985.4	110078	198066	220343
TXNDC9	16714.6	31526.6	37838.5	29984.4	65531.3	78507.6
STIP1	4.05446e+06	7.38568e+06	4.22064e+06	8.77611e+06	8.44158e+06	9.4086e+06
PGAM1	1.73691e+06	2.42912e+06	1.61037e+06	3.63312e+06	3.75427e+06	3.33995e+06
PABPC1	1.67225e+06	3.43101e+06	2.10949e+06	4.69322e+06	3.82846e+06	4.43134e+06
COTL1	590561	1.24071e+06	767953	1.61715e+06	1.83702e+06	1.59991e+06
CREG1	7613.3	19101.9	14087.9	29647.2	16957.7	33931.4
DDX39B	583838	1.0594e+06	715570	1.33859e+06	1.56646e+06	1.5148e+06
IKBKE	97183.5	142962	104155	279876	163095	220904
SGTA	60832.5	178058	114378	243160	216412	241751
CPPED1	25709.9	84378.3	39339.2	95026.6	83121.1	62648.8
ALDH3A1	306531	774930	384181	629312	1.63907e+06	811247
PSME4	12518	23436.2	12742	27043.2	21535.7	34555.3
ACIN1	0	18311.3	6722.49	20866.1	32693.1	23669
HSP90AB1	2.92342e+06	5.76382e+06	3.65043e+06	7.76367e+06	6.98056e+06	9.90587e+06
NAA15	207476	402929	296423	490966	633163	737896
HYPK	10932.9	28026.5	18758.4	38098.5	40720.5	39840
PTPN11	59571.5	173411	104028	254291	197876	223051
AHCYL1	92400.4	281848	142422	250873	340673	307140
PFN1	1.98801e+06	3.21869e+06	2.08657e+06	4.48923e+06	4.92014e+06	4.34767e+06
CZIB	274604	398802	296244	638263	737923	594430
PSAP	0	5171.41	0	15990	11159.7	6851.52
EIF3D	486626	1.01721e+06	593377	1.04478e+06	1.29382e+06	1.69298e+06
DUSP23	0	15477.4	0	33671	12360.8	41629.3
SSB	396285	876733	439710	1.11574e+06	962154	907165
SARS	464882	1.23304e+06	695180	1.49139e+06	1.51625e+06	1.69084e+06
HSPH1	630890	1.46077e+06	851270	1.86589e+06	1.73388e+06	2.36081e+06
UBE2N	271126	568973	356200	799012	779200	757957
GPHN	10004.5	40169.5	33999.1	83709.1	37092.3	74921.1
TOP1	15424.6	26402.5	10597.3	39577.2	29479.9	34082.5
EEF2	4.66096e+06	7.78111e+06	5.02262e+06	8.92686e+06	1.10355e+07	1.20188e+07
OLA1	987311	1.39035e+06	1.05114e+06	2.12138e+06	2.3258e+06	2.37541e+06
LRPAP1	20043.8	34095.4	124639	76211.3	90888	64933.1
BID	11944.3	44464.6	32671.7	54053.8	73026.1	80843.7
INTS13	51477.2	83371.4	54608.6	126319	110862	121884
PACSIN2	332813	542065	315396	741790	669810	744477
TES	117133	214725	156215	217571	348143	425064
INSC	0	18478.6	11931	35247.9	14052	33318.7
DPYSL2	383762	670504	350721	860003	915700	862898
HSPB11	0	10776.6	10532.9	24116.3	26931.1	19430.4
TRAPPC3	8989.75	27997.5	7568.29	16874	20322.2	27543.1
NQO1	524607	1.18202e+06	750681	1.69683e+06	1.99617e+06	1.59495e+06
SF3A3	39938.8	40709	30957.1	110548	78982.1	90942.8
KHSRP	19953.5	27491.3	29366.2	60837.2	86581.3	63298.5
DHPS	24959.9	44338.2	24637.3	57160.2	60772	54933.1
NEDD8	533404	1.141e+06	639053	1.46739e+06	1.79761e+06	1.40102e+06
PPM1G	33995	36735.3	35502.9	67868.6	81512.5	139619
PAXX	22140.2	10034.3	19000.8	30953.4	44452.3	43750.6
SNX5	0	9704.18	12412.3	25497.5	21712.1	25439.8
PPP1R7	676530	1.30173e+06	684643	1.58641e+06	1.71763e+06	1.34777e+06
CBR1	262174	505906	358488	572624	918929	830098
SH3BGRL3	937229	1.62727e+06	1.112e+06	2.71599e+06	2.56663e+06	2.43056e+06
MTHFD1	348441	952165	563040	629532	1.30497e+06	2.01967e+06
STUB1	15249.5	98270.4	39051	90733.2	91141.1	86122.8
HSP90AA1	1.24739e+07	2.86276e+07	1.51826e+07	3.53828e+07	2.64958e+07	4.05847e+07
DIABLO	205975	292006	237895	557291	607634	512740
RPS17	436686	1.61232e+06	426624	751422	1.02357e+06	1.82431e+06
ENO2	101633	221776	160757	352011	418061	378286
TAF15	18018.1	21782.9	33803.5	41829.7	64388.3	51448.8
BUB3	363612	533031	368663	659830	873784	921551
UBAP2L	86616.9	116806	73774	214564	205154	204670
FUBP1	551201	937691	552756	1.2763e+06	1.46891e+06	1.30344e+06
NIT2	96782.6	136573	81118.6	207351	229670	243403
PALLD	39778.6	154828	100846	226576	239408	296152
TDRD6	33819.2	90979.7	32111.8	81016.5	72794.7	147165
RPL7	314004	940968	451506	1.08186e+06	931908	1.70508e+06
CUL2	0	22965	6050.44	28243.1	31446	20159.6
PSPH	16286	28251.6	23708.6	56387.9	70183.4	56787.4
SHPK	0	50737	26837.4	60736.6	119107	88443
CACYBP	1.00228e+06	1.57741e+06	938124	2.0966e+06	2.39678e+06	2.9494e+06
CUL4B	33613.4	69201.6	34160.4	87971.3	72094.5	82404.9
EEF1A2	100281	182186	86943.3	213396	242067	313035
CACNA1A	0	19407.3	16182.7	42613.3	38853.5	54862.3
CBX5	113332	252345	139539	338154	293428	345103
GMPS	168288	297829	227417	431720	551778	576360
MEMO1	24570	56045.2	22531.6	60287.2	44997.1	71308
UBE2H	28444.3	29948.4	25264.4	101601	65183.1	69617.4
YWHAQ	1.50604e+06	3.03136e+06	1.52101e+06	3.72187e+06	3.82664e+06	3.615e+06
UBA1	487942	730273	425673	961341	1.47078e+06	1.18948e+06
HDHD3	0	21911.6	11981.5	41459.9	39769.6	31187.2
AKT1S1	0	18148.8	0	39534.5	44892.9	56134.6
ANXA8L1	47295.1	101946	67519	150826	167259	204327
ACTB	1.03421e+07	2.80583e+07	1.73681e+07	2.49104e+07	4.29755e+07	4.65829e+07
RPL15	324990	1.77031e+06	471928	1.17037e+06	1.02685e+06	2.33295e+06
DSTN	372931	1.15755e+06	625526	893716	1.55996e+06	1.68157e+06
HNRNPA2B1	1.90878e+06	2.19447e+06	2.57251e+06	6.41721e+06	4.17149e+06	5.46951e+06
PCNP	0	18728.8	9788.05	26790	34140.5	39538.6
RPL26	208382	611252	418456	1.04016e+06	1.05025e+06	2.05323e+06
PMM2	88402.2	156374	80887.4	72986.7	244851	222775
UBFD1	66923	156120	92814.6	216214	233507	253600
AKR1C3	1.09095e+06	2.43273e+06	1.75659e+06	4.08764e+06	6.33401e+06	4.45667e+06
COX5B	10973.3	24216.9	123235	86824.7	53018.3	61166.2
BLVRB	88644.1	183744	124023	215198	362024	315912
ERLIN1	15872.8	15209.4	21907.3	24339.9	47038.4	40587.4
LUC7L2	21713.6	46678.6	31662.5	82111.6	56233.2	131727
ACLY	938364	1.92689e+06	1.1592e+06	2.72381e+06	3.85772e+06	2.99332e+06
BAG3	67653	109272	85443.9	236175	221471	212809
ROCK2	0	24748.1	11010.9	42797.5	41176.5	55711.1
NAP1L1	656878	1.08535e+06	784498	2.03853e+06	1.78532e+06	2.18078e+06
MAP1S	15419.7	25588.4	21125	55356.9	41898.3	58866
PPP5C	181517	308267	188900	461512	494501	520935
DUT	259935	444360	272362	514556	715224	954190
CFDP1	112421	158385	105124	337357	295131	247021
PRDX2	1.51699e+06	2.91717e+06	1.5127e+06	3.99269e+06	4.68854e+06	3.67639e+06
PGM1	248455	489702	254986	674366	753586	618378
SUB1	463213	585617	464639	1.34242e+06	1.02649e+06	1.23724e+06
LRRC47	0	6824.04	5826	16900.9	18728.8	7927.37
RBMX	325980	651809	373142	1.05437e+06	785409	999924
YWHAB	3.78974e+06	6.67912e+06	4.1752e+06	1.11396e+07	1.13346e+07	1.02007e+07
FKBP4	2.4868e+06	4.259e+06	2.80427e+06	6.77084e+06	7.48986e+06	8.04759e+06
SLC9A3R2	46637.2	88856.3	48923.2	132180	127112	149362
HPCA	74236.7	151572	95096.4	256202	258369	285575
PPM1F	6298.95	19151.1	9031.09	24524.7	22462.6	31602.1
NNT	10585	18490.6	20449	50607.2	30663.8	60274.1
GARS1	455264	1.09573e+06	554840	1.39413e+06	1.51775e+06	1.60531e+06
VASP	232056	499623	274265	730815	763371	747534
RPL13	311083	1.63762e+06	472050	1.28943e+06	1.10449e+06	2.41436e+06
HUWE1	294457	519743	342499	763680	936839	967330
PDXDC1	0	4734.85	13123.4	30114.5	19652.1	21630.8
PAIP1	43722	165097	96245.6	281199	265445	224849
SRM	207889	705440	240645	352323	660900	1.12081e+06
FAM50A	6571.25	16183.4	23606.7	78917.6	41917.9	44725.5
BCAM	0	8163.03	6268.14	24941	20008.7	5457.5
NAA10	27549.2	122811	32691.3	84414.7	91173.8	152747
RPS27L	140607	324466	240481	632820	673516	1.29715e+06
CTNNBL1	17341.4	64886.9	40455.2	95814.3	113966	160595
EEF1D	2.0327e+06	4.75456e+06	2.33696e+06	6.5614e+06	5.64873e+06	7.41515e+06
PHPT1	141230	279082	178283	500886	621479	464053
PRPF40A	10654.3	18504.1	7291.66	30083.3	32206.1	20927.4
TBC1D24	9655.59	17322.9	5589.18	23196	32018.1	27332.3
CBX3	1.61415e+06	3.34171e+06	2.1487e+06	6.87487e+06	5.49368e+06	6.06409e+06
G3BP1	65525.7	142937	122023	452943	234653	345287
MVD	108802	319841	154627	436611	556349	333946
TIPRL	49691.8	99041.7	65522.3	152542	185297	191496
SBNO2	21854.1	36630.6	15035.2	65328.4	62182.7	57675.5
SLC9A3R1	521770	999162	524552	1.49877e+06	1.50023e+06	1.29092e+06
PRDX1	5.93567e+06	1.34677e+07	6.53552e+06	1.76687e+07	2.23624e+07	1.8776e+07
RPL36AL	44517.8	68188.4	38835.5	101042	128582	197826
PSME2	166368	283015	138671	479488	423631	498250
RPL13A	21755.9	365789	87002.7	253009	201346	419530
SUMO2	102424	143100	76911.7	298449	312889	257341
FAM49B	9762.28	72648.2	43275.3	126847	127272	96403.9
CCS	13040.1	35312.7	11805.6	24123.6	38549.4	50975.1
RECQL	17858	33905.7	13512.1	56309.8	38051.7	52745.3
EWSR1	343376	609852	351870	1.04387e+06	1.08756e+06	1.01517e+06
AKAP2	20224.2	53000.2	41807.5	123476	124856	124134
GCLC	158501	327338	162026	481316	591896	455803
GBE1	37863.6	79586.5	30605.8	112650	101097	118651
PYM1	30464.4	37177.1	24951.8	91019.5	127888	79539.4
HSP90AA2P	109348	504492	201214	601123	387698	702968
NASP	244114	614278	380504	1.1446e+06	1.10103e+06	1.2012e+06
AK2	82282.9	120924	75096.6	268511	247114	243921
SYT16	0	4854.8	6401.49	15868	17807.1	0
SND1	359590	773509	421914	839869	1.28361e+06	1.27974e+06
PIR	201565	398962	179039	511240	973328	614532
RPS6	297413	939078	483080	1.48983e+06	1.45577e+06	2.89801e+06
RNPEP	143621	342006	151755	228349	489802	466156
PRDX6	1.35343e+06	2.86407e+06	1.38666e+06	4.3196e+06	4.70259e+06	4.32759e+06
EIF5	26000.6	109504	57654.4	87390.7	180553	339745
FAM192A	0	14493.7	0	45883.3	29706	71094.3
NUDC	477362	1.09997e+06	480508	1.52293e+06	1.47399e+06	1.72948e+06
ACOT1	0	37174.5	7831.07	54359.9	50379.1	77886.4
SFN	1.69014e+06	4.15377e+06	1.94227e+06	6.2242e+06	6.15481e+06	6.38214e+06
MAP4	228333	298957	245127	812525	784288	761389
RPS20	90652.9	1.05073e+06	356716	1.03393e+06	1.14127e+06	1.90145e+06
MEAK7	0	4939.69	11870.6	24743.9	26226.9	17592
ZNF207	104838	281872	160692	517827	479930	533447
DBNL	105640	186054	96753.1	297379	340825	402926
SLC16A1	11567.4	42155.8	8130.89	37417.6	32944	38126.1
H1-3	1085.22	19376.5	17671	159963	44271.3	57363.9
ZNF232	43040.2	110455	44506.5	224058	95712.9	144195
PDCD6IP	53249.4	177551	65653.7	214798	225209	202423
RANBP1	153496	288735	231034	561183	758179	800625
EIF3C	94420.2	229391	185969	590916	610461	843589
ZBTB4	31143.4	99087.3	29628.4	136742	99735	102877
NARS1	547544	1.26662e+06	700378	2.14682e+06	3.73861e+06	2.31156e+06
DIAPH1	16783.5	46427.9	16826.4	45608	60811	55241.5
HNRNPA0	4236	25023.6	25419.6	160760	59243.5	83260.3
CFL1	5.1715e+06	1.42667e+07	6.53508e+06	2.16377e+07	2.75282e+07	2.17446e+07
ACP1	86341.6	298372	135072	407010	519342	447206
HEXIM1	0	20651.5	5584.67	28408.7	35814.3	39517.4
NAA50	93641.7	231064	116832	197601	390738	485466
RPL27	96326.6	460570	111199	377984	293071	639206
UCHL1	1.36864e+06	3.22909e+06	1.5948e+06	5.44336e+06	6.53059e+06	4.76528e+06
SCRN1	0	64948.6	31356.4	114850	215992	155329
EIF3H	33025.7	82356.7	27571.9	113840	86865	130200
RPL24	216045	513190	362458	1.26868e+06	910233	2.02494e+06
SF3A1	217220	340520	323986	1.22448e+06	1.09493e+06	1.13867e+06
PPA1	595854	1.43782e+06	559295	957824	2.11991e+06	2.14422e+06
HP1BP3	13965.9	37481.1	11549.7	55112.7	20212.9	49677.8
HMGN2	103745	175570	168652	3.67109e+06	426908	606538
CCDC6	115554	239257	140243	402587	512515	537119
ANXA8	500873	1.37634e+06	596004	2.2072e+06	2.12702e+06	2.50078e+06
RAB11A	52719.6	257967	90050.9	430346	330163	336490
HNRNPK	699247	1.40512e+06	843074	2.67266e+06	3.14139e+06	3.38876e+06
IPO9	58440.1	179407	126102	456075	476981	567731
DNM1L	72666	210619	102962	205037	390258	406054
PSMD1	42741.2	140951	63565.2	242763	152379	296500
PIN1	18873.2	79560.6	106785	219315	304425	312622
HDGF	682133	1.52153e+06	668245	2.61149e+06	3.04386e+06	2.42714e+06
LUC7L3	14068.4	4934.42	19786.1	87600	35098.1	54501.3
ABI1	101611	320641	119038	481841	417724	462195
PAFAH1B3	15619.4	25186.1	14685	35204.1	76972.3	61349.2
SF3B2	262602	572473	287583	1.30248e+06	934572	1.12735e+06
TPM3	478287	1.44976e+06	640179	3.3053e+06	2.55117e+06	2.47908e+06
PPWD1	13369.3	45664.3	21216.3	78443.6	84017.1	103631
SRSF5	0	32098.2	16194.7	59618	91362.5	132864
TMPO	0	27423.4	16279.7	207471	43395.2	84574.9
AK1	20709.7	91284.8	28650.1	95177.7	141940	114955
ACTR2	192478	572394	228372	641864	917039	991642
NAP1L4	0	21497.9	14058.4	70028.2	72444.5	63558.7
PPME1	96690.2	152293	82153.8	336434	496361	388229
RPL6	213215	862718	255948	1.04093e+06	835447	1.69851e+06
BIN1	25811.8	163932	70115.7	283262	283658	317199
PPCS	25848.3	105217	48333.9	162394	213572	197964
SAFB	0	17267.1	0	70867	45793	81876.1
ALYREF	220322	844819	391318	1.9247e+06	1.05478e+06	1.61238e+06
CNBP	17997.3	43636	17527.1	41034.1	73989.5	95713.4
HTATIP2	8185.74	27801.6	43484.2	68581.6	115116	117289
EFHD2	119960	258352	152566	630029	428828	630538
SEPTIN9	133653	366204	183453	757509	717743	863002
PA2G4	446443	1.69381e+06	556252	2.3144e+06	2.29416e+06	3.06489e+06
CLIC1	187965	425249	231560	970492	997944	892720
HGS	31358.4	40614.2	57544.2	139648	170415	186264
RPL31	77629.3	634463	187626	771209	791830	1.61355e+06
RPS14	148879	343868	165301	699950	662247	1.17206e+06
TPD52L2	97084.5	130927	97330.8	315615	411833	488048
AHSA1	203992	479399	250758	907723	1.05688e+06	1.32376e+06
SFPQ	623695	1.92993e+06	811909	3.01935e+06	3.47402e+06	4.30446e+06
ARPC5	8016.8	111058	35779.6	107440	203229	155091
TCAF1	7286.44	22335.4	18799.9	81511	67647.9	90659.6
FAF1	0	11879.4	0	51878.9	36320.3	61300
SDCBP	9813.53	28621.3	7827.67	43023.5	40387.4	47369.5
ADSS2	99711.3	306737	163434	424566	721522	721963
GPS1	15500	27796.4	17913.4	102018	64547.8	79880.2
EPHA2	0	19660.6	0	87929.2	81724.3	130094
CRABP2	332198	887627	401821	1.44287e+06	1.80717e+06	1.90999e+06
RRBP1	124632	475261	184926	847298	661328	836590
TCOF1	0	22398.7	19178.8	94334.2	76360.1	100607
CSE1L	59656.5	427697	106683	295751	493048	743221
PDLIM1	437436	1.12856e+06	531040	1.47001e+06	3.12558e+06	2.45273e+06
CNN1	31288.3	68472.3	42652.2	139898	284086	197019
PPP1R2B	45081.9	117734	84796.7	375240	463280	398198
FUS	104197	335988	182425	685093	858622	891756
THRAP3	28303.3	57001	58743	277088	171033	271587
AHNAK	4.32879e+06	1.27657e+07	4.64235e+06	2.27486e+07	1.52306e+07	2.20285e+07
TPM1	85851.9	458527	168643	1.06469e+06	807175	412030
CAST	278965	440037	321142	1.35719e+06	1.64738e+06	1.55407e+06
GLUL	44068.1	140649	46218.1	223430	399539	140446
TPM4	1.23339e+06	5.33116e+06	1.81858e+06	1.15914e+07	8.99937e+06	7.82315e+06
RPL37	14972.4	49943.4	26905.3	67000.7	137027	224525
NMT1	42138.6	100832	42469.5	178557	277940	218674
CAPS	0	7586.28	0	42767.1	39337.5	23986.8
HMGB2	127776	407935	145213	781142	755606	698587
SARG	0	19664	6402.83	58372.3	66627.6	43908.7
MAPRE1	282970	1.02445e+06	404168	2.12268e+06	2.08151e+06	2.44667e+06
PPL	119545	214814	112030	684988	629915	407169
RPS26	11678.3	232789	84415.9	447365	424208	1.13349e+06
UCHL3	144327	536392	198709	1.17101e+06	1.07553e+06	1.07877e+06
DDX42	71231.1	144159	105657	578994	493740	574519
PCYT2	38733.5	137941	72467.3	293721	546529	395688
BAG2	17349.3	50544.9	2953.74	143189	89853.8	94655.1
BCAP31	23803.8	129440	80482.2	1.61119e+06	383761	442002
SUMO1	104552	315550	156241	958035	867305	585430
ARPP19	23800.7	31340.6	1528.95	122828	154446	132022
RDX	197971	672351	313957	1.59065e+06	1.89593e+06	1.7722e+06
EZR	3.91858e+06	1.42299e+07	5.34715e+06	2.71214e+07	3.14557e+07	3.03215e+07
SLC7A5	145372	1.01005e+06	150989	746227	859528	1.03545e+06
DCTPP1	25046.9	84125.1	58300.4	333402	367252	307439
GLRX3	25244.9	64378.4	30201.4	129791	173052	271201
SYAP1	30540.8	37360.7	14566.5	175568	175962	239897
VPS29	15311.1	62173.3	39283.3	232066	306279	173843
EIF3A	385973	984541	486400	2.68817e+06	2.90434e+06	3.55404e+06
BCAS2	0	18532.4	14936.2	79988.6	101776	102539
GYG1	25075	111141	33953.1	209213	190660	272914
ST13	70721.9	350369	95670.5	591792	650386	494482
EEF1B2	522915	2.20684e+06	583487	3.60934e+06	3.45492e+06	4.27976e+06
TJP1	16819.2	35234.9	13271.8	177767	69283.5	103847
PAK2	89400.5	112428	57469.8	380729	558169	577465
TPM2	34516.6	99484.5	43740.6	278514	272638	196076
MSN	1.38384e+06	5.96399e+06	1.84163e+06	1.14049e+07	1.35096e+07	1.16569e+07
RPL29	13217	47036.3	12339.8	84096.9	54674.2	159379
PDAP1	167184	231527	116190	632995	1.31127e+06	1.06875e+06
NCL	2.7083e+06	9.20934e+06	3.83964e+06	2.48125e+07	1.98053e+07	2.67777e+07
EIF3J	107166	207573	108814	712174	676555	822689
PTMA	0	16066.8	6688.8	19991.4	208525	71562.8
LRRFIP1	86686.6	159428	92956.3	778187	638129	649155
YBX1	88868.8	462468	74451.1	632235	613585	932175
H1-2	181172	380884	172696	2.26101e+06	644347	1.29113e+06
RBM8A	0	40998	6686.71	113860	120784	118761
NSFL1C	116645	411611	198645	1.42685e+06	1.46632e+06	1.39791e+06
PSPC1	20016.4	159800	36924.2	226766	278027	319222
RPS10	98803.2	420064	186873	827836	1.40111e+06	1.74859e+06
ARIH1	5242.93	44508.7	11650.3	68264	96003.5	90057.9
JPT2	91998	144536	117463	915532	954599	744689
BOLA2	93797.2	428767	150767	964585	1.54913e+06	1.24494e+06
CPOX	8672.08	32379.8	10408.8	84386.4	86745.5	90312
ZYX	56837.9	88549.3	42177.1	481147	504091	435441
LASP1	392363	638986	540836	2.33633e+06	6.0564e+06	4.67425e+06
FKBP3	131368	601171	124860	1.15491e+06	1.29362e+06	1.13254e+06
RPL4	31681.9	247149	83959.2	750890	715169	1.32285e+06
MPST	19680.8	77510.8	23257.6	199658	278922	208436
CDC37	15790	245989	84661.8	603410	778180	811271
CALD1	18145.8	13348.3	14719.9	138674	187876	81771
CDV3	101904	171886	89503.3	972543	1.24775e+06	850124
KTN1	20348.7	52737.6	15517.3	243388	211689	174027
EIF4H	56582.7	430574	100421	747025	1.04816e+06	1.14235e+06
TNKS1BP1	33124.6	62164.1	49856.7	529126	520312	377045
HMGA1	135233	214545	145198	2.66635e+06	984941	1.5145e+06
SERBP1	35704.7	189150	57850.8	611534	509425	897862
NPM1	2.45745e+06	3.07504e+06	2.42415e+06	2.63277e+07	1.71247e+07	2.61434e+07
RPL14	8043.57	128360	67959.5	760006	625145	1.39929e+06
TBCA	216456	876893	243014	2.55973e+06	2.93776e+06	2.73383e+06
SARS2	0	38783.6	2418.06	186215	114634	49845
CRIP1	16632.9	24532.8	35615.7	92416.7	303850	352800
EDF1	29526.6	133493	25797.4	374222	385952	377124
HMGB1	506405	3.1498e+06	585202	7.5732e+06	8.62969e+06	7.38569e+06
JPT1	83067.6	124070	91632.5	1.22391e+06	1.46519e+06	1.19481e+06
NUCKS1	94857.7	304976	155115	2.10866e+06	3.72064e+06	1.8222e+06
STMN1	292263	1.40816e+06	352088	5.33553e+06	5.23445e+06	4.74788e+06
CCDC124	25295.9	72116.9	46076.6	640605	864144	728467
CTTN	210114	499587	241815	3.75066e+06	4.2707e+06	3.89461e+06
EIF4B	125862	263447	170597	2.2842e+06	2.91887e+06	2.80077e+06
H1-5	25054.8	563136	135789	4.93572e+06	1.09563e+06	2.53873e+06
SMAP	42191.9	118783	58192.6	1.15659e+06	1.23677e+06	1.04544e+06
YBX3	7715.91	45664.6	6729.48	135359	172088	163307
PTMS	25536.1	46195.2	31169.3	118243	1.42157e+06	670540
RPL19	41750.5	354799	44014.5	973171	1.02031e+06	1.84322e+06
DAP	25244.4	64141.1	33605.1	859575	1.15282e+06	577012
PPP1R14B	0	11553.6	4963.56	351582	331876	274191
H1-4	0	53876.4	8214.51	2.1667e+06	362929	994811
NEK2	0	21055.4	1160.89	254733	278729	341577
CWC15	0	0	0	39263.5	53581.6	39509.2

## Sheet: Cit PC9-par vs apoDBs
Gene	PC9_Rapt_1	PC9_Rapt_2	PC9_Rapt_3	PC9-PBS_Rapt_1	PC9-PBS_Rapt_2	PC9-PBS_Rapt_3
HSPA8	97873.6	113308	71135.8	25715	17057	9466.2
EEF1A1	193765	132769	174994	57672.4	21001.9	32162.6
H4C1	296934	125480	246319	48292.4	36062.9	57745.6
PSMC3	30332.9	13876	54911.5	6919.12	0	5967.01
HNRNPM	104659	111736	110631	32165.5	23214	23901.7
EEF1A1	229312	133154	151550	33907.6	35114.5	17187.3
H4C1	223955	133934	202933	79579.2	23968.4	49912.5
TUBA1A	110764	61618.9	91186.2	36723.8	16364.1	24092.6
DLST	174352	114153	162601	50264.4	42222.8	43392
HIST2H2BE	687977	474572	693882	225271	127318	192261
HIST2H2AC	0	20289.1	12915.8	4627.01	0	0
HNRNPA2B1	301543	258388	358662	93981.5	88992.8	84033
ALYREF	7910.48	82148	0	7307.26	0	9394.21
H2BC13	208693	117317	183812	61145.8	56064.8	62133.4
CS	55106.1	56388.7	81432.2	32980	14048.5	19636.2
WNK3	437898	261496	361078	173109	119204	128266
MYL12B	96645.6	70071.1	87542	42950	27950.8	32097.2
AIFM1	137531	124290	128848	47819.4	51105.1	34943.1
FLNC	69196.1	27748.2	63834.3	23837.2	13746.3	37229.9
SMPD4	164006	107088	189669	62527.1	76710	39036.3
ACTN4	115314	85234.3	119312	54804	44990.6	38825.1
HSP90AA1	431149	876797	415589	196840	86728	171560
SLC7A1	63901.9	47265.1	71299.6	20155.1	25344.2	34775.3
PKM	95010.7	45098.4	56271.4	22823.6	21653.8	32391.5
PLEC	34032.6	38280.3	35856.9	14586.2	7651.58	14534.9
HIST2H2AB	130035	104192	129917	59021.5	58310.2	91850.6
FASN	91442	64401.2	99572.8	45845.4	35559.7	41889.2
PRMT5	52873.8	57612.6	41398.4	38233.7	22850.7	24956.2
ANXA5	204574	146229	192847	82858.9	92039.4	104122
HIST2H2BE	14604.9	15087.5	18587.1	0	0	7241.34
PSMA1	79587.3	46746.8	57615.1	28664.5	54949.8	20468.9
RPL3	46951.7	36384.3	28417.8	18064.4	15291.2	19201.1
ATP5F1B	55536.6	32755.5	46130.6	13875.7	23858.4	22838.2
EEF1A1	103241	66641.2	81452	25156.1	50746.4	41417.3
ANXA2	158163	143221	147669	88434.6	53308.8	76260.2
HSPA9	223796	212951	275404	114702	116913	133078
LDHB	35511	17281.6	31244.5	19029.7	16351.6	14757.7
ANXA4	138775	83976.8	130864	69314.7	61198.7	69800.1
SET	247991	167952	196694	137844	105658	105367
FLNA	409205	260104	353950	171715	189262	190724
PKM	185288	105955	137411	63488.8	117483	74191.4
CCDC142	46623.9	57868.4	35400	116911	24062.7	25316.2
PSMA1	170330	84275.9	138461	103453	62267	75287.4
PSMA7	93483.1	48226.1	66527.8	36127.4	45610.4	26862.9
TUBA1A	192996	189366	209014	112910	106327	96281.9
RPSA	109482	141744	131737	44886.6	74356.3	127606
LMNA	106656	80321	96579.8	75626.9	35691.5	54350.3
MYH9	17364.2	4708.26	27154.7	4376.18	9790.72	13191.9
ANXA6	48961.1	48647.8	56308.2	46546.3	27686.6	27462.2
PKM	129947	93178.6	155708	59778.8	81400.8	74680.5
TUBB	46183.2	78996.3	105423	36775.1	46108.9	47661.9
PKM	137585	95121.4	106381	59229	63982.4	74122.4
ANXA2	156843	124232	119709	74749.5	74626.1	79806
SLC2A1	11224	17783.9	20471.1	8771.35	0	13431.2
TXNRD1	85599.5	59813.3	74304.7	55305	45716.2	43446.7
FLNA	130234	124960	157455	84960.7	80465.4	80097.4
ANXA1	282007	226945	268792	169497	168269	185980
RPL10	58530.6	57557.9	50401.1	30125.9	36698.6	90422.1
TFR2	15379.5	15265.3	15019.5	8076.97	0	11735.5
RPS8	48018.8	47085.3	34670.6	30834.3	22287.1	33296.2
ABCB8	17789.2	7684.25	18544	13651.8	10118.6	0
ANXA2	38654.1	47692.7	50153.9	21944.5	31524.1	49079
TUBB	103079	103876	109784	72467.4	55046.5	68960.4
PSMD9	27235.8	37932.4	27223.6	18394.3	20024.3	15837.8
PKM	153604	118139	148569	81756.8	117337	99761.1
VCP	75532.7	58996.1	76543.9	38967.5	50951.1	57367.1
PSMC6	66217.2	67566.8	90788.2	45814.1	37143.2	48445.5
ACTN4	237026	205568	236985	174766	161172	161035
P4HTM	25031.3	22919.3	20798.6	11250.4	15555.5	16527.9
FLNB	515399	446210	406513	304957	316761	296435
ITGB1	11661.6	17355.3	9706.04	9051.84	0	7038.67
ACTN1	40979.5	44631.7	44881.1	28621.3	33387.9	30605.9
PSMA7	85829.7	64139.8	88865.5	61841.9	45800.8	59686.7
ANXA1	72619.7	71393.8	65161	49295.1	49825.2	51382.8
FSCN1	57502.3	45871.2	40461	46388.6	30753.8	32356
PSMA1	69021	56227.6	58180.2	42642.1	36614.6	41073.8
UBE2K	72088.2	71213.4	97421.6	53308	29845.5	51400.3
LDHB	41485.1	35495.8	38832.1	27577	24718.6	28247.4
HSP90AA1	104590	149949	150617	126413	78471.4	107097
SRSF10	37678.4	46407.8	16561.5	26992.8	23806.3	45612.4
COPB2	101339	109007	99420	72759.8	67677.1	87626.5
ANXA5	13250.3	20561.5	28125.8	21023.8	6641.02	14783.3
RPS2	27111.5	39864.4	31108.8	11822.8	0	42389.9
PKM	281339	312073	330751	200825	248311	227067
PKM	52468.2	47773.9	48586.2	31005.6	46493.8	35783.9
PDIA3	89631	70930.1	144484	66652.1	81352.9	59135.9
CAD	47323.8	52444.3	49191.2	37130.9	35071.7	46602.2
HSP90AA1	0	9305.49	0	3993.28	0	12420.7
PSMB5	42241.6	31233.6	36729.2	33964.3	27797.9	13928.1
PSMA1	20841.4	35083.3	35134.7	26650.6	30065.5	22762.3
HNRNPAB	89182.6	73448.5	88991	76213	44365	68324.3
DDAH1	15133.6	28534.8	38073.2	15804.5	25241.4	22094.3
RNF40	134602	101663	137676	121069	103977	92064.1
PKM	129889	103865	93198.5	64072.4	96639.4	82893
PSMC4	41976.7	44358.5	44881.7	35517.2	32963.9	41661.6
DARS	138183	173707	189032	141503	107546	148398
RPSA	158526	188640	218897	108442	152719	229877
TUBB1	23732.1	53380.6	35293.2	15000.1	29149.5	38916.5
VCP	28652.5	41608	38363.9	42679.9	31575.2	30553.6
ANXA5	43765	54248.4	54827.4	49040.9	35410.7	44786.3
HSP90AB1	101849	121131	87341.5	75207.3	89242	84612.1
GAPDH	2.01048e+07	1.52863e+07	1.74509e+07	1.48209e+07	1.66546e+07	1.4694e+07
CD55	0	13581.9	0	0	11521.8	0
UBE2O	33479.2	34581.7	25007	28258.3	20445.9	35035.3
GLUD1	20227	26742.4	58249.3	22676.9	26731.3	18446
HPRT1	68368.2	64033.4	54785.3	61732.2	54850.3	54839.1
MDH2	30365.6	52202.4	42382.4	44181.7	20410.7	36528
EEF1A1	14846.8	36062.9	35112.5	39031	28150.4	30597.6
HDGF	93090.4	77594.8	84495.7	73730.6	63402.1	80904.7
TKT	32942.3	47724.6	45317.3	39719.6	35814.1	50017.5
FLNB	41002.2	29728.9	42858.3	36054.6	17243.8	40269.3
DLAT	91153.3	56244.4	95325.5	79984.5	44492.7	83879.2
ARMC3	75550.7	66948.3	66089	60237.3	80715.5	54597.3
MYH9	9054.73	32346	26588.3	28081.2	23921.3	16421.6
COG4	0	9157.99	18568.1	11727.1	6954.32	20871.8
GAPDH	69342	75086.1	90192.9	67816.3	70485.8	61883.2
TXNRD1	41670.1	30168.3	50380.9	54280.1	21413	37650.3
PARK7	43970.4	38937.5	21277.2	35373.6	33660.8	38801.5
PPP2CB	49885.8	82443.8	77586.6	64846.1	71072.7	81018.7
YWHAE	58792.8	71018.8	45556.9	41750.9	53653.9	81726
NDRG1	24552.3	23438.8	30589.7	22471.2	21751.5	24029.6
YWHAE	13698.3	34200.2	33081.1	30335.9	29131.2	35068.4
PEBP1	214654	301857	322139	379708	276957	222379
ACTB	0	25566.9	38021.3	15671.7	28906.9	32584.2
FLNA	23215.6	16336.2	20595.4	18054.5	21184.1	19241.8
YWHAE	115496	135585	110345	108369	115428	103510
TKT	472531	382901	406415	381020	679226	356020
G6PD	73078.2	106145	116002	100521	102875	89254.3
CTSD	256668	155269	219871	210573	228444	133478
ENO1	61550.2	61908.4	57895.6	55841.4	62377.7	59838.9
HNRNPA2B1	35337.7	28366.2	46806.6	37820.9	34311.3	28729.8
SET	91431.8	83800	109528	100835	55581.3	90911
AIMP1	79507	100271	84276.5	87658	48068.7	84199.3
HNRNPC	69042	89248.6	80601.9	81458.6	85718.6	54194.5
ANXA6	0	0	9818.32	9947.33	9308.42	11176.2
YWHAE	193619	140236	158920	161855	161612	151824
CSE1L	0	13355.4	0	13613.1	10165.9	34316.3
SRSF1	47495.3	72151.9	31839.7	48907.6	33807.3	55035.8
DPP3	30716.3	34819.4	21672.1	37334.2	31477.3	31043.6
H4C1	0	12268.7	12241.8	12672.6	8748.2	17013.4
YWHAE	896662	909427	775231	901079	959958	938279
FLNA	32262.1	55466.1	41988.6	44467.4	32107.8	57316.4
EEF2	145023	142597	119212	114116	150288	189136
ACTB	33164.4	77907	63581.7	58701.5	71044.3	85565.1
EEF1A2	68343.4	60499.9	45181.5	68614.5	64657.6	77578.2
ACTG2	228166	382731	126423	299980	235058	262429
UGDH	10466.1	22148.7	22747.9	11484.6	32152.1	25690.4
CAPN1	123695	190315	176961	189566	207808	206010
CMAS	32298	42197.2	36748.6	46272	39327.7	43214.2
PRPF4	23275.1	20759.4	36828.5	38058.9	12074.2	27388.7
ASB6	17160.1	31334.8	22026.1	13581.1	26187.5	28929.5
UBA1	44595	43385.5	43024.1	36137.3	70193.4	51507.9
RUVBL2	63465.5	57219.9	98084.8	75822.3	52448	79694.7
EEF1A1	13745.5	18504.7	13631.7	16580.1	36087.6	15105.1
GLP2R	11852.6	8119.3	0	11830.8	10867.1	15846.3
HSPA4	50225.8	65305.2	29728.3	38504	60480	72954.8
METAP1	13236.5	40668.6	41764.3	48885.8	57958.9	49373.6
SFN	79146.4	105899	67169.6	96912.9	78094.7	98087.8
VARS	10313.4	24464	29008.5	19073	29870.1	29986.2
HNRNPH1	37382	49907.6	26900.6	41540.3	46175.5	55050.3
YWHAE	51619.9	40370.1	26171.9	32476	321862	49581.6
S100A16	23773.6	31451.8	25471.3	34283.1	32282.2	16454.9
YWHAZ	48813.8	49541.1	45225.4	82435.8	56692.7	62585.4
PRDX6	68198.2	82480.7	75952.1	133822	76201.3	97572.3
SART3	11410.4	11185.3	14204.8	20557.9	9078.49	14929.3
XPO1	32968.5	47855.8	33916.6	50365.3	44838.3	38720.6
BOLA2	21461.4	31321.4	18969.9	38395.2	13027.6	28477.2
ANXA2	15092.7	24919.4	15110.1	13230.8	20485.8	20012.8
EEF1A1	106341	81703.3	76352.3	123411	107775	108303
LDHB	12403	13804	11808.9	16631.5	10863	16881.8
EIF3D	0	38597.8	0	30121.6	52367.7	85996.7
AKR1B10	128119	170640	130612	177021	296323	178458
CALM3	730567	813894	689291	1.0212e+06	1.01526e+06	891306
CALM3	108316	144233	123150	167245	170599	199640
VIM	0	16773.1	7512.51	25587.7	7351.24	15760.9
SFN	19991.5	54695.9	50775.9	71785.9	47860.9	80821.9
AARS	0	4304.23	0	6186.18	0	0
CZIB	35397.1	51090.6	32917.9	49829.4	57289.1	50600.1
TUBA4A	51319.4	74186.8	61311.8	54844	89133.1	105091
ENO1	66705	107174	62459.6	152708	102309	99647.7
MAGOH	34080.5	30132.2	42204.7	41697.1	52411	59994.2
EPHA2	0	15210.8	0	23601.1	19245.2	45598.7
HSPA8	47984.6	108954	59073.4	92739.1	84144.5	117181
HNRNPK	0	7439.87	0	16172.2	10033.2	11821
PARK7	18621.6	23805.4	17040.6	34177.2	28929.6	29669.3
PPIA	78740.5	106757	91443.6	112028	148730	151229
PGM2	16873.6	21285.7	16654.4	27537.1	35788.5	20589.5
HNRNPD	26034.6	77249.7	58915.8	97173.1	107963	93916.2
CCT8	35993.1	87917.7	69339	141105	76386.3	115576
PAK2	31661	23378.3	9524.97	24102.6	41401.8	39073.9
FLNC	15261.6	30493.7	22983.9	38720.2	27085.3	39522
EEF2	23027.6	56227.4	22914.2	60497.6	31314.7	39245.9
KIFBP	0	4598.3	0	0	0	7869.59
PSMD7	64785.4	88402.9	65343.8	152916	106939	113074
CLTC	53638.3	55369.3	44952.9	95668.2	102187	56376.7
SEPTIN9	10470.4	19001.2	19339.8	34748.3	33987	34465.4
RTN4	46249.7	41562.5	32680.5	80746.4	60756.7	83236.2
CD44	22017.5	82847.2	16674.1	43353.8	23873.4	62183
HSPA4	26772.7	41186.4	25572.6	37565	52933.6	57953.5
RPS16	160430	440309	164404	275504	325829	493126
SRSF3	34886.7	77428	59062.5	117073	94563.7	116975
MVP	28955.5	26297.6	14675.2	21746.3	53307.9	55645.3
HNRNPU	0	28465	0	77554.5	15761	59695.2
TBC1D23	0	8133.33	0	12906.2	18466.1	17024.9
SEPTIN2	52499.2	46703.1	59195	111226	114027	95480.3
IKBKE	97183.5	142962	104155	279876	163095	220904
HNRNPU	0	6322.93	0	14001	7043.37	22131.3
CPOX	8672.08	9512.28	0	25240.1	8855.56	21584
HNRNPA1	26422.8	63357.4	34837.3	83711.2	54664	86980.7
TPT1	0	23773.7	15943.4	34070.7	53658	50690.1
SLC9A3R1	151436	307181	131602	405402	416825	351082
SBNO2	21854.1	36630.6	15035.2	65328.4	62182.7	57675.5
HSP90AA1	121066	349418	154782	529986	312491	446016
TUBB3	212225	283217	220184	398865	644059	687448
HNRNPA1	15512	46027.1	20520.6	61870.9	51325.8	75708.2
NIT2	10078.7	14250.4	5021.13	30696.5	39706.6	22420
HNRNPA2B1	7952.11	17432.5	7912.95	58530.2	19302.3	25681.3
YWHAQ	25769.4	72411.1	37186.4	121112	139859	118794
ZNF232	43040.2	110455	44506.5	224058	95712.9	144195
HNRNPU	32791.4	155893	97346	599838	317732	272851
SSB	41351.3	68482.8	48970.1	185008	179900	180399
HNRNPA2B1	0	20636.1	7252.67	74216.7	33695.7	47864.1
RPS14	18100.5	52728.8	27500.3	107087	121087	267716
FLNB	21244.1	83702.5	32347.1	131744	152229	166015
AHNAK	21047	58468.7	18423.9	129768	90072.1	110531
TPD52L2	24827.7	33519.7	30428.8	121781	167447	198770
MSN	12714	99351.1	36520.5	207791	336546	293160
NSFL1C	0	6640.38	0	67616.1	75313.8	77477.3
JPT2	0	16986.2	16498.9	226304	207222	184481

## Sheet: Overview
	Using protocol here
	/Users/grayjum/OneDrive - Johns Hopkins/Yang Lab/Exsporosis/Proteomics/Manuscript/Analysis_Pipelines/Proteomic_Heatmap_PathwayAnalysis_ProteinNetwork.docx
