# Supplementary material for: Proteomic analysis of tumor cell nuclear expulsion reveals significant cell adhesion and RNA binding programs in extracellular chromatin
Source: Sci Rep. 2025 Aug 1;15:28054. doi: 10.1038/s41598-025-11807-z (PMC12317086; doi:10.1038/s41598-025-11807-z)
Supplement: Supplementary file 6 — Supplementary Material 6 [file 41598_2025_11807_MOESM6_ESM.csv]

	Log2FoldChange	pvalue
A2M	1.481413661	0.000298835
AAMDC	2.368509363	1.66983E-05
AARS	1.020839674	0.000224891
AASDHPPT	2.345789777	0.004712286
ABCE1	1.401590875	4.82642E-05
ABHD14B	-1.955642611	0.008126869
ABI1	0.839780808	0.002098583
ABRAXAS1	0.642011743	0.048316744
ABRAXAS2	0.70928578	0.003806332
ACAA2	1.405336153	0.000181412
ACADVL	-0.675518616	0.000129311
ACAP2	-3.063023242	0.00045812
ACAT1	2.981000522	1.05701E-05
ACBD3	1.095514219	0.001178398
ACIN1	1.979214435	1.59217E-05
ACLY	-1.230977485	9.5494E-05
ACO1	0.630456344	0.00519008
ACO2	1.875870044	1.6353E-05
ACOT7	1.532565558	6.60224E-06
ACP6	1.156831639	0.001483646
ACSS3	-0.675155338	0.009611946
ACTB	-1.865033403	0.04575159
ACTBL2	-2.022656995	0.033845277
ACTL6A	1.032027887	0.000149499
ACTR10	0.639672586	0.003534509
ACTR1A	-0.872379396	0.001031822
ACTR2	-1.067929376	0.002047002
ACTR3	-1.515516041	3.17199E-05
ACY1	1.01145873	0.000252565
ACYP1	0.620107638	0.004104922
ADAM10	1.321860215	0.000282043
ADAM7	2.965476692	0.000169474
ADH5	1.052633912	0.000235221
ADIRF	2.92033624	1.73252E-06
ADO	1.795368503	5.46171E-05
ADRM1	3.512182333	6.83541E-05
ADSL	1.753532349	1.6054E-05
ADSS2	-2.898566658	0.001670243
AFDN	7.542464687	0.001589103
AGAP2	1.043340713	0.003236821
AGFG1	-1.380236595	0.011193556
AGL	-0.84559486	0.011821782
AGO2	1.161949593	0.017264767
AGTRAP	7.282992016	0.000762964
AHCY	1.495780713	1.05353E-05
AHCYL1	0.881264801	0.002375487
AHNAK	2.4756101	3.39564E-07
AHNAK2	1.09772152	0.000124769
AHSG	10.76871291	0.004533351
AIF1	-4.648820353	0.014033717
AIMP1	1.243655581	1.09311E-05
AIMP2	-1.045241512	0.001204026
AK1	1.114345337	0.000144563
AK3	2.036926847	1.31825E-05
AKAP12	2.047621047	8.37867E-05
AKAP2	0.889241221	0.022127223
AKR1A1	-2.305313193	0.001565765
AKR1B10	-0.941565433	0.000101507
AKR1C1	-1.041332878	0.039086388
AKT1S1	8.471419164	0.014457692
ALCAM	1.511485085	0.000304004
ALDH1B1	0.676026742	0.000994237
ALDH2	-0.703551263	0.002916036
ALDH3A1	-1.215996594	5.78175E-06
ALDH7A1	1.732046158	0.000130884
ALYREF	1.273215221	0.005841896
ANKFY1	-1.785572439	0.002307384
ANLN	2.080153991	0.00127015
ANP32B	1.079492508	0.011603076
ANPEP	-1.273139564	0.013325645
ANXA1	2.999923707	1.24249E-07
ANXA11	0.608348912	0.001236063
ANXA2	4.323135699	1.78377E-08
ANXA3	0.871430979	1.14491E-05
ANXA5	3.096114748	2.62585E-07
ANXA6	1.752696349	7.51383E-06
ANXA7	1.924913116	9.80664E-07
AP1B1	-1.110446952	0.002192326
AP1G1	-1.364503107	0.005728125
AP1S1	6.78836467	0.037709908
AP2A1	0.663192682	0.000890231
AP2A2	1.266800125	1.37595E-05
AP2M1	1.091434353	0.000299472
AP3D1	-1.006470368	0.011023581
AP3M2	1.044298995	0.016370692
APBB1IP	-2.355538823	0.001466853
API5	1.026469407	0.00059331
APIP	1.092289668	0.001516577
APMAP	-1.854984742	0.000101294
APOB	0.784614878	0.011986653
APOBEC3G	0.790036484	0.00230662
APOL1	-2.247227852	0.000745109
APRT	-2.121436987	0.000748304
ARF3	0.691718323	0.0008565
ARFIP1	2.410430791	9.73832E-06
ARFIP2	1.829791854	2.50159E-06
ARG1	-4.583431831	0.000142868
ARGLU1	2.611968171	3.62247E-06
ARHGAP1	-1.158354067	0.005041869
ARHGAP12	-1.236824459	0.026838272
ARHGDIB	-3.436614626	0.002943567
ARHGEF1	-2.766346624	0.000211618
ARMH3	-0.737474097	0.005714372
ARPC1A	1.551193992	2.83614E-05
ARPC1B	-3.288058161	0.000158659
ARPC2	-1.584534104	0.000422593
ARPC3	-2.194593132	0.000292483
ARPC4	-1.803272739	0.000283217
ARPC5	-2.340953151	0.000214223
ARRB1	0.794720684	0.011962534
ASAH1	-1.872755511	0.009330177
ASAP2	2.29215968	0.000231052
ASDURF	3.148100491	0.000559313
ASL	-0.984506991	0.008769246
ATG7	-1.425591749	0.020230448
ATIC	-0.97891857	0.002342434
ATP11B	1.381719385	0.000338311
ATP1A1	1.739234004	9.07558E-06
ATP1B1	1.293960378	0.000487071
ATP1B3	1.618112583	0.000214325
ATP2B1	1.010565978	9.4641E-05
ATP2B4	0.808279932	0.031606157
ATP5F1A	0.832912012	0.002568322
ATP5F1B	0.68732871	0.005594744
ATP5IF1	3.155795352	7.3871E-06
ATP6V1E1	1.253632434	0.001506982
ATP6V1F	1.00923591	0.00511285
ATP6V1G1	2.781845881	3.92635E-05
AZGP1	-2.076730988	0.010364592
AZU1	-5.770849923	0.003781759
B2M	0.622952296	0.000674895
BAG3	1.383288197	1.07682E-05
BAIAP2	0.812965409	0.001079034
BAIAP2L1	1.502405765	0.013487468
BANF1	1.40671042	0.004469583
BASP1	1.764851388	4.74024E-06
BCAR1	0.825500103	0.044907235
BCAT1	1.19867315	2.3513E-05
BCAT2	1.1297493	8.19182E-05
BCCIP	1.947728705	0.004133304
BCLAF1	3.391402743	0.000313939
BDH2	1.893536144	0.000161438
BIN1	-0.682653954	0.003070903
BIN2	-2.963929895	0.001110401
BLMH	0.646939676	0.001683715
BLOC1S3	6.680083794	0.001076299
BLVRB	-1.130685896	0.036785468
BOLA2	1.744045853	0.000421216
BPI	-4.614664998	0.002597796
BPIFC	1.489591679	0.030102322
BPNT1	0.812653294	0.003263258
BROX	-1.015928667	0.006682876
BSG	2.453407385	3.00344E-06
BST1	-2.33733901	0.013536695
BST2	9.715930254	1.1976E-06
BTF3	2.575242902	2.59858E-05
BTF3L4	0.834093343	0.000107881
BUB3	-0.644707994	0.004164134
BZW1	-0.88016236	0.001235715
BZW2	-1.214437062	0.012718217
C11orf68	1.739579345	1.32878E-05
C12orf57	1.875953689	0.002373974
C18orf25	7.450148072	0.014746115
C19orf53	8.72423586	0.002215376
C1QBP	0.699308557	0.000218827
C20orf27	-1.115673748	0.001611523
C2CD5	1.249415001	0.003332812
C2orf16	-1.705914624	0.015431488
C9orf64	1.422291927	0.000216899
CA13	3.684196553	2.23534E-06
CA2	-1.050398506	0.015504467
CACYBP	1.094489694	1.34745E-05
CALD1	0.836051953	0.000886807
CALM3	1.973364984	1.78291E-05
CAMP	-6.675511007	0.024616916
CAND1	2.048196041	2.76911E-07
CAP1	-1.675206522	0.000145178
CAPG	-0.630729071	0.041763955
CAPN1	-1.026226009	0.000339196
CAPN2	1.891546632	2.05511E-05
CAPNS1	0.701699784	3.51773E-05
CARS	1.13565579	4.46224E-05
CARS2	1.520625972	0.002324527
CAT	-3.276319159	0.000123779
CAV1	2.347137435	9.15728E-07
CAV2	1.013441035	0.04965913
CAVIN1	0.623939812	0.008962192
CBFB	1.037303638	0.00472607
CBR1	-0.681962649	0.04069547
CBX1	1.039657618	2.44855E-06
CBX3	0.685180491	0.033203638
CBX5	1.075305192	0.000377506
CCAR2	-1.328935684	5.73073E-06
CCDC102A	6.864907931	0.004594841
CCDC12	1.010456624	0.049969592
CCDC124	2.869687597	6.14058E-05
CCDC127	3.76003966	4.08046E-06
CCDC25	0.946777063	0.000436162
CCDC47	10.01838993	0.007802306
CCDC50	8.904041166	0.004223967
CCDC58	-0.749179289	0.012619115
CCDC6	2.132371507	6.10092E-06
CCDC86	9.189678306	0.002148869
CCS	0.948033833	0.000240533
CCT2	0.796162306	0.001095156
CCT3	0.960438408	7.9102E-07
CCT5	1.167735244	0.000152446
CCT6A	1.025803158	0.000340091
CCT7	1.477694405	7.35606E-05
CCT8	0.887814167	2.07541E-05
CD151	2.195458049	5.72728E-06
CD44	2.2623436	2.03675E-06
CD46	1.359936451	0.000122365
CD47	0.911294208	0.021843329
CD58	1.687161252	1.10981E-06
CD59	3.419574132	1.26972E-05
CD81	10.82545994	9.32111E-07
CD82	4.35640189	0.000101221
CD9	3.069856941	4.54561E-06
CD97	0.634302142	0.001183873
CDA	-4.51541182	0.00132987
CDC37	1.939506338	8.36827E-06
CDC42BPA	-1.548542196	0.00072134
CDC5L	-1.049080567	0.014405077
CDCP1	1.302264128	0.004788653
CDH3	8.227836843	0.000750336
CDK1	0.768662693	0.00982061
CDK6	-0.6575651	0.015440687
CDV3	2.622081241	1.08244E-06
CEACAM6	-3.43156508	0.005037043
CEACAM8	-3.975399791	0.013948209
CEBPB	2.50062282	3.92891E-05
CELF2	-1.635645287	0.005646522
CEP290	-1.229397461	0.002771774
CEP295	-1.19655007	0.015133997
CES1	1.032268045	4.06116E-05
CFDP1	2.059205519	0.000113935
CFL2	1.70272964	3.73105E-06
CHCHD4	1.304644634	0.003770159
CHI3L1	-3.703224676	0.029220962
CHML	0.790055657	0.00236155
CHMP1A	1.043067285	0.000777332
CHMP2A	9.13956184	0.002001197
CHMP4B	0.87470805	0.001606609
CHMP5	1.913728113	3.65334E-06
CHMP6	6.321152438	0.016040369
CISD2	-0.765024504	0.005032482
CKAP4	-1.302212901	0.000497382
CKAP5	0.733927254	0.010624153
CLDN7	0.628920633	0.015035809
CLDND1	7.444889821	2.72862E-05
CLEC16A	1.279458765	0.000305884
CLIC1	-1.103274031	0.002794694
CLIC4	0.839803511	0.006669317
CLIP2	6.996040686	0.003501633
CLPP	2.508206381	0.00021353
CLTA	1.411283744	0.000944493
CLTB	0.782339121	0.005254205
CMBL	1.208196509	0.000329705
CNBP	0.906276089	2.20384E-05
CNN3	1.038279683	0.000276836
CNOT3	1.330598223	0.008413812
CNP	1.043618237	0.002800779
CNPY2	1.631655088	0.000389628
CNPY3	1.782148662	0.003195943
COLGALT1	1.680474889	0.003922887
COPB1	0.745866047	0.00772783
COPE	-2.334424352	0.001051034
COPS2	0.848752926	0.001783337
COPS3	0.947732521	0.000389482
COPS8	0.930069267	0.000674351
CORO1A	-5.48941857	0.002476118
COTL1	-0.732705674	0.035050956
COX4I1	1.237587183	0.00070961
COX5B	1.301892538	0.006734686
COX6B1	2.097322774	0.000264883
CPD	-1.776055888	0.025447945
CPSF6	0.900483353	0.000626386
CPSF7	1.051307309	5.51098E-05
CREB1	2.47318074	0.000323479
CRIP1	-1.58980498	0.00513073
CRISP3	-7.097559627	0.006501778
CRK	1.764339031	0.000208157
CS	1.581776967	1.93422E-05
CSDE1	6.724920343	0.00015259
CSE1L	0.736000929	0.002817369
CSNK2A1	-0.891720338	0.004189637
CSNK2B	1.859438155	0.000175298
CSRP1	1.215373637	0.000200636
CST3	-1.174225174	0.000106137
CST4	-1.475748088	6.93064E-05
CSTA	-4.665410005	0.000107442
CSTF2T	1.612989135	2.10926E-05
CTBP2	1.233455031	0.000312474
CTBS	-3.228609646	0.010856854
CTNNA1	0.74728415	0.000274893
CTSC	-1.95792364	0.032423633
CTSD	1.680619981	2.07548E-05
CTSG	-6.731332551	0.001752393
CTSS	-2.72064914	0.005255978
CTSV	1.883622862	0.001372615
CTTN	0.660743713	0.041794275
CUL2	0.991304093	0.000526708
CUL3	0.876827265	0.000142351
CUL5	0.666527303	0.002532654
CUSTOS	6.758104596	0.000853309
CUTA	1.834291993	7.18826E-05
CWF19L1	-2.602759126	0.000229601
CXCL2	-0.614285982	0.046798038
CXCL8	2.609108219	0.000219077
CYB5B	9.744458823	0.000665326
CYB5R3	2.11459017	2.45656E-05
CYFIP1	0.66435619	0.009150614
CZIB	-2.031342354	0.001268275
DAP	2.202337752	0.000176422
DAZAP1	0.716810981	0.001392091
DCAF1	-0.886681712	0.032120312
DCAF7	-0.808859715	0.033359032
DCD	-1.659783998	0.031668315
DCDC1	1.514004823	0.000662537
DCK	1.709521627	0.017181478
DCTD	1.704763146	1.53017E-06
DCTN2	1.273722908	1.58342E-06
DCTPP1	1.3268723	0.002137602
DDB1	1.320235136	1.12766E-05
DDT	-1.218371696	0.006622846
DDX1	-0.986878988	0.016450869
DDX17	-1.286897778	2.52101E-05
DDX19B	1.131750271	0.005998339
DDX27	-2.576088706	4.37104E-05
DDX46	1.669580468	0.00470297
DDX5	0.946074176	0.021173581
DECR1	1.496899068	2.15789E-05
DEFA1	-7.167682482	0.009563067
DEK	1.094616542	0.001990639
DFFA	2.212250018	0.007260139
DGCR2	10.76568052	8.18509E-05
DHPS	1.290573884	0.000131613
DIABLO	1.88738974	0.000181932
DIDO1	7.963642313	0.003131986
DLAT	0.868728512	0.015792719
DLST	0.85483893	0.006809937
DNAH5	-4.263084468	0.004884322
DNAJA1	1.915781902	4.6039E-05
DNAJC1	1.671998973	1.49641E-05
DNAJC2	7.202130682	0.000610961
DNAJC5	-1.552750475	0.004237284
DNAJC7	0.853338559	0.003783746
DNAJC9	0.901651809	0.001505047
DNMT1	0.707187584	0.0384135
DNPH1	1.388689893	0.000863512
DOCK8	-1.412721486	0.008342171
DOHH	7.783279843	0.008022559
DPH5	2.498694356	0.002945976
DPP3	-0.619011685	0.005294832
DPP7	-1.109662553	0.002445576
DPY30	0.908440247	0.000126587
DPYSL2	0.747587939	7.5511E-05
DR1	1.564381987	0.003508178
DRAP1	0.70982348	0.000737171
DSG2	8.296283943	0.018549794
DSP	-1.517345725	0.000412723
DST	8.856665491	0.009007724
DTD1	2.948761948	2.49686E-06
DTYMK	1.338838045	0.001250255
DUT	2.554174673	1.50009E-06
DYNC1H1	0.613062928	0.001466903
DYNC1I2	2.515605825	1.82695E-05
DYNC1LI1	1.573050086	0.000192266
DYNLL2	-1.342082625	1.60411E-07
DYNLRB1	2.397472575	1.46917E-05
DYNLT1	0.809252713	0.034281417
ECE1	1.671344776	1.51375E-05
ECH1	0.740322984	0.016206285
ECHS1	2.207332684	1.77371E-05
ECI1	0.731915004	0.002902171
EDF1	2.343345958	4.40967E-07
EEA1	1.172712958	0.000227882
EEF1A1	1.467487737	8.78438E-06
EEF1A2	-0.86801097	0.00188327
EEF1B2	3.165292095	7.77226E-08
EEF1D	2.717671655	4.28791E-06
EEF1G	0.662559701	0.000321072
EEF2	1.062369938	0.000509425
EFHD2	-2.004341997	9.24957E-06
EGFR	0.806081202	6.82738E-05
EHD2	1.169214103	0.038321197
EIF2A	-1.004860519	0.038599275
EIF2S1	0.868620263	1.55665E-05
EIF2S2	1.374732818	0.001279112
EIF3A	1.264474048	1.18994E-05
EIF3C	1.410336423	0.000119384
EIF3D	1.019627307	0.001361027
EIF3E	0.866111057	0.001049748
EIF3F	1.330428443	0.001000454
EIF3I	0.91585928	0.000251052
EIF3K	0.94121931	1.12146E-05
EIF3L	1.009727346	0.000341129
EIF4A1	0.710767311	0.007851126
EIF4A3	1.149248277	0.001682661
EIF4B	2.207458748	1.82418E-05
EIF4E	1.568755118	0.000163872
EIF4EBP1	0.816972715	0.01478871
EIF4EBP2	-4.494048046	0.007284455
EIF5	0.874818599	0.014239667
EIF5A	1.229355674	2.8757E-05
EIF5B	1.373488454	0.000305294
EIF6	1.356038684	5.21997E-05
ELANE	-7.21230933	0.004142999
ELAVL1	1.550169654	9.03668E-06
ELOB	-3.357356031	6.23283E-06
EMD	1.315777991	0.003172282
EML4	0.632420556	0.008119467
ENAH	0.824841692	0.001248518
ENAM	2.706221412	0.00036035
ENO1	0.642994088	0.004902124
ENO2	1.899080355	4.01185E-06
ENO3	2.192197792	5.70094E-06
ENSA	2.213687913	0.000334243
ENY2	-0.958897358	0.048700564
EPB41L2	1.254206919	0.001283581
EPCAM	-0.871150917	0.002954237
EPDR1	-0.857359628	0.001186832
EPHA2	0.960861792	0.000757696
EPHX1	-1.924908484	0.001148489
EPN1	-1.10489497	0.002588924
EPRS	0.928585705	0.002277682
EPX	-6.828272923	0.001610204
ERO1A	0.799550536	0.00932369
ETF1	1.148302615	0.000400154
EXOSC4	-3.353180795	0.000754634
EXOSC5	1.229849274	0.000104506
EZR	1.373200668	1.57406E-05
F11R	-1.827533631	0.043054762
F3	1.269469457	0.002076302
FAM107B	1.836789554	0.001383425
FAM120A	1.182157959	0.000617433
FAM136A	2.341111408	0.000587333
FAM49B	-1.077282529	0.016139698
FARSA	1.204913421	3.16786E-05
FBP1	-1.197445272	0.000171791
FBP2	-1.827004064	0.001522148
FBXO22	1.062169615	0.000567573
FCGR3A	-5.292016371	0.026877675
FDPS	2.17907271	2.14403E-05
FERMT2	0.941750101	5.57446E-06
FERMT3	-2.666860422	0.000361478
FGD3	-2.100317274	0.000806313
FGR	-2.636782946	0.01860231
FH	0.623156479	0.00081811
FHIT	3.002690231	0.00021355
FHL1	1.785138651	0.000603551
FIS1	0.620491395	0.001983813
FKBP10	0.821824611	0.031188978
FKBP1A	-0.967718351	0.012703842
FKBP2	2.010834128	4.82016E-05
FKBP3	2.471856038	2.93066E-06
FKBP4	1.130821658	0.000393389
FKBP5	0.685423503	0.022752427
FLII	-1.1301437	0.010811712
FLNB	1.002338428	3.34225E-05
FLNC	0.995733077	1.43637E-05
FNBP1L	1.644026436	9.17004E-05
FOSL2	7.032860131	8.04774E-05
FSCN1	1.392808229	0.000130268
FTH1	1.27025659	4.55904E-06
FUBP1	2.098244293	1.2958E-06
FUS	0.968542249	2.68123E-05
FXN	9.318082475	0.002200197
G3BP1	1.143386595	0.007198147
G6PD	-1.282124206	0.002905662
GABARAPL1	0.655736889	0.031951923
GALK2	-0.677149995	0.011661493
GAMT	1.077873439	0.001629847
GARS1	1.900637361	8.52556E-06
GATD3B	1.622228277	4.7267E-05
GBE1	-1.851361731	0.002544421
GBP1	1.654815739	4.76444E-05
GCA	-3.253603284	0.00610078
GCC2	10.17296998	0.001153432
GCLC	-0.706517056	0.006274267
GCN1	-2.285804083	0.000581727
GCSH	1.149741662	0.000410053
GFER	1.874580644	0.00263441
GFPT2	1.201608718	0.020206105
GGA1	1.899148076	0.01342339
GGCT	0.611511598	0.012545842
GGH	-2.591109184	0.00675709
GIMAP4	-1.573022392	0.020218661
GINS4	1.884145332	0.000310428
GIPC1	1.277799765	0.043962128
GLO1	1.519455481	1.80267E-05
GLOD4	0.786681396	0.040456985
GLRX3	-0.757631029	0.025340476
GLRX5	-1.542865417	0.000469778
GLTP	1.56127962	4.40442E-05
GLUD1	0.84797562	0.000388853
GLYR1	-1.536618617	0.000208657
GM2A	-2.291957296	0.008770785
GMDS	-1.938259888	0.000569594
GMFB	1.462145509	0.000127219
GMFG	-4.210806167	0.022794045
GMNN	0.943044476	0.000796445
GNA11	1.112443498	0.000108829
GNAI2	-0.833167283	0.000394602
GNAI3	0.827700423	0.000738554
GNAQ	1.245043199	0.026076414
GNB4	0.616836579	0.032798651
GNE	5.787027538	0.02673259
GNG12	1.538453351	0.000479174
GNPNAT1	0.697130435	0.000594754
GOLGA3	1.103226576	4.19933E-05
GON7	1.108196132	0.019860421
GOT1	1.179532402	1.07556E-06
GOT2	2.326953268	3.13206E-06
GPALPP1	0.877781172	0.032848459
GPHN	0.8952871	0.005087811
GPI	-3.42915062	0.000694773
GPS1	0.836955353	0.001457671
GPX1	0.686775512	0.00194898
GRB2	-0.697677707	0.025387917
GRHPR	0.747681645	0.008473117
GRN	-1.807059716	0.00252656
GRPEL1	1.420530232	0.001369369
GSDMA	1.15531526	0.001752074
GSDME	2.469150039	0.000560953
GSN	-4.657823605	1.48986E-05
GSPT1	0.682176849	0.002198684
GSR	-1.952087449	0.000392826
GSS	0.908873399	0.000269181
GSTP1	-1.660762224	0.002361544
GSTT2B	1.336812603	0.00539434
GSTZ1	1.729014018	0.001734812
GTF2A2	0.92701597	0.000785759
GTF2F1	2.322807079	6.63156E-06
GTF2F2	1.843947486	2.31494E-05
GYG1	-2.680597179	1.99372E-05
GYS1	-2.89206917	0.000285599
H1-2	1.073481906	0.002460053
H1-4	2.184346797	0.007743832
H1-5	-2.6226725	0.002227705
H2AFY	-1.665978491	0.000371445
H2BC1	-3.279935558	1.04697E-07
H3-3A	-3.505283412	4.81426E-05
H3C1	-2.861846647	0.00097857
H4C1	-3.114847324	0.000243656
HACD3	0.804572627	0.000150695
HADH	1.149433692	0.000125564
HADHA	-0.63629462	0.008849376
HAGH	0.675698008	6.66779E-05
HARS	1.675878341	3.892E-06
HAUS4	1.695445928	0.003158906
HCCS	9.822606042	0.001090969
HDDC3	-1.132307155	0.002101484
HDGF	1.656081713	7.7913E-05
HDGFL2	2.776771342	0.000333221
HDGFL3	1.844026139	0.000213969
HDHD2	-2.132277907	0.012545254
HDHD3	0.913331269	0.004428581
HDLBP	-1.009746106	0.00771289
HEBP2	-0.917367886	0.00140148
HEXA	-1.306231175	0.03855185
HIBCH	1.594813833	1.95174E-05
HINT1	1.641386159	0.000280727
HINT2	3.089758217	3.6389E-06
HIST1H2AA	1.665374706	0.000880307
HIST2H2BC	-1.975370311	0.000508498
HIST2H2BE	-2.942483592	7.89931E-05
HIST2H2BF	-3.292999845	0.000540206
HIST2H3A	-2.138842886	0.001003741
HIST3H2A	-3.130067425	2.32186E-05
HK1	1.297207843	4.19705E-08
HK3	-3.329327193	0.001467915
HLA-A	2.119261201	0.000498214
HLA-C	0.611953474	0.010327479
HLA-DRB1	3.47531248	0.000259408
HLA-G	8.672711377	6.85428E-05
HMBS	2.067264065	7.02637E-06
HMGA1	2.708435047	6.98192E-06
HMGA2	1.544404662	0.002147464
HMGB1	1.657362577	2.24556E-05
HMGB3	2.389972234	1.38119E-06
HMGN1	1.982325896	0.00013247
HMGN2	-1.880669585	0.042648753
HNMT	1.901769775	0.000109767
HNRNPD	1.646310822	0.000168167
HNRNPDL	1.929584923	2.4546E-06
HNRNPF	1.224509312	0.031224164
HNRNPH2	-0.707889165	5.47244E-05
HNRNPH3	0.723600948	0.003090808
HNRNPM	0.792706354	0.008967496
HNRNPU	-0.87422597	0.005241922
HNRNPUL2	-2.64865616	0.002071949
HP	-4.725021814	0.001770321
HPCAL1	1.264190993	0.000132292
HPRT1	0.924272235	0.000124022
HRAS	-1.720735911	0.007104221
HSDL2	1.475088719	0.002504359
HSF2BP	1.827618751	7.82888E-05
HSP90AA1	0.616778201	0.000430249
HSP90AB1	0.750203725	0.00159445
HSP90B1	0.731495531	0.000302267
HSPA1B	-1.330054055	0.000529124
HSPA4	1.576082744	3.37345E-05
HSPA4L	2.229395895	2.2468E-06
HSPA5	1.101321811	2.16181E-05
HSPA8	0.709985425	0.000236345
HSPA9	1.751138049	4.4713E-06
HSPB1	-5.746076454	0.000247665
HSPD1	1.241577816	0.000142326
HSPE1	2.933660288	9.70821E-08
HSPH1	1.648673274	2.21651E-05
HTRA2	0.906058311	0.033560575
HYI	1.114002237	0.004482433
HYPK	2.292738408	0.000123762
IARS	0.647988751	5.26169E-05
ICAM1	1.878398379	0.000545173
IDI1	1.545379964	2.93567E-05
IFI35	0.764698786	0.000406515
IFIT3	6.114479471	0.000890997
IGF2BP2	8.234542994	0.00213103
IGF2R	1.126297863	9.13997E-05
IGFBP4	1.153902462	0.00548553
IL18	1.328674195	0.000674044
ILF2	1.083491674	1.6006E-05
IMMT	2.176676529	4.91447E-05
IMPA2	-1.549242181	0.004662973
IMPDH2	0.650678303	0.000153549
IMUP	0.779183501	0.001737118
IPO7	1.336764671	7.57665E-06
IPO9	-0.810618765	2.58607E-05
IQGAP3	-1.102703161	0.005161228
IRF3	1.274387687	0.004275586
IRGQ	1.593354685	8.68889E-05
ISG20	-0.810413055	0.001197995
ITGA2	1.604002429	1.69459E-05
ITGA3	1.786333372	6.54799E-06
ITGA6	1.04376874	0.002505889
ITGAV	0.840266643	0.000866752
ITGB1	2.210939557	4.86899E-07
ITGB2	-4.313198675	0.000295702
ITGB3	3.421220551	1.35579E-05
ITGB4	1.237676479	0.001089208
ITPK1	1.05337681	0.005144752
JPT1	2.761938839	7.30602E-06
JPT2	2.163992309	7.31113E-06
KCNQ1	-0.642575189	0.000632037
KCTD12	0.82941071	0.01106241
KDM5D	-4.138626888	0.005142345
KHDRBS1	1.808737578	2.70459E-05
KHSRP	2.028126937	5.74258E-05
KIF11	-12.53361389	0.001686325
KIF23	1.310163265	0.004462392
KPNA2	4.102698194	7.68847E-05
KPNA3	1.007437227	0.011810119
KRR1	0.916067407	0.003582891
KRT13	0.706140521	0.001117914
KRT18	2.826744063	3.39566E-06
KRT35	0.867283019	0.039768409
KRT7	1.505282555	2.67311E-05
KRT72	1.111941232	0.00162955
KRT8	1.185771374	0.00188428
KRT80	1.27778883	0.001936174
KRT81	2.595967655	0.000104595
KRT82	2.394695333	0.000155263
KTN1	1.864107435	9.19282E-06
KYNU	0.648259826	0.000875749
LAMC1	7.65475416	0.000184711
LAMP1	1.658133915	4.90974E-05
LANCL2	1.535073595	0.001750108
LARP1	1.030160843	0.017307678
LASP1	0.668328924	2.2812E-06
LCN2	-5.403922515	0.021565181
LCP1	-3.923506433	0.000167267
LDHA	1.3565614	2.47985E-05
LDHB	1.605221454	8.73863E-06
LDLR	1.846310381	0.000811245
LEMD2	1.667875938	0.007636509
LETM1	-1.792862495	0.011736309
LGALS1	2.504739902	5.67204E-07
LGALS3BP	1.072714087	0.000665446
LIG1	7.815190497	0.037642765
LIMA1	8.032234216	0.00023733
LIMS1	-1.660891552	0.002416623
LIN7C	9.196942383	0.000617346
LMAN1	-0.92402243	0.015543179
LMNA	2.727597755	7.11354E-06
LMNB1	-0.892654768	0.000170813
LNPEP	1.276650393	0.000471788
LPCAT2	-1.167319842	0.003466306
LRP1B	1.574883457	0.000217544
LRPPRC	0.862381687	0.000346688
LRRC59	1.175599651	8.64196E-06
LRRFIP1	1.134487377	0.000487735
LRRFIP2	-0.685033462	0.049601842
LRSAM1	6.524739154	0.000611807
LSM1	1.558772301	0.000891089
LSM12	-1.049818707	0.000999264
LSM6	0.73296549	0.00021805
LSM7	0.645517043	3.0772E-05
LSP1	-12.55106599	0.009752139
LSS	8.461956583	0.011601381
LTA4H	-1.692928529	9.62927E-05
LTBR	3.100989236	0.004683749
LTF	-6.659422955	0.001493339
LYZ	-7.072870304	0.02090263
LZIC	1.718683714	0.007745238
LZTFL1	-0.698013438	0.001391557
M6PR	1.741111702	0.000101809
MACF1	1.701245863	0.038988459
MAD2L1	-1.776518937	8.32632E-06
MAGOH	-1.389137393	0.000348724
MAN1A1	3.340923225	5.88479E-08
MAN2B1	-0.702552661	0.01936038
MANF	3.343778305	2.09813E-05
MAP1B	0.954337143	2.21459E-05
MAP1LC3B	1.309027358	0.00012294
MAP4	2.159373738	5.33185E-05
MAPK14	-2.873156945	0.000342015
MAPK4	-3.168379426	0.000110316
MAPRE1	0.915281815	0.001044327
MAPRE2	-1.989172426	0.003127534
MARCKS	2.938425607	1.30859E-06
MARCKSL1	2.401355423	0.000466721
MAT2A	1.470200377	2.07166E-05
MAVS	1.649789219	0.000416226
MCAM	1.903037495	0.000504525
MCM2	0.819241297	0.001920628
MCMBP	9.43740337	8.66365E-06
MCRIP1	1.42246754	0.012458687
MCTS1	0.886574223	0.001023406
MDH2	1.968650268	2.83252E-05
ME1	1.372701152	3.12878E-05
ME2	-1.2762419	0.004531813
ME3	1.839605401	0.019945939
MEA1	1.058510548	0.03000396
MEAK7	-0.915045168	0.001776227
MELTF	-0.664022687	0.037100499
MESD	1.351082479	8.24324E-05
METAP1	-1.031512397	0.003231206
METAP2	1.104896314	0.001935201
METTL26	-1.318522151	0.008773409
MGAM	-8.957561483	0.00424639
MIA3	-3.289075207	0.001054986
MIEN1	-1.417087153	0.006791684
MIF	1.615355673	0.000145107
MKI67	2.231519835	0.000124707
MLEC	-1.32783261	0.000988577
MMP15	0.936876143	0.04505594
MMP24OS	8.463521512	0.040660742
MMP8	-2.024218386	0.018409935
MMP9	-5.047510753	0.008429854
MNDA	-5.085901004	3.31814E-06
MOB1B	0.697440626	0.019543664
MORF4L2	-0.633651456	0.005661099
MOV10	1.17773553	0.003212459
MPG	8.994222174	0.001265213
MPO	-6.314278229	0.00259666
MPST	0.882654149	0.001558045
MRC2	8.415083851	0.006403815
MRI1	7.89192584	0.023192051
MRTO4	1.113451702	0.001412622
MSRA	-1.919128669	0.002288322
MT1X	3.968275168	0.000197946
MTDH	2.541618701	4.02412E-05
MTHFS	-1.025931439	0.033238237
MVB12A	-1.018299549	0.007082995
MVD	-1.034390119	0.002637247
MYCBP	0.763636462	0.005373828
MYDGF	0.875651979	0.00065422
MYH10	8.130837713	0.010920908
MYH7	2.560746124	0.000354677
MYH9	-1.529646794	0.039393861
MYL12B	-2.502270103	0.002859575
MYL6	-1.172609024	0.015241694
MYL9	2.96523033	0.002036746
MYO6	1.953157284	0.000555426
MYOF	1.25091598	0.000166044
NAA10	2.257363812	1.82244E-05
NAA20	1.092514099	6.50311E-05
NAA25	0.634136028	0.000125139
NACA	1.357648069	5.67791E-05
NADK	-2.864802668	0.00233131
NAE1	0.733893784	0.004374349
NAGK	-1.582618975	4.16426E-05
NAMPT	-2.674914326	0.000168138
NAP1L1	-0.983563251	0.003576351
NAPG	-2.14316784	0.000473286
NAPRT	-3.941989974	0.001529855
NARS1	0.754823731	0.000116204
NASP	1.748316746	3.3555E-05
NAXE	0.788516265	0.000317197
NCEH1	1.561992622	0.013092484
NCF1B	-4.154624116	9.56991E-05
NCF2	-3.477295957	0.00417228
NCOA5	1.084629635	0.005778954
NCSTN	1.285629974	0.000215692
NDRG1	1.409899652	2.8377E-06
NDRG3	-0.617572198	0.009486061
NDUFAB1	1.084810814	0.000212234
NDUFB11	6.812915314	0.005005029
NDUFS6	6.655160029	0.010395266
NEDD8	2.837398539	2.59083E-06
NEK9	-1.819960173	0.000477402
NENF	0.690707334	0.002779606
NES	2.325240628	3.96305E-05
NHP2	-3.520182758	0.002513631
NIBAN1	-0.62549264	0.002481188
NIBAN2	1.261177703	1.25195E-07
NIT1	-1.797465236	0.000316757
NIT2	-0.776121647	0.019843246
NME1	1.564288734	0.000218257
NME2	2.377294211	4.37274E-07
NME8	1.919940983	0.000308202
NMT1	1.17108315	0.000169378
NNMT	0.656437066	0.006952322
NOL3	1.748833174	0.030584265
NOMO2	-2.118138229	0.000213056
NPC1	1.200696112	0.001814389
NPLOC4	-2.051785308	0.002417287
NPM1	1.199542606	4.7682E-06
NQO1	-1.576499916	4.32701E-05
NRDC	0.667361222	0.007898572
NT5C	1.47553563	1.76877E-05
NT5C2	-1.204330594	0.020806568
NT5DC3	2.374542692	8.98691E-06
NT5E	1.902758466	2.20204E-07
NUCKS1	3.925030673	7.79465E-07
NUDC	1.460396445	4.2455E-05
NUDT1	1.69510264	0.00121617
NUDT2	-0.996421134	0.000856266
NUDT3	-0.797133947	0.005458247
NUDT5	0.800411918	4.59645E-05
NUP133	2.813875641	0.003289398
NUP153	-1.958167665	0.017238114
NUP214	0.698093204	0.00017114
NUP43	-2.378712114	0.001411495
NUP93	-3.050289795	0.014073292
NUSAP1	1.916358004	5.29215E-05
NXF1	7.67429539	0.009285596
OAT	1.529238943	9.97475E-05
ODF2	0.723966215	0.025028569
OGA	2.204732835	6.46567E-07
OGFOD1	7.312331178	0.006484802
OGFR	3.96530678	0.000166041
OLA1	0.955959542	0.001962017
OLR1	0.701164762	0.002027881
OR1M1	2.674550736	3.22362E-07
ORM1	-2.749986591	0.00018655
OSBP	0.623725992	0.016567502
OSGEP	0.8623792	0.000115929
OTUB1	-0.896925402	0.011272984
OXSR1	1.443435706	0.000486973
P4HA1	1.086605613	0.014148131
P4HB	0.90335173	0.000371697
PA2G4	1.390638791	0.000493892
PABPC1	1.493988677	6.27728E-05
PADI2	-1.976339511	0.007120817
PADI4	-2.981538106	0.005119375
PAFAH1B2	1.551201909	1.06187E-05
PAG1	7.49885798	0.000219114
PAICS	1.839257715	7.54958E-06
PAIP1	1.218986076	3.78167E-05
PAK1IP1	-0.952476231	0.001313772
PAK2	1.567989512	1.99878E-05
PAPSS1	0.6119411	0.01938571
PATJ	1.133228265	0.008198398
PATL1	8.381885956	0.047392519
PBDC1	3.084715359	1.73778E-05
PCBD1	1.297520163	3.0308E-05
PCBD2	0.859147108	0.000114568
PCBP1	1.04276849	9.36944E-06
PCBP2	1.594323806	1.36939E-05
PCDH17	-7.01009858	0.001404561
PCLO	2.009381331	0.002785977
PCNA	2.684843593	5.56067E-08
PCNP	1.739621394	0.000144307
PCYT1A	-0.917382258	0.033949368
PDAP1	3.714602696	8.85099E-07
PDCD5	1.775999043	0.000128512
PDE6D	1.356564129	0.000722066
PDHA1	2.025723018	0.000440536
PDIA6	1.203420278	0.000229103
PDLIM1	1.665366343	3.06415E-05
PDLIM5	2.201481692	1.26687E-06
PDS5A	6.228816767	0.009875371
PDS5B	-1.34926387	0.016183047
PDXK	-3.193955283	0.001262096
PDXP	-0.730210516	0.016196857
PEA15	1.162557858	2.98823E-05
PEBP1	0.882218928	0.000131287
PEPD	0.971528545	3.2655E-05
PFAS	1.298781354	0.00098465
PFDN1	1.576146724	5.89342E-06
PFDN2	1.78061044	2.20632E-06
PFDN4	4.998031961	1.24109E-06
PFDN6	1.598506008	2.45334E-05
PFKL	-0.914838597	0.003203945
PFN1	-1.524528465	0.000774712
PGAM1	-2.068067459	0.000146645
PGAM5	0.641846108	0.007121689
PGD	-2.276658495	0.007129429
PGLYRP1	-3.740419908	0.011231657
PGM2	-0.774321214	0.004338223
PGRMC2	1.689819384	5.00043E-05
PHB	0.692759091	0.021060498
PHF5A	-3.588087509	0.000642112
PHPT1	-2.684169107	0.000493251
PIN4	1.469994638	0.000449188
PITPNA	1.00249104	2.58308E-05
PITPNB	0.654874283	0.006765243
PKM	4.074146817	1.81689E-06
PLAA	-1.721566464	0.01697561
PLAUR	1.751347301	3.74805E-05
PLBD1	-3.827782115	0.025260836
PLBD2	2.116026993	7.0586E-05
PLCB3	0.891635065	7.42294E-05
PLEC	1.604439471	1.00707E-05
PLEK	-3.821925182	0.000971491
PLIN3	1.72319221	0.000567807
PLK1	8.895659494	0.026633693
PLOD3	1.251670843	0.01878324
PLS1	1.0445856	0.000266684
PLS3	-1.903795787	0.000401577
PLSCR3	6.69388138	0.00036878
PM20D2	0.603398515	0.005826809
PML	7.69507305	0.000104062
PMM2	-0.702119398	0.0399356
PMPCA	10.57392652	1.35643E-05
PNN	0.868646398	0.000974721
PNP	-0.851871104	0.006628631
PODXL	1.898971681	4.53748E-05
POLD2	7.188162526	0.033722138
POLE3	2.071217656	0.001103178
POLR1C	-1.177246677	0.024353686
POLR2H	1.404275187	0.00056135
POP7	-1.478016748	0.006181451
POR	-0.785130355	0.000677923
PPA1	1.24350615	3.15707E-05
PPA2	0.623639242	0.001709546
PPAT	-1.024218937	0.001074556
PPCDC	-1.880717138	0.005127956
PPCS	-2.204977252	0.000123933
PPIA	-1.108158677	0.008919961
PPIB	1.190444394	2.29195E-05
PPID	-2.442782436	0.003291831
PPIF	0.888638916	0.000215813
PPIL1	-0.605573015	0.035476939
PPIL3	-2.34926923	0.000655836
PPM1B	1.626937107	0.000615676
PPM1F	0.728287152	0.013479545
PPP1CC	2.966684528	0.003721602
PPP1R11	9.814750196	9.60393E-07
PPP1R12A	1.408192113	0.000340439
PPP1R14B	3.383584596	9.12101E-05
PPP1R18	-1.112702758	0.002489078
PPP1R2	0.894595774	0.001441061
PPP2R1A	0.64278398	0.001298401
PPP2R2A	0.607727372	0.008897056
PPP4R2	9.063604055	9.76701E-05
PPP5C	0.604567506	0.004416663
PPP6C	-0.73960741	0.001775704
PPT1	1.253431166	0.000412941
PQBP1	1.654057516	0.000527838
PRCC	1.208611471	8.93525E-05
PRCP	-1.953545136	0.002011841
PRDX1	2.469486132	8.03806E-07
PRDX2	2.343055035	1.51649E-06
PRDX3	1.815280046	1.6997E-05
PRDX4	0.600190235	0.009272994
PRDX5	-1.50923723	9.74083E-05
PRDX6	2.272469317	0.00151362
PREPL	1.214098303	3.06005E-05
PRKAR1A	-1.248903474	0.046598823
PRKAR2A	1.777868116	1.50954E-06
PRKCSH	1.671512432	7.26091E-06
PRMT1	1.543788578	5.7834E-06
PRMT5	1.780963331	2.24468E-06
PRNP	1.544101323	0.001382565
PROCR	1.179120609	0.006313222
PRPF3	0.981584633	0.004459907
PRPF8	-0.708796218	0.000215684
PRPS1	0.651176645	0.001521625
PRRC2C	2.234151693	4.19225E-05
PRSS57	-3.012121623	0.001013866
PRTFDC1	2.514238744	2.02395E-05
PRTN3	-3.35831351	0.013673884
PSIP1	1.486182056	6.80746E-05
PSMA3	0.871153896	1.8496E-07
PSMA4	0.998485167	1.02953E-06
PSMA5	1.048580879	3.44028E-05
PSMA6	1.534184149	3.24297E-07
PSMA7	0.78773725	5.62443E-06
PSMB10	-1.679285642	3.62655E-06
PSMB2	1.082311274	0.000114595
PSMB4	1.242552926	1.06185E-06
PSMB6	1.56341055	2.41062E-06
PSMB7	1.502106717	3.90011E-06
PSMB8	-1.034180001	1.02144E-06
PSMB9	-1.116266713	0.000479071
PSMC6	0.914004392	0.002890689
PSMD6	-0.611856953	0.009444545
PSMD7	0.727005086	0.00085522
PSMD9	1.180358124	3.26857E-05
PSME1	1.572013314	3.69517E-05
PSME2	1.894651211	2.2314E-05
PSMG1	1.04585865	0.001732956
PSMG2	1.274580804	0.000129726
PSPH	3.237559809	6.49401E-06
PTER	1.297782231	0.002535077
PTGES	1.572588832	1.89971E-05
PTGES3	-0.929779298	0.005345303
PTK2	1.574743894	0.000152821
PTMA	6.542712435	2.28974E-05
PTMS	4.617119622	2.33912E-06
PTP4A2	-3.227753464	0.001434818
PTPA	-0.761661559	0.036591227
PTPN11	-1.057775124	0.001589944
PTPRJ	-1.105588236	0.014422914
PTTG1IP	-0.855432341	0.010996032
PTX3	-1.437407533	0.027305953
PUF60	0.911523084	0.002678463
PURA	1.550599885	0.00011549
PYCARD	-3.776798603	0.000668944
PYGB	1.241513315	1.14563E-05
PYGL	-1.515604465	0.006460428
QSOX1	-2.69075408	0.00343904
QTRT1	1.509334856	0.001197498
RAB11B	0.662305715	0.006094625
RAB14	0.97094685	3.66026E-05
RAB21	1.375117684	1.1664E-05
RAB2A	1.091253037	0.000326219
RAB4A	1.59136203	0.000522575
RAB5C	0.752302005	0.001257743
RAB6A	1.317301604	0.001354229
RAB8A	0.720406802	4.94479E-05
RABEPK	1.168828027	0.026553148
RAC2	-2.091940321	0.017574045
RAD23A	1.506351573	4.43851E-05
RAD23B	0.66879404	0.000708839
RAD50	0.906279413	0.01495781
RALA	1.468668181	0.000132056
RALY	-1.02018039	0.009128464
RANBP1	1.639753133	1.58537E-05
RANBP3	1.82390599	1.206E-05
RANBP6	7.092067865	0.001004351
RANGAP1	1.210245994	0.000114465
RAP1GDS1	1.89171654	0.000144386
RAPH1	-1.399851098	0.005175562
RARS	0.711547006	0.001558606
RASA1	-1.573129362	0.005819068
RBBP5	0.640360677	0.001858373
RBBP7	10.28582988	8.10955E-05
RBM12	0.990547147	0.001687803
RBM25	-0.660088295	0.000185234
RBM4B	1.183712725	0.015621142
RBPJ	-1.048334744	0.001665859
RBX1	1.470796735	8.49734E-05
RCN2	1.928471771	0.003523986
RCOR2	0.663065968	0.046105869
RDX	0.788208221	0.000779855
REEP5	1.260756862	0.001677406
RETN	-5.084255044	0.005601255
REV3L	0.899680827	0.002959484
REXO2	1.99652711	3.31744E-05
RFC1	7.899368404	0.001302374
RGS10	1.262195701	0.000270836
RHEB	-1.438106027	0.000436571
RHOB	9.306675787	0.000708527
RHOC	1.054063748	0.000895318
RHOG	-1.55482116	2.20692E-05
RICTOR	-0.70069119	0.005753825
RIDA	0.980867429	1.87046E-05
RIN2	-1.805377206	0.01359252
RMDN1	1.704758121	0.001157282
RNASE2	-3.697797013	0.003922937
RNASE3	-4.821944127	0.007309221
RNASET2	-1.881796884	0.001073509
RNH1	0.673717895	0.007462285
RNPEP	-0.976366445	0.019621585
RNPS1	1.68723768	0.00055649
RO60	0.726580182	4.10883E-05
ROCK1	-1.244473992	0.029833636
ROCK2	-0.781348404	0.002909173
RPA2	0.676231999	0.025833041
RPA3	-0.680202875	0.033636021
RPGRIP1	1.115899955	0.000909013
RPIA	-0.614549769	0.026882779
RPL11	1.598547436	8.64069E-05
RPL13A	1.570241987	2.353E-05
RPL18A	1.216755953	0.000686842
RPL23	0.950652476	0.044713657
RPL23A	1.492984064	2.54159E-05
RPL24	0.681877027	0.001413172
RPL26	1.017248441	0.000749335
RPL27A	-0.818980147	0.002696316
RPL3	1.168405813	0.000399005
RPL30	1.616278913	1.69281E-05
RPL37	1.34253898	0.00227787
RPLP0	1.291340906	0.000235331
RPS20	1.413198542	5.49755E-05
RPS27	1.380607018	4.9519E-06
RPS27A	0.615640678	0.002441019
RPS27L	0.873222801	0.025732001
RPS6KA4	2.037734796	0.000101061
RPS8	1.376375625	2.10857E-05
RRM1	1.47175952	0.000293468
RSL1D1	-0.782237519	0.009943249
RSPH4A	1.089713885	0.01138149
RSU1	-1.293393962	0.0057586
RTN4	1.136836847	0.000189803
RWDD1	-3.270402141	0.002876423
S100A10	2.187884242	8.9886E-07
S100A12	-8.019085874	0.010006366
S100A13	3.42046776	9.79654E-08
S100A14	-0.822432202	0.034521588
S100A16	1.274318151	0.000174259
S100A2	3.113884565	9.08394E-06
S100A3	1.630261751	0.000412957
S100A6	2.234339357	6.85176E-06
S100A8	-7.668627881	2.19456E-06
S100A9	-7.944676821	1.93676E-06
S100P	-4.39272509	0.0012947
SAAL1	9.630602592	9.83505E-10
SAE1	-1.302635753	2.39395E-06
SAFB	3.433397882	3.06863E-06
SAFB2	1.712895556	0.000119647
SARNP	1.526402199	1.34006E-05
SARS	2.060161793	3.5336E-06
SCAF11	1.44475371	0.048664522
SCAF4	8.916733393	0.003978069
SCAMP4	2.061653698	7.0463E-05
SCARB2	1.627241134	0.003796892
SCFD1	-1.096231597	0.000130487
SCRN1	0.873411195	0.00134017
SDHA	1.455928611	5.81452E-05
SDHB	0.607484732	0.007090187
SEC22B	-0.754485801	0.000608981
SEC23B	0.629496224	0.002101144
SEC24C	-0.997786418	0.001194331
SEC24D	1.170677625	0.010644139
SEC61A1	-1.184263767	0.004355118
SEH1L	1.50015757	0.004306113
SELENBP1	1.616439236	0.000298537
SEPHS1	0.747433274	0.004422969
SEPTIN11	0.616746589	0.003987299
SEPTIN5	-2.413174625	0.000498404
SEPTIN6	-1.883365343	0.002188744
SEPTIN8	9.337042255	0.000383264
SEPTIN9	0.979212632	4.69744E-05
SERBP1	2.874621253	6.53234E-06
SERPINA1	-5.549339734	0.031997803
SERPINB1	-3.950499259	1.04275E-05
SERPINB10	-4.623801369	0.001677875
SERPINH1	0.867474129	0.007498998
SET	1.682434146	4.46925E-06
SETD3	1.884914744	0.001436886
SETD7	0.748042628	0.008305103
SF1	1.650561329	4.98866E-06
SF3A2	-1.035654668	0.00852094
SF3B2	1.011697303	0.000168601
SF3B6	0.616536247	0.006831081
SFN	1.452661565	1.59118E-05
SFPQ	1.750228167	7.63573E-05
SGTA	1.377559783	6.83199E-06
SH3BGRL	-1.880246248	0.002716617
SH3BGRL3	-1.299468249	0.002087584
SH3GL1	1.358187603	1.86289E-05
SH3GLB2	-1.601826599	0.004690037
SH3KBP1	0.796734132	0.000572342
SHC1	-2.491263723	0.000787912
SHPK	-0.674442476	0.022350956
SIRPB1	-4.784573134	0.01299592
SKAP2	-4.22768401	4.91098E-05
SLC16A3	0.855987801	8.23992E-05
SLC1A5	2.517923055	8.80982E-05
SLC25A5	0.647133992	0.003252898
SLC29A1	1.544603227	3.06701E-06
SLC2A1	2.546821095	5.64887E-07
SLC2A3	-1.59016483	0.020768164
SLC30A1	2.192747809	0.000314958
SLC38A2	1.381902328	0.000212073
SLC3A2	0.616617557	3.54423E-06
SLC43A3	9.486339293	6.02786E-05
SLC44A1	-1.576428544	0.001160296
SLC44A2	-0.727592864	0.025098478
SLC52A2	1.15707593	0.002832226
SLC7A1	1.015173642	0.000709234
SLC7A11	1.136505712	0.000842323
SLC9A3R1	0.991844328	0.002242057
SLC9A3R2	0.911024667	0.00178587
SLTM	0.902333054	0.012702471
SMAP	3.847703601	2.84161E-06
SMC1A	-1.181310371	0.00257299
SMC2	7.804820897	0.003600179
SMC3	-1.377721895	0.000151961
SNRNP200	-0.803076875	0.003620097
SNRPC	0.72372303	0.000298944
SNRPD3	0.684748657	0.001752637
SNRPF	0.651912579	0.0019628
SNTB2	0.623939676	0.049279705
SNX5	1.226218313	0.011944423
SOD1	1.098199309	0.00051675
SOD2	0.918280164	0.000596995
SON	1.405966133	0.010278418
SP100	8.740249283	0.017448143
SPAG7	2.849545499	6.97946E-05
SPAG9	0.904186358	0.001226888
SPTY2D1	2.127275616	1.0202E-05
SQSTM1	0.837975871	0.00175819
SRA1	1.010486317	0.024473436
SRGAP2	-0.802535729	0.000385884
SRM	1.547475878	1.72878E-06
SRRM2	1.207989515	0.000497865
SRSF3	1.842423232	8.67066E-06
SRSF4	11.24965445	8.1859E-06
SRSF6	0.866268069	0.007714936
SRSF7	1.497885195	0.000225744
SRSF9	1.46291592	1.8712E-06
SSB	1.071317012	0.000255163
SSBP1	1.676543746	1.80021E-05
ST13	1.631353725	1.72064E-05
STARD10	6.333248396	0.000133876
STIP1	1.897953087	4.85834E-06
STK10	-1.155953984	0.003942937
STMN1	4.151396528	1.30585E-07
STOM	-1.328239751	0.004068311
STRA6	0.94626887	0.01189779
STUB1	8.392539392	0.044219551
STX7	0.61094719	0.028936764
STXBP2	-1.934277857	0.001942572
SUB1	2.190542015	1.26379E-06
SUGT1	1.098387895	0.000161848
SUMF2	-1.408493723	0.013363558
SUMO2	2.195439615	6.70982E-05
SUMO3	1.427437866	0.000571057
SUMO4	3.707992507	9.73398E-08
SUPT20HL2	1.770670137	4.84699E-06
SWAP70	0.764392406	0.007406394
SYAP1	1.272964787	0.038167081
SYNCRIP	1.189734908	8.5262E-06
SYNGR2	0.678190894	0.00303344
SYNRG	-1.478400536	0.019231942
SZRD1	1.381811278	0.000445796
TACC1	2.157181295	0.012646278
TACC2	1.700415012	0.008548749
TACC3	0.631469827	0.009211761
TAF15	1.511989008	5.11994E-06
TAF1C	3.106112763	7.4397E-05
TAGLN	3.019826014	3.65403E-05
TALDO1	-1.183607737	0.009242284
TANGO2	-2.133487313	0.002406054
TAOK3	-1.443199864	3.98404E-06
TARS1	1.650599596	2.34223E-06
TBC1D17	1.018590978	0.003657343
TBC1D24	-1.211069437	0.002325555
TBCA	1.526119194	0.000234559
TBCD	8.123793436	0.013842222
TBCE	1.743592102	0.001184564
TBL1XR1	0.718193888	0.01016276
TCEA1	1.968637011	1.8967E-05
TCEAL3	1.689159132	0.000125739
TCEAL4	0.826609242	0.012003676
TCP1	1.080906148	1.65729E-05
TECR	9.835659638	0.001510763
TEX14	-3.439533792	0.00165046
TFAM	2.079319234	4.36323E-06
TFB1M	-2.934368656	0.002645713
TFG	1.223089987	2.63296E-06
TFRC	1.229719254	0.001280234
THBS1	1.188752181	0.000362076
THOC7	2.063783442	0.003131652
THOP1	1.275302329	0.000140566
THRAP3	1.770219673	0.000126708
THUMPD1	0.775364195	0.000352874
TIMM10	1.725729897	1.19627E-05
TIMM13	2.577643611	1.80048E-05
TIMM44	1.641715606	0.000666698
TIMM9	1.034704207	0.00016611
TIMP2	-1.429423547	2.96113E-05
TIPRL	0.68675193	0.000150735
TJP1	1.752091123	0.03943846
TK1	9.353166679	0.001092541
TKFC	-3.254141414	1.59485E-05
TKT	-2.090314607	0.007568294
TM9SF2	0.648280384	0.011942086
TMA7	2.241887738	0.000388586
TMBIM1	1.705460498	8.12333E-05
TMED2	2.136692084	0.00190158
TMED9	0.890718088	0.018156133
TMEM237	8.447582916	0.00424427
TMOD3	-0.882837941	0.002523331
TMSB15B	5.535810128	0.000514855
TMSB4X	1.723230575	0.002094859
TNKS1BP1	1.742236232	0.001907273
TNPO1	9.295483351	0.000940639
TNPO3	-1.236895002	0.00051379
TOMM34	1.135126902	0.000649485
TOP2B	-4.634057359	0.000830299
TP53	-1.4031066	0.000697436
TP53BP1	2.339189011	0.00142261
TP53RK	8.16597071	0.000325955
TPD52	0.889573804	0.000438985
TPD52L1	6.681520948	0.000296096
TPD52L2	1.501057947	1.47255E-05
TPI1	0.790162389	0.00157853
TPM1	2.536835779	9.73673E-06
TPM3	1.931176061	0.000196347
TPM4	3.337849419	1.9914E-06
TPMT	-0.736870526	0.000177112
TPRKB	1.257741041	0.009833416
TPT1	1.231696865	1.54524E-05
TRA2A	1.549134229	0.001062461
TRA2B	1.431431571	6.88978E-05
TRIR	9.461025899	0.000747302
TRMT1	2.264414569	0.003277336
TRMT5	1.089828617	0.022826658
TRMT6	1.898113225	0.002976331
TRMT61A	-2.13151347	0.000261886
TSC22D4	2.468636583	4.72134E-05
TSPAN31	1.316422604	0.006906022
TSPEAR	-1.731558548	0.000728512
TSPO	-1.932594467	0.011656855
TSSC4	-2.926020581	0.000371144
TST	2.051341605	5.45997E-05
TSTA3	-0.956495879	0.002007075
TTC1	1.637788279	4.01639E-07
TUBA1C	1.329506734	3.54978E-06
TUBA4A	1.40563794	9.25144E-05
TUBA8	1.887338559	0.012688519
TUBB1	7.933569098	8.72748E-05
TUBB4A	10.06024752	0.000480148
TUBB4B	1.316162765	3.99643E-06
TUBB6	0.958082531	0.002126023
TUFM	0.782017238	0.012700113
TWF2	-0.704677851	0.023244201
TXLNA	1.19159096	0.001919949
TXLNG	8.149520538	0.017111325
TXN	0.802228779	0.004343033
TXNDC12	2.569262518	0.000208381
TXNL1	-0.989501782	0.00910724
TYMP	-1.262928125	0.034637077
U2AF2	1.356993289	4.67916E-05
UAP1	1.786634967	3.58953E-05
UAP1L1	6.981503351	1.06478E-05
UBA1	-1.460335511	0.006868083
UBA6	-0.81493359	0.035163999
UBAP2L	1.585889728	0.000868722
UBE2A	1.064863072	0.001586194
UBE2E2	1.313045569	0.000354369
UBE2G1	-1.04123641	0.002192462
UBE2I	0.614188205	0.006836028
UBE2K	1.099809498	9.82318E-05
UBE2N	0.971124071	0.00018352
UBE2O	0.969314958	0.007646649
UBE2V1	0.729350271	0.001182259
UBE2V2	1.127841594	9.59313E-07
UBE2Z	1.373055517	7.81621E-05
UBFD1	0.719853712	0.000188584
UBL4A	0.816183146	0.000473878
UBLCP1	-2.326988614	0.000118564
UBQLN1	1.80420715	0.000408576
UBR4	0.621169033	0.027038814
UBXN4	-0.904633667	0.002515133
UCHL1	-2.034411002	0.000152189
UCHL3	-0.833381834	0.038927377
UFD1	1.216967919	8.58738E-05
UFM1	1.33422131	0.000134385
UGDH	2.483204243	4.75402E-06
UNC13D	-1.442640465	0.011747429
UPP1	-0.719851663	0.018708641
UQCRH	9.024866781	0.000654861
UROD	2.003563063	8.29422E-06
USP14	-0.629289555	0.009463549
USP39	1.319142675	8.43608E-05
USP5	-1.061144579	0.000813536
USP7	-1.324548734	4.32134E-05
USP9X	1.318928525	1.7327E-05
UTP15	-1.557717262	0.01579443
VAC14	8.735134238	3.38771E-05
VAMP3	1.270158	0.023338133
VAMP8	1.617752288	0.000912178
VAPA	1.236442547	1.40107E-06
VAPB	1.707082974	2.04625E-06
VASP	-1.440878723	0.00048074
VAT1	-1.160534274	0.002608128
VBP1	1.116749329	0.000263371
VCL	1.12622762	9.15661E-05
VCP	1.732234538	9.83473E-05
VIM	4.077237677	1.12139E-07
VPS26A	-0.937869896	0.002799272
VPS29	-1.196744998	0.000595283
VPS35	-1.112283433	0.00269891
VPS37C	6.862540658	0.022902975
VPS4B	-1.91436512	0.001417787
VTA1	-1.497498468	0.001501683
WAS	-3.735212556	0.023852777
WASF2	2.050018883	0.000593212
WASHC5	-0.988777653	0.030779519
WDR1	-2.283859199	0.000986232
WDR11	1.25035866	0.001842369
WDR12	0.681025093	0.044144465
WDR43	-1.325759254	0.00051058
WDR44	1.132194304	0.002703328
WDR48	0.690336256	0.025896867
WDR61	-1.120365103	0.000192163
WDR77	1.226280001	0.000550207
WDR82	-0.860997434	0.008828417
WDR89	7.365612059	0.00015396
WFS1	8.964405564	0.001946976
WIPI1	-1.034406182	0.010623052
WNK3	-2.576371905	0.002464148
XPOT	1.12496954	0.000432271
XRCC4	2.066862034	4.00878E-06
XRCC6	-0.884582057	0.000239234
XRN2	1.166896748	5.07253E-05
YAP1	2.141720966	0.000638394
YARS	1.23405009	8.70846E-05
YKT6	-0.663983076	0.01075376
YLPM1	7.031935488	0.000643598
YTHDF2	0.642662567	0.001739398
YWHAE	0.644671158	0.007145499
YWHAZ	1.052281593	0.004996179
ZNF185	2.906408431	5.22611E-05
ZNF428	8.273130734	0.002287742
ZNF622	1.433966372	0.000435859
ZNF706	2.620015994	1.91633E-05
ZYX	0.608043738	0.041428571
ZZEF1	6.390249796	1.40334E-05
