# Supplementary material for: Proteomic analysis of tumor cell nuclear expulsion reveals significant cell adhesion and RNA binding programs in extracellular chromatin
Source: Sci Rep. 2025 Aug 1;15:28054. doi: 10.1038/s41598-025-11807-z (PMC12317086; doi:10.1038/s41598-025-11807-z)
Supplement: Supplementary file 7 — Supplementary Material 7 [file 41598_2025_11807_MOESM7_ESM.csv]

	Log2FoldChange	p value
H3C1	3.62	5.37E-03
5 SV	3.13	4.88E-03
HIST3H2A	3.09	4.98E-03
RPS15A	2.94	9.87E-03
H2BC12	2.93	2.47E-03
LIN7C	2.93	2.92E-02
H2AFX	2.88	7.61E-04
CENPA	2.79	5.81E-03
H2AFV	2.73	3.78E-02
HIST2H2BE	2.6	4.44E-03
SLC3A2	2.2	1.18E-03
H2AFY	2.2	4.28E-03
H4C1	2.2	3.98E-02
ATP12A	2.19	3.89E-03
ACTG2	2.18	4.25E-02
TOP2B	2.09	3.88E-02
MYL12B	2.04	3.34E-03
CAV1	2.03	1.82E-02
HSPA1L	1.97	3.24E-02
HIST2H2AC	1.94	2.71E-02
CNP	1.79	3.37E-02
DLST	1.78	6.33E-03
SLC2A1	1.7	9.65E-04
NOP10	1.69	3.12E-02
BANF1	1.66	1.51E-03
TACSTD2	1.66	3.57E-02
H2BC13	1.64	9.66E-03
OSBP	1.63	2.12E-02
NMNAT1	1.62	4.09E-02
H3-3A	1.58	1.76E-02
EHD1	1.58	3.70E-02
HSPA5	1.56	3.50E-02
CNTNAP4	1.53	9.58E-03
HSPA9	1.48	9.35E-03
NPLOC4	1.48	4.06E-02
CD151	1.44	3.71E-02
EPCAM	1.42	3.57E-03
HACD3	1.42	6.80E-03
ITGB4	1.4	4.87E-04
POR	1.39	1.17E-02
F3	1.3	3.94E-03
HNRNPM	1.29	3.73E-02
ITGA6	1.28	4.74E-04
CD9	1.27	4.74E-03
HIST2H2AB	1.26	6.64E-03
RALB	1.26	9.77E-03
ATP1A1	1.25	3.62E-02
RPL10A	1.24	3.67E-03
RNF2	1.17	1.51E-02
CPNE3	1.16	1.70E-02
DDB2	1.16	4.28E-02
LRRC59	1.14	4.13E-03
CGAS	1.14	1.66E-02
ABCC1	1.13	5.72E-03
PSMC5	1.13	4.54E-02
IMPDH2	1.12	4.16E-02
HNRNPUL1	1.11	9.57E-03
MYOF	1.1	1.82E-03
HNRNPH3	1.1	9.63E-03
BSG	1.07	1.59E-02
AIFM1	1.04	4.34E-02
CAD	1.03	2.84E-02
TPP2	1	3.92E-02
CCAR2	0.97	1.70E-02
RPN1	0.97	4.12E-02
CNOT1	0.95	3.31E-02
PARP1	0.94	6.65E-03
SLC7A1	0.94	1.61E-02
LSM7	0.88	4.56E-02
PSMC4	0.82	2.48E-02
APEH	0.81	2.54E-02
DDB1	0.8	2.88E-02
ATP1B3	0.78	6.18E-04
ITGA2	0.78	4.25E-03
ANXA2	0.78	1.22E-02
NUP214	0.78	2.56E-02
PSMA6	0.78	4.88E-02
GNB1	0.69	8.41E-03
HIST2H2BC	0.68	1.90E-02
KPNB1	0.67	4.42E-02
PTGES3	0.66	2.11E-02
PLAA	0.63	1.91E-02
ACTN1	0.6	4.58E-02
SUPT16H	0.59	5.53E-03
SRSF10	0.55	2.67E-02
PLCB3	-0.42	1.06E-02
OTUB1	-0.47	1.62E-02
ACAT2	-0.56	4.85E-02
TXN	-0.59	1.28E-02
CAP1	-0.59	3.18E-02
PTGR1	-0.62	4.37E-02
RHOA	-0.63	3.48E-02
PARK7	-0.65	1.92E-03
CSTB	-0.66	6.76E-05
GLO1	-0.74	3.42E-02
VAMP3	-0.75	3.33E-02
PTK2	-0.85	3.23E-02
STRAP	-0.88	3.30E-02
HNRNPAB	-0.92	1.94E-02
AKR1B10	-0.92	4.35E-02
NANS	-0.94	2.54E-02
G6PD	-1	2.25E-02
PGAM1	-1.06	2.83E-02
NAA15	-1.09	2.26E-02
CZIB	-1.11	1.54E-02
UBE2N	-1.13	4.34E-02
EEF2	-1.14	2.86E-02
OLA1	-1.15	1.16E-02
INTS13	-1.16	4.26E-02
DPYSL2	-1.17	2.29E-02
KHSRP	-1.2	4.89E-02
SNX5	-1.21	1.89E-02
SH3BGRL3	-1.21	3.76E-02
ENO2	-1.23	4.85E-03
DIABLO	-1.23	2.82E-02
BUB3	-1.24	1.08E-02
FUBP1	-1.24	2.59E-02
EEF1A2	-1.27	4.91E-02
GMPS	-1.28	3.07E-02
UBE2H	-1.29	7.59E-03
UBA1	-1.29	2.77E-02
YWHAQ	-1.29	4.77E-02
ANXA8L1	-1.31	1.15E-02
HNRNPA2B1	-1.32	1.78E-03
AKR1C3	-1.34	7.46E-03
BAG3	-1.37	6.13E-04
ACLY	-1.37	2.58E-02
NAP1L1	-1.38	4.81E-02
CFDP1	-1.39	1.87E-03
PRDX2	-1.4	1.65E-02
PGM1	-1.4	2.65E-02
SUB1	-1.41	4.83E-04
FKBP4	-1.42	4.15E-03
YWHAB	-1.42	2.59E-02
RBMX	-1.42	2.72E-02
HUWE1	-1.45	2.80E-03
VASP	-1.45	3.02E-02
FAM50A	-1.47	1.24E-02
PHPT1	-1.49	1.63E-02
CBX3	-1.5	3.60E-02
MVD	-1.5	4.47E-02
SLC9A3R1	-1.51	4.27E-02
PRDX1	-1.52	9.77E-03
RPL36AL	-1.53	4.79E-02
AKAP2	-1.57	2.81E-03
GCLC	-1.57	9.61E-03
EWSR1	-1.57	1.37E-02
AK2	-1.59	2.61E-02
SYT16	-1.59	4.63E-02
SND1	-1.6	2.57E-02
PRDX6	-1.64	1.48E-02
NUDC	-1.66	4.84E-02
MAP4	-1.68	7.15E-04
SFN	-1.68	1.73E-02
DBNL	-1.69	1.39E-02
ZNF207	-1.69	2.65E-02
RANBP1	-1.71	3.61E-03
EIF3C	-1.71	2.47E-02
NARS1	-1.72	1.70E-02
CFL1	-1.73	3.55E-02
ACP1	-1.73	3.76E-02
UCHL1	-1.77	3.21E-03
SF3A1	-1.81	9.60E-03
CCDC6	-1.87	4.43E-02
ANXA8	-1.89	8.98E-03
HNRNPK	-1.9	3.06E-03
IPO9	-1.92	2.04E-02
PIN1	-1.94	2.16E-02
HDGF	-1.94	2.28E-02
SF3B2	-1.97	1.40E-03
PAFAH1B3	-1.97	4.97E-02
PPWD1	-1.99	4.99E-02
PPME1	-2.01	8.19E-03
ACTR2	-2.01	2.50E-02
BIN1	-2.02	3.71E-02
PPCS	-2.03	1.89E-02
ALYREF	-2.04	4.10E-02
EFHD2	-2.05	7.52E-03
SEPTIN9	-2.05	2.26E-02
HGS	-2.07	7.03E-04
CLIC1	-2.07	1.03E-02
TPD52L2	-2.08	5.91E-05
SFPQ	-2.1	2.74E-02
TCAF1	-2.12	1.93E-02
ADSS2	-2.14	3.73E-02
GPS1	-2.16	9.00E-03
CRABP2	-2.17	2.33E-02
CNN1	-2.21	3.45E-03
PDLIM1	-2.21	1.72E-02
PPP1R2B	-2.23	6.88E-05
FUS	-2.23	1.41E-03
THRAP3	-2.25	6.87E-03
AHNAK	-2.25	3.28E-02
CAST	-2.27	7.23E-05
NMT1	-2.36	2.64E-02
SARG	-2.38	4.20E-02
MAPRE1	-2.39	1.78E-02
PPL	-2.4	3.79E-02
DDX42	-2.44	2.62E-03
UCHL3	-2.44	7.58E-03
PCYT2	-2.45	3.24E-02
ARPP19	-2.47	1.83E-02
SUMO1	-2.47	2.57E-02
RDX	-2.5	1.80E-02
EZR	-2.5	2.11E-02
DCTPP1	-2.52	2.87E-03
GLRX3	-2.52	1.07E-02
SYAP1	-2.53	1.71E-02
VPS29	-2.56	3.67E-03
EIF3A	-2.58	5.41E-03
GYG1	-2.62	2.07E-02
TJP1	-2.63	3.15E-02
PAK2	-2.64	6.54E-03
MSN	-2.66	3.01E-02
PDAP1	-2.68	2.11E-04
NCL	-2.69	9.37E-03
EIF3J	-2.71	2.20E-03
LRRFIP1	-2.8	1.41E-03
NSFL1C	-2.84	8.90E-03
RPS10	-2.91	4.25E-02
ARIH1	-2.95	1.90E-02
JPT2	-2.96	3.26E-04
BOLA2	-3.05	6.30E-03
CPOX	-3.06	5.70E-03
ZYX	-3.08	2.01E-03
LASP1	-3.11	1.22E-04
FKBP3	-3.14	4.93E-02
RPL4	-3.16	2.05E-02
CDC37	-3.2	2.39E-02
CALD1	-3.24	5.49E-03
CDV3	-3.25	2.18E-04
TNKS1BP1	-3.38	1.47E-04
EIF4H	-3.38	1.61E-02
SERBP1	-3.4	3.85E-02
NPM1	-3.41	2.31E-03
RPL14	-3.48	2.55E-02
TBCA	-3.49	1.15E-02
CRIP1	-3.63	5.20E-03
EDF1	-3.67	1.86E-02
HMGB1	-3.69	4.26E-02
JPT1	-3.74	2.57E-04
NUCKS1	-3.76	3.90E-04
STMN1	-3.89	3.32E-02
CCDC124	-3.98	4.04E-04
CTTN	-4.01	2.84E-04
EIF4B	-4.04	8.36E-04
SMAP	-4.31	2.78E-04
YBX3	-4.4	8.08E-03
PTMS	-4.43	1.10E-02
DAP	-4.68	2.62E-03
PPP1R14B	-5.45	1.02E-03
NEK2	-5.82	2.41E-02
