# Supplementary material for: Proteomic analysis of tumor cell nuclear expulsion reveals significant cell adhesion and RNA binding programs in extracellular chromatin
Source: Sci Rep. 2025 Aug 1;15:28054. doi: 10.1038/s41598-025-11807-z (PMC12317086; doi:10.1038/s41598-025-11807-z)
Supplement: Supplementary file 8 — Supplementary Material 8 [file 41598_2025_11807_MOESM8_ESM.csv]

	Log2FoldChange	pvalue
AIMP1	6.436	8.18E-04
ACIN1	9.196	3.46E-03
CCDC86	9.194	2.03E-03
NUCKS1	10.122	1.05E-04
TOP1	7.674	2.37E-02
EIF4EBP1	8.141	1.38E-03
ENO1	10.512	4.58E-05
CAVIN1	7.676	2.42E-02
HSPA8	6.794	6.41E-03
PSMB2	9.799	8.79E-03
UBE2V1	8.217	7.15E-03
HDGF	8.400	1.26E-02
RPS15A	8.263	2.18E-04
RPL27	8.399	2.52E-02
TMPO	8.011	8.53E-04
FDPS	9.390	6.73E-03
CIRBP	7.041	3.15E-04
ANXA5	8.555	1.54E-04
MAP1B	7.902	4.01E-05
VCL	7.194	1.21E-02
VCP	8.699	1.99E-02
ANXA2	7.520	1.43E-04
PPP1R14B	7.520	4.51E-03
PLEC	5.987	2.93E-03
MPG	8.080	7.49E-04
UGDH	8.181	4.57E-02
TJP1	7.355	4.37E-03
TPD52L2	9.718	1.33E-03
PSME2	8.671	5.23E-05
HNRNPU	8.928	1.14E-03
TPD52L2	7.449	1.24E-03
PRKCSH	7.767	3.73E-02
HDGF	10.538	8.25E-04
VAC14	8.740	3.41E-05
UBE2K	8.473	4.42E-03
GANAB	7.588	1.34E-02
MAP1B	7.456	1.07E-02
TP53RK	7.361	1.23E-03
SPTBN1	6.145	1.15E-02
NUCKS1	8.431	2.40E-04
AKAP12	7.077	1.50E-03
YBX1	8.277	1.41E-02
EIF3A	7.058	2.71E-02
SRSF1	8.707	1.52E-04
EDF1	9.394	4.03E-04
HNRNPAB	8.101	5.03E-03
ZNF185	11.261	2.53E-06
SFPQ	8.420	3.81E-04
DIDO1	7.463	7.97E-05
SRSF1	8.658	1.10E-02
DDB1	9.108	1.01E-02
HNRNPK	8.674	2.99E-04
SF3A1	9.275	1.64E-02
TMPO	10.663	1.50E-04
RPS14	11.104	1.33E-04
PSMA1	6.865	7.17E-07
TUBB1	7.938	8.69E-05
MYL9	9.004	3.64E-02
FLNA	9.606	3.27E-03
TRIP10	9.358	3.24E-04
ZYX	8.900	6.86E-04
FLNC	8.449	1.49E-03
EEF1A1	9.630	1.49E-04
FLNB	6.740	1.76E-05
APEX1	4.361	2.68E-05
RPLP2	4.162	4.47E-05
CALM3	3.712	8.56E-06
ANXA5	3.444	7.32E-06
VCP	3.077	2.92E-06
RBMX	3.018	7.67E-06
ANXA2	2.700	6.45E-04
AP1M1	2.635	3.18E-03
PSPC1	2.625	1.90E-03
KRT7	2.619	4.36E-04
PKM	2.581	2.19E-03
HINT1	2.546	2.97E-04
HSP90AA1	2.533	4.40E-04
HSPH1	2.292	2.17E-04
EEF1D	2.132	4.42E-04
PLAUR	2.092	2.09E-02
VIM	2.079	1.33E-04
CST3	2.030	2.18E-02
ANXA3	1.981	4.17E-04
UBE2V1	1.968	4.90E-02
ZNF185	1.936	1.09E-03
VIM	1.930	5.19E-04
WDR44	1.919	8.30E-05
FLNB	1.912	1.31E-04
RPP30	1.872	1.63E-03
PLEC	1.854	6.11E-04
ANXA6	1.805	2.24E-03
H1-4	1.618	9.73E-05
GAPDH	1.588	5.43E-04
PKM	1.562	6.17E-05
ENO1	1.554	5.97E-04
OLA1	1.547	2.60E-03
RPSA	1.538	9.70E-06
RPS27A	1.462	2.29E-02
LRRC47	1.453	3.38E-04
PLCG1	1.415	2.12E-02
YWHAE	1.411	9.01E-03
ANXA2	1.402	9.31E-05
RPL23A	1.360	3.62E-04
AHNAK	1.331	1.65E-03
SPTBN1	1.285	1.46E-02
ALDH7A1	1.216	1.84E-02
AHNAK	1.159	2.28E-02
ATP11B	1.129	7.06E-04
DPYSL2	1.112	1.90E-03
FLNA	1.095	2.58E-03
SDHA	1.082	1.88E-03
DDB1	1.075	3.34E-02
ZYX	1.041	1.87E-02
SRSF3	1.023	2.65E-04
DYNC1LI1	0.997	6.36E-03
RPS3	0.988	1.58E-04
RBMX	0.982	2.97E-03
NDRG1	0.944	4.84E-04
HSPH1	0.928	7.62E-03
YWHAE	0.911	1.07E-03
HNRNPD	0.909	1.18E-02
HSPA5	0.897	2.80E-02
DCTN2	0.893	4.78E-03
SOD1	0.882	1.75E-02
CAPN2	0.858	4.19E-02
ACTN4	0.839	8.90E-03
HDGF	0.809	1.26E-02
VCL	0.757	4.55E-03
HMGB2	0.746	7.68E-03
STRA6	0.697	4.02E-02
PKM	0.684	2.92E-02
ATP6V1B2	0.638	3.82E-02
HMGB2	0.632	4.37E-03
DCTPP1	0.607	1.33E-02
EEF2	0.602	9.03E-03
CORO1A	-9.106	1.09E-03
S100A8	-14.861	7.27E-04
CORO1A	-8.875	3.23E-02
LCP1	-8.429	1.15E-02
PSMA5	-0.603	4.95E-04
KRT10	-0.685	2.89E-02
NUDT3	-0.697	2.36E-02
RPS15A	-0.711	2.74E-03
ENO2	-0.718	6.57E-03
TPI1	-0.738	2.27E-03
PSMB8	-0.751	9.69E-04
YWHAQ	-0.758	3.83E-02
LIPE	-0.769	1.76E-04
VCL	-0.787	1.16E-02
TLN1	-0.863	7.43E-03
TLN1	-0.891	4.04E-02
ACTB	-0.904	3.29E-03
PSMA2	-0.904	1.07E-02
FAM120A	-0.926	1.47E-02
SH3BGRL3	-0.929	2.35E-02
PNP	-0.933	2.61E-02
QTRT2	-0.943	1.03E-03
AGO2	-1.017	3.42E-02
VARS	-1.145	1.87E-03
STMN1	-1.160	2.60E-02
PRDX5	-1.225	1.91E-04
NIT2	-1.233	4.99E-02
ACTB	-1.251	1.69E-02
H4C1	-1.279	1.38E-02
ACTB	-1.293	5.57E-03
FTL	-1.365	4.27E-04
EEF2	-1.377	2.85E-03
MYH10	-1.418	2.71E-02
FLNB	-1.519	7.12E-04
RPL27	-1.556	6.04E-03
ARPC2	-1.560	5.85E-04
TGM2	-1.598	9.51E-04
TRIP10	-1.632	1.77E-03
PLRG1	-1.647	7.64E-04
EPHX1	-1.716	4.39E-03
MSRA	-1.727	2.37E-02
CANX	-1.763	2.26E-04
CAPN1	-1.798	5.43E-03
TAGLN2	-1.800	3.12E-05
MYH9	-1.857	5.11E-03
HIST3H2A	-1.859	9.57E-06
RNH1	-1.903	5.17E-03
HNRNPA1	-1.913	1.51E-03
TSPEAR	-1.979	6.19E-04
GCA	-2.076	9.63E-03
PSPC1	-2.089	3.41E-04
ANXA5	-2.110	1.33E-03
ACTB	-2.119	9.80E-03
ACTB	-2.245	1.03E-02
AKR1A1	-2.287	9.88E-03
LCP1	-2.407	9.75E-03
SORD	-2.430	2.91E-03
GSR	-2.444	1.40E-04
ARHGDIB	-2.523	8.95E-06
FERMT3	-2.530	4.55E-03
G6PD	-2.567	4.84E-04
GYS1	-2.603	9.32E-04
MMP9	-2.869	2.33E-03
AIF1	-3.023	3.07E-05
IQGAP1	-3.100	1.42E-04
CTSG	-3.146	1.07E-03
ARHGDIB	-3.166	3.83E-02
PGM2	-3.171	2.40E-03
MPO	-3.191	1.72E-05
LTF	-3.237	2.12E-03
MPO	-3.347	7.72E-04
ACTB	-3.396	6.28E-03
SH3BGRL3	-3.430	2.21E-02
HNRNPU	-3.505	3.87E-03
DBNL	-3.757	3.24E-02
ARHGDIB	-3.811	2.17E-02
MPO	-3.889	3.26E-04
ARHGDIB	-3.899	4.60E-03
S100A8	-3.908	1.83E-02
AZU1	-3.950	6.45E-04
LTF	-3.963	1.27E-03
ARPC1B	-4.029	2.58E-04
KDM5D	-4.030	6.78E-03
CAT	-4.082	3.77E-04
HSP90AA1	-4.398	3.80E-03
MSN	-4.546	3.53E-02
AZU1	-4.631	1.70E-03
CDA	-4.838	3.45E-02
CORO1A	-4.882	3.00E-02
LTF	-5.907	3.20E-03
MPO	-5.913	8.89E-04
CTSG	-6.095	8.05E-04
